# Supplementary material for: Identification of Leaf Waxy Candidate Gene and Expression Changes in Related Genes in Response to Cold Stress of Cabbage (Brassica oleracea L.)
Source: Curr Issues Mol Biol. 2026 Jan 30;48(2):152. doi: 10.3390/cimb48020152 (PMC12939698; doi:10.3390/cimb48020152)
Supplement: Supplementary file 1 [file cimb-48-00152-s001.zip]

Archive with 7 entries (7 files):
- supplementary figures.pdf
- supplementary table S1.pdf
- supplementary table S2.pdf
- supplementary table S3.xlsx
- supplementary table S4.xlsx
- supplementary table S5.xlsx
- supplementary table S6.xlsx
