# Supplementary material for: Identification of Leaf Waxy Candidate Gene and Expression Changes in Related Genes in Response to Cold Stress of Cabbage (Brassica oleracea L.)
Source: Curr Issues Mol Biol. 2026 Jan 30;48(2):152. doi: 10.3390/cimb48020152 (PMC12939698; doi:10.3390/cimb48020152)
Supplement: Supplementary file 1 [file cimb-48-00152-s001.zip › supplementary table S3.xlsx]

## Sheet: total
Supplementary table S3. Differentially expressed genes between HQ2-1 and Y2-1.
GeneID	Y1CK2	Y2CK2	Y3CK2	H1CK2	H2CK2	H3CK2	logFC	Pvalue	FDR	NR_def	GO	KO_ID	KO_gene	KO_Hyperlink	KEGG_Pathway	KOG_ID	KOG_Description	Swiss-Prot_Id	Swiss-Prot_Annotation
Bo7g031250	0.42	0.72	0.42	0	0.03	0	-3.6013	4.7971e-06	3.8804e-05	unnamed protein product [Brassica oleracea]	GO:0005730(nucleolus)	*	*	*	*	*	*	*	*
Bo3g007290	57.89	13.86	39.77	11.91	15.97	10.87	-1.5146	1.5730e-04	9.4555e-04	protein NDL2 isoform X2 [Brassica rapa]	GO:0016021(integral component of membrane)	*	*	*	*	*	*	sp|Q9ASU8|NDL2_ARATH	Protein NDL2 OS=Arabidopsis thaliana OX=3702 GN=NDL2 PE=1 SV=1
Bo5g131760	33.66	7.9	21.8	7.86	8.92	6.5	-1.4371	3.1368e-04	1.7533e-03	PREDICTED: probable GTP diphosphokinase RSH2, chloroplastic [Brassica oleracea var. oleracea]	GO:0009507(chloroplast);GO:0009611(response to wounding);GO:0009737(response to abscisic acid);GO:0015969(guanosine tetraphosphate metabolic process)	*	*	*	*	*	*	sp|Q9LVJ3|RSH2C_ARATH	Probable GTP diphosphokinase RSH2, chloroplastic OS=Arabidopsis thaliana OX=3702 GN=RSH2 PE=2 SV=1
Bo7g096610	0	0	0	30.83	29.28	25.04	9.7466	6.0907e-60	1.5228e-57	hypothetical protein F2Q69_00056378, partial [Brassica cretica]	*	*	*	*	*	*	*	*	*
Bo8g104770	0.11	0.28	0.12	0.75	0.92	0.69	1.8525	1.5219e-03	7.1964e-03	unnamed protein product [Brassica oleracea]	GO:0000978(RNA polymerase II proximal promoter sequence-specific DNA binding);GO:0003677(DNA binding);GO:0003700(DNA-binding transcription factor activity);GO:0005515(protein binding);GO:0005634(nucleus);GO:0006355(regulation of transcription, DNA-templated);GO:0016602(CCAAT-binding factor complex)	K08064	NFYA	http://www.genome.jp/dbget-bin/www_bget?ko:K08064	*	*	*	sp|Q9LNP6|NFYA8_ARATH	Nuclear transcription factor Y subunit A-8 OS=Arabidopsis thaliana OX=3702 GN=NFYA8 PE=1 SV=2
novel.35520	0	0.14	0.04	3.99	3.77	2.82	5.0925	2.5678e-23	1.0741e-21	unnamed protein product [Microthlaspi erraticum]	*	*	*	*	*	KOG0017	FOG: Transposon-encoded proteins with TYA, reverse transcriptase, integrase domains in various combinations	sp|Q99315|YG31B_YEAST	Transposon Ty3-G Gag-Pol polyprotein OS=Saccharomyces cerevisiae (strain ATCC 204508 / S288c) OX=559292 GN=TY3B-G PE=1 SV=3
Bo3g054910	2.31	1.32	2.76	0	0.12	0.23	-3.0971	2.6120e-05	1.8463e-04	PREDICTED: probable calcium-binding protein CML40 [Brassica oleracea var. oleracea]	GO:0005509(calcium ion binding)	K13448	CML	http://www.genome.jp/dbget-bin/www_bget?ko:K13448	ko04626(Plant-pathogen interaction)	*	*	sp|Q9SGI8|CML40_ARATH	Probable calcium-binding protein CML40 OS=Arabidopsis thaliana OX=3702 GN=CML40 PE=2 SV=1
Bo9g174930	0.74	0.47	0.54	0.05	0.04	0.12	-2.4571	5.4716e-04	2.8920e-03	PREDICTED: uncharacterized protein LOC106316661 isoform X2 [Brassica oleracea var. oleracea]	*	*	*	*	*	*	*	*	*
Bo3g021690	0	0	0	14.65	15.71	20.24	5.1443	1.0420e-11	1.7082e-10	unnamed protein product [Brassica oleracea]	*	*	*	*	*	*	*	*	*
Bo5g132420	28.77	31.04	30.43	7.28	9.5	5.35	-2.0623	3.6499e-25	1.7156e-23	PREDICTED: uncharacterized protein LOC106343497 [Brassica oleracea var. oleracea]	*	*	*	*	*	*	*	*	*
Bo1g022120	7.85	7.81	8.5	3.46	4.09	2.83	-1.2627	4.5244e-13	8.4347e-12	unnamed protein product [Brassica oleracea]	*	*	*	*	*	*	*	sp|Q5UBY2|FRS1_ARATH	Protein FAR1-RELATED SEQUENCE 1 OS=Arabidopsis thaliana OX=3702 GN=FRS1 PE=1 SV=1
Bo8g067220	0.9	0.99	0.95	5.38	4.88	5.64	2.3725	2.1971e-16	5.5057e-15	BnaC08g48310D [Brassica napus]	*	*	*	*	*	*	*	sp|P9WNH2|Y2715_MYCTO	Uncharacterized protein MT2788 OS=Mycobacterium tuberculosis (strain CDC 1551 / Oshkosh) OX=83331 GN=MT2788 PE=3 SV=1
novel.13411	0.77	0.34	0.28	8.74	10.86	10.05	4.1705	4.5063e-29	2.6359e-27	hypothetical protein F2Q69_00040165 [Brassica cretica]	GO:0003690(double-stranded DNA binding);GO:0005739(mitochondrion);GO:0006355(regulation of transcription, DNA-templated);GO:0007005(mitochondrion organization);GO:0009536(plastid)	*	*	*	*	*	*	sp|Q9M219|MTEFH_ARATH	Transcription termination factor MTEF18, mitochondrial OS=Arabidopsis thaliana OX=3702 GN=MTERF18 PE=1 SV=1
Bo9g053180	0.83	1.41	0.74	3.18	6.32	1.01	1.5925	3.0627e-03	1.3298e-02	PREDICTED: alkane hydroxylase MAH1-like [Brassica oleracea var. oleracea]	GO:0004497(monooxygenase activity);GO:0005506(iron ion binding);GO:0016021(integral component of membrane);GO:0016705(oxidoreductase activity, acting on paired donors, with incorporation or reduction of molecular oxygen);GO:0020037(heme binding)	K15405	MAH1, CYP96A15	http://www.genome.jp/dbget-bin/www_bget?ko:K15405	ko00073(Cutin, suberine and wax biosynthesis)	*	*	sp|Q9FVS9|C96AF_ARATH	Alkane hydroxylase MAH1 OS=Arabidopsis thaliana OX=3702 GN=CYP96A15 PE=2 SV=1
novel.20824	73.67	57.11	52.53	6.35	11.42	5.86	-2.9552	1.6340e-30	1.0592e-28	hypothetical protein F2Q69_00028746 [Brassica cretica]	*	*	*	*	*	*	*	*	*
Bo6g010630	1.91	3.56	2.12	8.15	3.02	7.16	1.1512	8.1211e-03	3.0767e-02	hypothetical protein F2Q69_00046273 [Brassica cretica]	GO:0003676(nucleic acid binding)	*	*	*	*	*	*	*	*
Bo1g048320	1.01	1.52	2.13	0	0	0.1	-3.4253	1.8439e-05	1.3439e-04	PREDICTED: UPF0725 protein At2g20620-like [Brassica oleracea var. oleracea]	*	*	*	*	*	*	*	*	*
Bo8g080140	1.45	1.71	1.15	0	0.22	0.14	-3.163	1.7106e-08	1.9732e-07	PREDICTED: putative F-box/LRR-repeat/kelch-repeat protein At1g11620 [Brassica oleracea var. oleracea]	*	*	*	*	*	*	*	sp|Q9SAB5|FBLK2_ARATH	Putative F-box/LRR-repeat/kelch-repeat protein At1g11620 OS=Arabidopsis thaliana OX=3702 GN=At1g11620 PE=4 SV=1
Bo01318s010	128.11	148.25	115.2	395.66	222.33	392.3	1.2393	2.3675e-06	2.0157e-05	cystine lyase CORI3-like [Brassica napus]	GO:0003824(catalytic activity);GO:0009058(biosynthetic process);GO:0030170(pyridoxal phosphate binding)	K00815	TAT	http://www.genome.jp/dbget-bin/www_bget?ko:K00815	ko00270(Cysteine and methionine metabolism);ko00360(Phenylalanine metabolism);ko00400(Phenylalanine, tyrosine and tryptophan biosynthesis);ko00350(Tyrosine metabolism);ko00950(Isoquinoline alkaloid biosynthesis);ko00960(Tropane, piperidine and pyridine alkaloid biosynthesis);ko00130(Ubiquinone and other terpenoid-quinone biosynthesis)	*	*	sp|Q9SUR6|CORI3_ARATH	Cystine lyase CORI3 OS=Arabidopsis thaliana OX=3702 GN=CORI3 PE=1 SV=1
Bo2g032470	0	0.01	0	0.07	0.18	0.06	3.2183	1.7623e-04	1.0455e-03	PREDICTED: villin-5-like isoform X1 [Brassica oleracea var. oleracea]	*	K05768	GSN	http://www.genome.jp/dbget-bin/www_bget?ko:K05768	*	KOG0444	Cytoskeletal regulator Flightless-I (contains leucine-rich and gelsolin repeats)	sp|Q9LVC6|VILI5_ARATH	Villin-5 OS=Arabidopsis thaliana OX=3702 GN=VLN5 PE=2 SV=1
Bo6g120250	0	0	0	0.15	0.34	0.34	3.4503	4.5061e-05	3.0454e-04	unnamed protein product [Brassica oleracea]	*	*	*	*	*	*	*	*	*
Bo8g024280	82.1	34.15	58.69	19.61	23.21	19.25	-1.5178	2.0410e-07	2.0398e-06	PREDICTED: bZIP transcription factor 60 [Brassica oleracea var. oleracea]	GO:0003700(DNA-binding transcription factor activity);GO:0005634(nucleus);GO:0005789(endoplasmic reticulum membrane);GO:0010200(response to chitin);GO:0030968(endoplasmic reticulum unfolded protein response)	*	*	*	*	*	*	sp|Q9C7S0|BZP60_ARATH	bZIP transcription factor 60 OS=Arabidopsis thaliana OX=3702 GN=BZIP60 PE=1 SV=1
Bo1g011020	2.48	2.35	2.73	6.66	6.56	3.54	1.0238	5.5664e-03	2.2310e-02	PREDICTED: protein GLUTAMINE DUMPER 1-like [Brassica oleracea var. oleracea]	GO:0016021(integral component of membrane);GO:0080143(regulation of amino acid export)	*	*	*	*	*	*	sp|O81775|GDU1_ARATH	Protein GLUTAMINE DUMPER 1 OS=Arabidopsis thaliana OX=3702 GN=GDU1 PE=1 SV=1
Bo7g101020	0.07	0.91	0.14	3.92	1.78	1.29	3.1336	2.6036e-13	4.9637e-12	PREDICTED: uncharacterized protein LOC106303866 [Brassica oleracea var. oleracea]	GO:0005886(plasma membrane);GO:0006979(response to oxidative stress);GO:0009555(pollen development);GO:0016021(integral component of membrane)	*	*	*	*	*	*	*	*
Bo9g059330	5.01	5.71	4.38	2.39	2.26	2.68	-1.0733	2.2879e-06	1.9514e-05	PREDICTED: chlorophyllase-2, chloroplastic [Brassica oleracea var. oleracea]	GO:0015996(chlorophyll catabolic process);GO:0047746(chlorophyllase activity)	K08099	E3.1.1.14	http://www.genome.jp/dbget-bin/www_bget?ko:K08099	ko00860(Porphyrin and chlorophyll metabolism)	*	*	sp|Q9M7I7|CLH2_ARATH	Chlorophyllase-2, chloroplastic OS=Arabidopsis thaliana OX=3702 GN=CLH2 PE=1 SV=1
Bo6g064570	0.25	0.26	0.11	0	0	0	-3.6147	1.7357e-05	1.2702e-04	BnaCnng50530D [Brassica napus]	*	*	*	*	*	*	*	*	*
novel.9160	3.7	2.57	2.75	0	0	0	-6.7031	3.2742e-22	1.2501e-20	Phosphoribosylformylglycinamidine cyclo-ligase [Hibiscus syriacus]	*	K01933	purM	http://www.genome.jp/dbget-bin/www_bget?ko:K01933	ko00230(Purine metabolism)	*	*	sp|Q05728|PUR5_ARATH	Phosphoribosylformylglycinamidine cyclo-ligase, chloroplastic OS=Arabidopsis thaliana OX=3702 GN=PUR5 PE=1 SV=2
Bo4g187840	0.97	1.26	1.23	9.23	7.32	7.11	2.7579	2.1113e-44	2.9050e-42	PREDICTED: guanylate-binding protein 4-like [Brassica oleracea var. oleracea]	GO:0003924(GTPase activity);GO:0005525(GTP binding);GO:0016021(integral component of membrane)	*	*	*	*	KOG2037	Guanylate-binding protein	sp|Q96PP9|GBP4_HUMAN	Guanylate-binding protein 4 OS=Homo sapiens OX=9606 GN=GBP4 PE=2 SV=2
Bo2g107500	0.87	0.11	0.62	0	0	0	-3.3764	8.4353e-05	5.3794e-04	hypothetical protein F2Q70_00017137 [Brassica cretica]	*	*	*	*	*	*	*	sp|Q66WT5|SGR2_ARATH	Magnesium dechelatase SGR2, chloroplastic OS=Arabidopsis thaliana OX=3702 GN=SGR2 PE=1 SV=1
Bo4g169390	1.83	5.02	1.89	27.9	26.92	20.4	2.8992	1.0104e-16	2.5991e-15	PREDICTED: glutathione S-transferase U2 [Brassica oleracea var. oleracea]	GO:0004364(glutathione transferase activity);GO:0005737(cytoplasm);GO:0005829(cytosol);GO:0006749(glutathione metabolic process);GO:0009407(toxin catabolic process)	K00799	GST, gst	http://www.genome.jp/dbget-bin/www_bget?ko:K00799	ko00480(Glutathione metabolism)	*	*	sp|Q9ZW29|GSTU2_ARATH	Glutathione S-transferase U2 OS=Arabidopsis thaliana OX=3702 GN=GSTU2 PE=2 SV=1
Bo8g070810	3.73	3.26	3.32	0	0	0	-6.7846	4.1263e-23	1.6952e-21	unnamed protein product [Brassica oleracea]	GO:0003676(nucleic acid binding);GO:0005524(ATP binding);GO:0008270(zinc ion binding);GO:0009294(DNA mediated transformation);GO:0016818(hydrolase activity, acting on acid anhydrides, in phosphorus-containing anhydrides);GO:0036297(interstrand cross-link repair);GO:0045003(double-strand break repair via synthesis-dependent strand annealing)	K15505	RAD5	http://www.genome.jp/dbget-bin/www_bget?ko:K15505	*	*	*	sp|Q9FNI6|SM3L2_ARATH	DNA repair protein RAD5A OS=Arabidopsis thaliana OX=3702 GN=RAD5A PE=1 SV=1
novel.13149	3.26	4.06	2.49	8.2	9.03	8.71	1.2092	9.2271e-04	4.5997e-03	unnamed protein product, partial [Brassica oleracea]	*	*	*	*	*	*	*	*	*
Bo04639s010	0	0	0	1.06	1.05	2.2	4.6444	3.9728e-09	4.9173e-08	PREDICTED: CDKN2A-interacting protein [Brassica oleracea var. oleracea]	*	*	*	*	*	*	*	sp|Q9LIQ9|BLI_ARATH	Protein BLISTER OS=Arabidopsis thaliana OX=3702 GN=BLI PE=1 SV=1
Bo4g182750	3.04	0.27	1.82	0	0	0	-3.0117	5.4814e-04	2.8962e-03	PREDICTED: protein TIFY 5B-like [Brassica oleracea var. oleracea]	*	*	*	*	*	*	*	sp|O64687|TIF5B_ARATH	Protein TIFY 5B OS=Arabidopsis thaliana OX=3702 GN=TIFY 5B PE=2 SV=1
Bo7g100620	0.32	0.7	0.73	7.07	6.2	8.7	3.4976	2.1603e-21	7.8183e-20	BnaC07g31960D [Brassica napus]	GO:0016021(integral component of membrane)	K07252	E3.6.1.43	http://www.genome.jp/dbget-bin/www_bget?ko:K07252	ko00510(N-Glycan biosynthesis)	*	*	sp|F4J220|LPPE1_ARATH	Lipid phosphate phosphatase epsilon 1, chloroplastic OS=Arabidopsis thaliana OX=3702 GN=LPPE1 PE=1 SV=1
Bo09513s010	0	0	0	4.11	6.43	4.68	4.2665	1.0257e-07	1.0668e-06	PREDICTED: protein PHR1-LIKE 1-like, partial [Brassica oleracea var. oleracea]	*	*	*	*	*	*	*	sp|F4JRB0|HHO5_ARATH	Transcription factor HHO5 OS=Arabidopsis thaliana OX=3702 GN=HHO5 PE=1 SV=1
Bo00722s080	11.29	3.86	7.4	18.28	8.6	35.94	1.3105	7.3539e-03	2.8282e-02	cysteine protease inhibitor WSCP-like [Brassica napus]	*	*	*	*	*	*	*	sp|Q9C7S6|KTI2_ARATH	Kunitz trypsin inhibitor 2 OS=Arabidopsis thaliana OX=3702 GN=KTI2 PE=1 SV=1
Bo3g104740	19.56	3.94	14.04	0.37	0	0.13	-5.3001	1.2994e-17	3.5826e-16	PREDICTED: uncharacterized protein LOC106332863 [Brassica oleracea var. oleracea]	*	*	*	*	*	*	*	*	*
Bo9g120830	2.98	2.72	2.56	20.34	24.57	20.89	1.6769	1.8592e-12	3.2762e-11	PREDICTED: protein translation factor SUI1 homolog 1-like [Brassica oleracea var. oleracea]	GO:0003743(translation initiation factor activity)	K03113	EIF1, SUI1	http://www.genome.jp/dbget-bin/www_bget?ko:K03113	ko03013(RNA transport)	KOG1770	Translation initiation factor 1 (eIF-1/SUI1)	sp|P41568|SUI11_ARATH	Protein translation factor SUI1 homolog 1 OS=Arabidopsis thaliana OX=3702 GN=At4g27130 PE=1 SV=2
novel.35220	0.07	0	0	2.26	1.49	2.67	4.3004	7.4843e-09	8.9668e-08	hypothetical protein F2Q69_00057482 [Brassica cretica]	GO:0004553(hydrolase activity, hydrolyzing O-glycosyl compounds);GO:0005975(carbohydrate metabolic process)	*	*	*	*	*	*	*	*
novel.36565	0	0	0	7.2	5.6	4.3	2.3857	6.7509e-03	2.6340e-02	*	*	*	*	*	*	*	*	*	*
Bo2g133630	1.08	2.34	1.06	6.97	5.99	6.59	1.9686	5.6461e-08	6.0968e-07	unnamed protein product [Brassica oleracea]	GO:0016021(integral component of membrane)	K03118	tatC	http://www.genome.jp/dbget-bin/www_bget?ko:K03118	ko03060(Protein export)	*	*	sp|Q9SJV5|TATC_ARATH	Sec-independent protein translocase protein TATC, chloroplastic OS=Arabidopsis thaliana OX=3702 GN=TATC PE=1 SV=2
Bo4g012690	727	946.29	749.63	265.15	135.44	297.92	-1.7878	1.8054e-10	2.6028e-09	unnamed protein product, partial [Brassica oleracea]	GO:0005576(extracellular region);GO:0005618(cell wall);GO:0009664(plant-type cell wall organization);GO:0016020(membrane)	*	*	*	*	*	*	sp|O22874|EXPA8_ARATH	Expansin-A8 OS=Arabidopsis thaliana OX=3702 GN=EXPA8 PE=2 SV=1
Bo8g116090	0.76	0.7	1.06	0	0	0	-5.1531	1.2224e-11	1.9875e-10	PREDICTED: basic 7S globulin-like [Brassica oleracea var. oleracea]	GO:0004190(aspartic-type endopeptidase activity);GO:0005576(extracellular region);GO:0005618(cell wall);GO:0005794(Golgi apparatus);GO:0005829(cytosol);GO:0005886(plasma membrane);GO:0006508(proteolysis);GO:0009506(plasmodesma);GO:0030163(protein catabolic process);GO:0071456(cellular response to hypoxia);GO:0099503(secretory vesicle)	*	*	*	*	*	*	sp|P0DO21|GIP2_NICBE	Probable aspartic proteinase GIP2 OS=Nicotiana benthamiana OX=4100 GN=GIP2 PE=1 SV=1
Bo3g059010	2.2	2.73	2.31	0.93	0.77	0.88	-1.4901	6.0247e-07	5.6122e-06	BnaC03g34330D [Brassica napus]	GO:0004721(phosphoprotein phosphatase activity);GO:0046872(metal ion binding)	K06269	PPP1C	http://www.genome.jp/dbget-bin/www_bget?ko:K06269	ko03015(mRNA surveillance pathway)	KOG0374	Serine/threonine specific protein phosphatase PP1, catalytic subunit	sp|Q9M9W3|PP19_ARATH	Serine/threonine-protein phosphatase PP1 isozyme 9 OS=Arabidopsis thaliana OX=3702 GN=TOPP9 PE=1 SV=1
novel.5785	2.16	1.33	1.27	3.78	3.35	4.31	1.1719	1.3536e-04	8.2494e-04	*	*	*	*	*	*	*	*	*	*
Bo2g005280	0.05	0.13	0.03	0.29	0.82	0.23	2.1079	1.6180e-03	7.6051e-03	PREDICTED: malate synthase, glyoxysomal [Brassica oleracea var. oleracea]	GO:0004474(malate synthase activity);GO:0006097(glyoxylate cycle);GO:0006099(tricarboxylic acid cycle);GO:0009514(glyoxysome)	K01638	aceB, glcB	http://www.genome.jp/dbget-bin/www_bget?ko:K01638	ko00630(Glyoxylate and dicarboxylate metabolism);ko00620(Pyruvate metabolism)	*	*	sp|P13244|MASY_BRANA	Malate synthase, glyoxysomal OS=Brassica napus OX=3708 PE=2 SV=1
Bo5g118930	0	0	0	1.64	2.43	2.29	4.4365	2.1978e-08	2.5023e-07	unnamed protein product, partial [Brassica oleracea]	*	*	*	*	*	*	*	*	*
novel.27758	10.95	7.4	10.71	2.12	0	1.24	-2.5148	4.2995e-04	2.3297e-03	*	*	*	*	*	*	*	*	*	*
Bo8g095730	29.22	22.8	23.78	3.95	3.54	7.18	-2.4392	1.7637e-15	4.1091e-14	PREDICTED: BON1-associated protein 1 [Brassica oleracea var. oleracea]	*	*	*	*	*	*	*	sp|Q941L2|BAP1_ARATH	BON1-associated protein 1 OS=Arabidopsis thaliana OX=3702 GN=BAP1 PE=1 SV=1
novel.36073	3.37	4.13	4.35	0	0	0	-4.3423	5.8724e-08	6.3317e-07	hypothetical protein F2Q70_00018227 [Brassica cretica]	*	*	*	*	*	*	*	*	*
Bo3g138420	1.13	1.36	1.45	2.68	3.53	2.93	1.1558	9.2205e-08	9.6746e-07	unnamed protein product, partial [Brassica oleracea]	*	*	*	*	*	KOG4203	Armadillo/beta-Catenin/plakoglobin	sp|Q9C664|TTM2_ARATH	Inorganic pyrophosphatase TTM2 OS=Arabidopsis thaliana OX=3702 GN=TTM2 PE=1 SV=1
Bo4g071690	0.12	0.08	0	0.47	0.66	0.2	1.9572	7.7707e-03	2.9650e-02	PREDICTED: uncharacterized membrane protein At1g06890 [Brassica oleracea var. oleracea]	GO:0016021(integral component of membrane)	K15285	SLC35E3	http://www.genome.jp/dbget-bin/www_bget?ko:K15285	*	*	*	sp|F4IHS9|UXT1_ARATH	UDP-xylose transporter 1 OS=Arabidopsis thaliana OX=3702 GN=UXT1 PE=1 SV=1
Bo1g048250	0.14	0	0.25	7.52	8.39	6.86	4.7866	2.5880e-13	4.9383e-12	hypothetical protein F2Q70_00037310 [Brassica cretica]	*	K13863	SLC7A1, ATRC1	http://www.genome.jp/dbget-bin/www_bget?ko:K13863	*	KOG1286	Amino acid transporters	sp|Q8W4K3|CAAT4_ARATH	Cationic amino acid transporter 4, vacuolar OS=Arabidopsis thaliana OX=3702 GN=CAT4 PE=1 SV=1
novel.30271	0.73	1.35	0.21	3.28	4.09	2.83	1.647	4.6671e-03	1.9176e-02	hypothetical protein F2Q70_00000209 [Brassica cretica]	GO:0005524(ATP binding)	*	*	*	*	*	*	*	*
Bo8g040680	6.48	5.42	5.45	16.75	13.09	9.38	1.0922	1.9542e-06	1.6835e-05	UDP-glycosyltransferase 75D1-like [Brassica napus]	*	*	*	*	*	*	*	sp|O23406|U75D1_ARATH	UDP-glycosyltransferase 75D1 OS=Arabidopsis thaliana OX=3702 GN=UGT75D1 PE=2 SV=2
novel.80	0	0	0	8.2	7.43	4.43	5.9013	3.9033e-16	9.5838e-15	hypothetical protein F2Q70_00013094 [Brassica cretica]	*	*	*	*	*	*	*	*	*
Bo7g087420	0.16	0.24	0.22	3.93	6.99	4.24	3.6773	2.1347e-19	6.7050e-18	PREDICTED: LOW QUALITY PROTEIN: uncharacterized protein LOC106306370 [Brassica oleracea var. oleracea]	*	*	*	*	*	*	*	*	*
novel.2615	2.27	3.45	3.03	7.53	4.72	6.43	1.0086	3.0564e-03	1.3275e-02	*	*	*	*	*	*	*	*	*	*
Bo3g060160	1.86	1.17	3.4	8.43	5.96	7.67	1.6563	1.1515e-05	8.7061e-05	PREDICTED: nuclear transcription factor Y subunit A-2-like isoform X1 [Brassica oleracea var. oleracea]	GO:0003700(DNA-binding transcription factor activity)	K08064	NFYA	http://www.genome.jp/dbget-bin/www_bget?ko:K08064	*	KOG1561	CCAAT-binding factor, subunit B (HAP2)	sp|Q9M9X4|NFYA2_ARATH	Nuclear transcription factor Y subunit A-2 OS=Arabidopsis thaliana OX=3702 GN=NFYA2 PE=2 SV=1
Bo1g055210	15.98	14.2	17.03	63.09	113.03	47.9	2.1211	2.4777e-14	5.2094e-13	PREDICTED: shikimate O-hydroxycinnamoyltransferase-like [Brassica oleracea var. oleracea]	GO:0016747(transferase activity, transferring acyl groups other than amino-acyl groups)	K13065	E2.3.1.133, HCT	http://www.genome.jp/dbget-bin/www_bget?ko:K13065	ko00941(Flavonoid biosynthesis);ko00940(Phenylpropanoid biosynthesis);ko00945(Stilbenoid, diarylheptanoid and gingerol biosynthesis)	*	*	sp|Q9FI78|HST_ARATH	Shikimate O-hydroxycinnamoyltransferase OS=Arabidopsis thaliana OX=3702 GN=HST PE=1 SV=1
novel.12019	15.23	15.46	16.18	6.01	5.04	4.82	-1.6542	1.8059e-20	6.0923e-19	*	*	*	*	*	*	*	*	*	*
Bo6g064460	0.23	0.38	0.25	0.71	0.84	1.14	1.5051	1.9083e-04	1.1218e-03	PREDICTED: pentatricopeptide repeat-containing protein At5g40410, mitochondrial [Brassica oleracea var. oleracea]	GO:0008270(zinc ion binding)	*	*	*	*	*	*	sp|Q9FND6|PP411_ARATH	Pentatricopeptide repeat-containing protein At5g40410, mitochondrial OS=Arabidopsis thaliana OX=3702 GN=PCMP-H15 PE=2 SV=1
Bo11616s010	1.12	7.59	2.56	17.39	14.6	14.87	1.7166	2.3281e-03	1.0444e-02	PREDICTED: pectinesterase/pectinesterase inhibitor 3-like isoform X2 [Brassica oleracea var. oleracea]	GO:0004857(enzyme inhibitor activity);GO:0005576(extracellular region);GO:0005618(cell wall);GO:0030599(pectinesterase activity);GO:0042545(cell wall modification);GO:0045330(aspartyl esterase activity);GO:0045490(pectin catabolic process)	K01051	E3.1.1.11	http://www.genome.jp/dbget-bin/www_bget?ko:K01051	ko00040(Pentose and glucuronate interconversions)	*	*	sp|O49006|PME3_ARATH	Pectinesterase/pectinesterase inhibitor 3 OS=Arabidopsis thaliana OX=3702 GN=PME3 PE=1 SV=2
Bo3g064390	0	0	0	40.74	41.84	36.42	10.0287	7.8492e-65	2.3633e-62	PREDICTED: uncharacterized protein LOC106334406 [Brassica oleracea var. oleracea]	GO:0005777(peroxisome);GO:0010468(regulation of gene expression)	*	*	*	*	*	*	*	*
Bo9g053230	26.51	44.63	37.8	102.65	210.86	61.33	1.6436	3.7765e-06	3.1060e-05	PREDICTED: alkane hydroxylase MAH1-like [Brassica oleracea var. oleracea]	GO:0004497(monooxygenase activity);GO:0005506(iron ion binding);GO:0016705(oxidoreductase activity, acting on paired donors, with incorporation or reduction of molecular oxygen);GO:0020037(heme binding)	K15405	MAH1, CYP96A15	http://www.genome.jp/dbget-bin/www_bget?ko:K15405	ko00073(Cutin, suberine and wax biosynthesis)	*	*	sp|Q9FVS9|C96AF_ARATH	Alkane hydroxylase MAH1 OS=Arabidopsis thaliana OX=3702 GN=CYP96A15 PE=2 SV=1
novel.35253	0	0.06	0.12	1.16	1.39	1.7	3.4341	3.0322e-06	2.5367e-05	*	*	*	*	*	*	*	*	*	*
Bo1g138910	0.07	0.06	0	0.39	0.98	0.46	2.292	5.3365e-03	2.1516e-02	BnaC01g38220D [Brassica napus]	GO:0009733(response to auxin)	K14488	SAUR	http://www.genome.jp/dbget-bin/www_bget?ko:K14488	ko04075(Plant hormone signal transduction)	*	*	sp|Q9LTV3|SAU72_ARATH	Auxin-responsive protein SAUR72 OS=Arabidopsis thaliana OX=3702 GN=SAUR72 PE=2 SV=1
Bo9g055730	128.62	100.34	96.35	45.38	5.61	17.71	-1.9104	3.7336e-03	1.5773e-02	PREDICTED: serine decarboxylase-like [Brassica oleracea var. oleracea]	GO:0016831(carboxy-lyase activity);GO:0019752(carboxylic acid metabolic process);GO:0030170(pyridoxal phosphate binding)	K01590	hdc, HDC	http://www.genome.jp/dbget-bin/www_bget?ko:K01590	ko00340(Histidine metabolism)	*	*	sp|Q9MA74|SDC1_ARATH	Serine decarboxylase OS=Arabidopsis thaliana OX=3702 GN=SDC PE=1 SV=1
Bo3g070150	0.03	0	0	1.21	1.33	1	4.9343	2.1077e-12	3.6887e-11	PREDICTED: probable metal-nicotianamine transporter YSL5 [Brassica oleracea var. oleracea]	*	*	*	*	*	*	*	sp|Q9LUN2|YSL5_ARATH	Probable metal-nicotianamine transporter YSL5 OS=Arabidopsis thaliana OX=3702 GN=YSL5 PE=1 SV=1
novel.5675	3.06	7.98	1.49	17.78	15.63	19.13	1.7341	5.2812e-04	2.8005e-03	hypothetical protein F2Q69_00030673 [Brassica cretica]	*	*	*	*	*	*	*	*	*
Bo3g048720	0.19	0.16	0.2	2.59	2.88	2.77	3.7925	2.1298e-32	1.5714e-30	unnamed protein product [Brassica oleracea]	GO:0005771(multivesicular body);GO:0005829(cytosol);GO:0006623(protein targeting to vacuole);GO:0006896(Golgi to vacuole transport);GO:0009958(positive gravitropism);GO:0010252(auxin homeostasis);GO:0030904(retromer complex);GO:0035091(phosphatidylinositol binding);GO:0043231(intracellular membrane-bounded organelle);GO:0048364(root development)	K17917	SNX1_2	http://www.genome.jp/dbget-bin/www_bget?ko:K17917	ko04144(Endocytosis)	*	*	sp|Q9FG38|SNX1_ARATH	Sorting nexin 1 OS=Arabidopsis thaliana OX=3702 GN=SNX1 PE=1 SV=1
novel.19433	3.48	3.46	1.7	10.79	9.63	12.48	1.8302	6.1232e-11	9.3025e-10	PREDICTED: uncharacterized protein LOC106343561 [Brassica oleracea var. oleracea]	GO:0016021(integral component of membrane)	*	*	*	*	*	*	*	*
novel.34611	1.4	1.13	1.29	3.12	4.37	3.78	1.4639	8.6123e-06	6.6671e-05	hypothetical protein DY000_02054368 [Brassica cretica]	*	*	*	*	*	*	*	*	*
novel.5783	0	0.06	0.12	0.78	1.9	1.78	3.3982	5.8957e-06	4.7013e-05	hypothetical protein F2Q69_00023464 [Brassica cretica]	*	*	*	*	*	*	*	*	*
Bo1g118830	10.55	14.14	9.72	0	0	0	-8.4725	5.7307e-41	6.8136e-39	unnamed protein product, partial [Brassica oleracea]	*	*	*	*	*	*	*	sp|Q7X7A9|FB4_ARATH	F-box protein At1g11270 OS=Arabidopsis thaliana OX=3702 GN=At1g11270 PE=2 SV=1
novel.5239	1.62	2.01	1.76	4.71	5.12	6.03	1.4706	3.4533e-06	2.8606e-05	hypothetical protein F2Q68_00034250 [Brassica cretica]	*	*	*	*	*	*	*	*	*
Bo7g107470	0.47	0.75	0.39	0.1	0.08	0.13	-2.2306	1.4842e-06	1.3011e-05	PREDICTED: subtilisin-like protease SBT3.3 isoform X2 [Brassica oleracea var. oleracea]	GO:0004252(serine-type endopeptidase activity)	*	*	*	*	*	*	sp|Q8GUK4|SBT3D_ARATH	Subtilisin-like protease SBT3.13 OS=Arabidopsis thaliana OX=3702 GN=SBT3.13 PE=2 SV=1
novel.11405	1.57	3.94	1.36	0	0	0	-5.5954	9.4822e-14	1.9014e-12	PREDICTED: uncharacterized protein LOC108832889 [Raphanus sativus]	*	*	*	*	*	*	*	*	*
novel.29042	0	0	0	2.43	2.44	1.9	5.8063	1.0521e-15	2.5072e-14	hypothetical protein DY000_02057021 [Brassica cretica]	*	*	*	*	*	*	*	*	*
Bo00944s020	26.18	26.07	24.08	8.18	8.79	6.21	-1.5809	1.6123e-24	7.2503e-23	unnamed protein product [Brassica oleracea]	GO:0004672(protein kinase activity);GO:0005524(ATP binding);GO:0016021(integral component of membrane);GO:0030246(carbohydrate binding)	K00942	E2.7.4.8, gmk	http://www.genome.jp/dbget-bin/www_bget?ko:K00942	ko00230(Purine metabolism)	KOG0707	Guanylate kinase	sp|Q94JM2|GMK3_ARATH	Guanylate kinase 3, chloroplastic OS=Arabidopsis thaliana OX=3702 GN=GK3 PE=2 SV=1
Bo4g190200	2.33	1.08	1.21	4.89	4.56	3.38	1.3553	2.1562e-05	1.5530e-04	PREDICTED: protein NRT1/ PTR FAMILY 5.1 isoform X1 [Brassica oleracea var. oleracea]	GO:0016021(integral component of membrane);GO:0022857(transmembrane transporter activity)	*	*	*	*	*	*	sp|Q8VZR7|PTR30_ARATH	Protein NRT1/ PTR FAMILY 5.1 OS=Arabidopsis thaliana OX=3702 GN=NPF5.1 PE=2 SV=2
Bo00889s020	0.29	0.27	0.28	0.87	0.97	1.07	1.7004	2.1038e-07	2.0968e-06	BnaC03g63210D [Brassica napus]	*	*	*	*	*	*	*	sp|Q940A6|PP325_ARATH	Pentatricopeptide repeat-containing protein At4g19440, chloroplastic OS=Arabidopsis thaliana OX=3702 GN=At4g19440 PE=2 SV=2
novel.35387	0	0	0	3.12	3.28	3.13	6.7466	6.3830e-23	2.5716e-21	unnamed protein product [Brassica oleracea]	*	*	*	*	*	*	*	*	*
novel.5316	0.07	0	0	1.55	2.2	2.5	4.3502	3.6871e-09	4.5857e-08	PREDICTED: uncharacterized protein LOC106323085 [Brassica oleracea var. oleracea]	*	*	*	*	*	*	*	*	*
Bo6g113160	60.39	12.78	43.46	5.93	7.75	5.95	-2.4045	2.1919e-05	1.5771e-04	PREDICTED: probable choline kinase 1 [Brassica oleracea var. oleracea]	GO:0004103(choline kinase activity);GO:0005524(ATP binding);GO:0005737(cytoplasm);GO:0009611(response to wounding);GO:0016773(phosphotransferase activity, alcohol group as acceptor)	K14156	CHK	http://www.genome.jp/dbget-bin/www_bget?ko:K14156	ko00564(Glycerophospholipid metabolism)	KOG2686	Choline kinase	sp|Q9M9H6|CK1_ARATH	Probable choline kinase 1 OS=Arabidopsis thaliana OX=3702 GN=CK1 PE=2 SV=1
Bo5g139950	247.27	26.88	151.39	11.24	9.89	10.65	-3.118	4.2948e-06	3.5032e-05	PREDICTED: serine/threonine-protein kinase AtPK2/AtPK19 isoform X1 [Brassica oleracea var. oleracea]	GO:0004674(protein serine/threonine kinase activity);GO:0005524(ATP binding)	K04688	RPS6KB	http://www.genome.jp/dbget-bin/www_bget?ko:K04688	*	KOG0603	Ribosomal protein S6 kinase	sp|Q39030|KPK2_ARATH	Serine/threonine-protein kinase AtPK2/AtPK19 OS=Arabidopsis thaliana OX=3702 GN=ATPK2 PE=1 SV=2
Bo4g177500	0	0.16	0.06	1.95	4.27	1.72	5.0244	4.0785e-20	1.3458e-18	PREDICTED: UDP-glycosyltransferase 74D1 [Brassica oleracea var. oleracea]	GO:0016758(transferase activity, transferring hexosyl groups)	*	*	*	*	*	*	sp|Q9SKC5|U74D1_ARATH	UDP-glycosyltransferase 74D1 OS=Arabidopsis thaliana OX=3702 GN=UGT74D1 PE=1 SV=1
novel.33229	49.32	59.66	57.13	138.11	153.92	145.74	1.6053	1.9544e-33	1.5189e-31	PREDICTED: 50S ribosomal protein 6, chloroplastic [Brassica oleracea var. oleracea]	GO:0003735(structural constituent of ribosome);GO:0005840(ribosome);GO:0006412(translation);GO:0009507(chloroplast);GO:0019843(rRNA binding)	K19035	PSRP6	http://www.genome.jp/dbget-bin/www_bget?ko:K19035	*	*	*	sp|Q9FKP0|PSRP6_ARATH	50S ribosomal protein 6, chloroplastic OS=Arabidopsis thaliana OX=3702 GN=PSRP6 PE=3 SV=1
novel.36035	0.89	1.78	0.96	0	0	0	-3.469	4.3067e-05	2.9188e-04	PREDICTED: dnaJ protein ERDJ2B [Raphanus sativus]	GO:0016021(integral component of membrane)	K09540	SEC63, DNAJC23	http://www.genome.jp/dbget-bin/www_bget?ko:K09540	ko03060(Protein export);ko04141(Protein processing in endoplasmic reticulum)	*	*	sp|F4JIN3|DNJ29_ARATH	DnaJ protein ERDJ2B OS=Arabidopsis thaliana OX=3702 GN=ERDJ2B PE=1 SV=1
Bo7g098100	27.65	29.55	28.5	74.31	79.9	59.02	1.1348	1.7094e-04	1.0180e-03	BnaC09g14490D [Brassica napus]	*	*	*	*	*	*	*	*	*
Bo3g024260	232.86	15.11	160.49	1.59	1.04	1.43	-4.9858	3.1040e-11	4.8487e-10	PREDICTED: probable protein phosphatase 2C 25 [Brassica oleracea var. oleracea]	GO:0004722(protein serine/threonine phosphatase activity);GO:0046872(metal ion binding)	*	*	*	*	KOG0698	Serine/threonine protein phosphatase	sp|O80871|P2C25_ARATH	Probable protein phosphatase 2C 25 OS=Arabidopsis thaliana OX=3702 GN=At2g30020 PE=1 SV=1
novel.26662	0	0	0	18.36	21.3	17.52	8.8326	3.8550e-46	5.7177e-44	hypothetical protein F2Q69_00058355 [Brassica cretica]	*	*	*	*	*	*	*	*	*
Bo1g077110	0.06	0.04	0.04	6.18	6.9	7.62	1.624	8.7275e-03	3.2767e-02	PREDICTED: uncharacterized protein At3g60930, chloroplastic-like [Brassica oleracea var. oleracea]	*	*	*	*	*	*	*	sp|F4JTJ9|ASY2_ARATH	Meiosis-specific protein ASY2 OS=Arabidopsis thaliana OX=3702 GN=ASY2 PE=2 SV=1
Bo8g100980	1.95	1.69	2.31	0.53	0.77	0.76	-1.4749	3.6783e-04	2.0265e-03	PREDICTED: nicotinamidase 1 [Brassica oleracea var. oleracea]	GO:0008936(nicotinamidase activity);GO:0009737(response to abscisic acid);GO:0019365(pyridine nucleotide salvage)	*	*	*	*	*	*	sp|Q8S8F9|NIC1_ARATH	Nicotinamidase 1 OS=Arabidopsis thaliana OX=3702 GN=NIC1 PE=1 SV=1
novel.10651	0.49	1.83	0.67	0	0	0	-3.2481	1.6072e-04	9.6410e-04	hypothetical protein BRARA_C03314 [Brassica rapa]	GO:0006999(nuclear pore organization);GO:0009507(chloroplast);GO:0016021(integral component of membrane);GO:0017056(structural constituent of nuclear pore);GO:0070762(nuclear pore transmembrane ring)	K14315	NDC1, TMEM48	http://www.genome.jp/dbget-bin/www_bget?ko:K14315	ko03013(RNA transport)	*	*	*	*
Bo08892s010	0	0	0	1.71	3.64	0.97	4.4163	3.9955e-08	4.3979e-07	PREDICTED: exocyst complex component EXO70B1-like [Brassica oleracea var. oleracea]	GO:0000145(exocyst);GO:0006887(exocytosis);GO:0015031(protein transport)	K07195	EXOC7, EXO70	http://www.genome.jp/dbget-bin/www_bget?ko:K07195	*	*	*	sp|Q9FNR3|E70E2_ARATH	Exocyst complex component EXO70E2 OS=Arabidopsis thaliana OX=3702 GN=EXO70E2 PE=1 SV=1
Bo4g150950	1.58	1.53	1.52	3.14	3.81	3.6	1.12	2.0331e-09	2.6118e-08	PREDICTED: histone-lysine N-methyltransferase, H3 lysine-9 specific SUVH6 isoform X1 [Brassica oleracea var. oleracea]	*	K11420	EHMT	http://www.genome.jp/dbget-bin/www_bget?ko:K11420	ko00310(Lysine degradation)	KOG1082	Histone H3 (Lys9) methyltransferase SUV39H1/Clr4, required for transcriptional silencing	sp|Q8VZ17|SUVH6_ARATH	Histone-lysine N-methyltransferase, H3 lysine-9 specific SUVH6 OS=Arabidopsis thaliana OX=3702 GN=SUVH6 PE=1 SV=2
novel.27323	0	0	0	2.08	2.22	1	4.5256	1.0820e-08	1.2744e-07	hypothetical protein F2Q70_00029153 [Brassica cretica]	*	*	*	*	*	*	*	*	*
Bo1g026920	0.4	0.23	0.21	1.02	0.56	0.9	1.3598	6.5666e-03	2.5735e-02	PREDICTED: alcohol dehydrogenase-like 5 [Brassica oleracea var. oleracea]	GO:0004024(alcohol dehydrogenase activity, zinc-dependent);GO:0005737(cytoplasm);GO:0005829(cytosol);GO:0008270(zinc ion binding);GO:0016491(oxidoreductase activity);GO:0046294(formaldehyde catabolic process);GO:0051903(S-(hydroxymethyl)glutathione dehydrogenase activity)	K00121	frmA, ADH5, adhC	http://www.genome.jp/dbget-bin/www_bget?ko:K00121	ko00350(Tyrosine metabolism);ko00010(Glycolysis / Gluconeogenesis);ko00071(Fatty acid degradation)	KOG0022	Alcohol dehydrogenase, class III	sp|Q0V7W6|ADHL5_ARATH	Alcohol dehydrogenase-like 5 OS=Arabidopsis thaliana OX=3702 GN=At4g22110 PE=2 SV=1
Bo01097s050	31.22	38.53	29.32	4.06	4.52	3.8	-3.0717	1.4633e-109	1.6006e-106	PREDICTED: uncharacterized protein LOC106320864 [Brassica oleracea var. oleracea]	*	K15198	BDP1, TFC5	http://www.genome.jp/dbget-bin/www_bget?ko:K15198	*	*	*	*	*
novel.5737	1.92	1.14	1.52	0	0	0	-5.9269	3.1626e-16	7.8268e-15	hypothetical protein F2Q69_00023100 [Brassica cretica]	GO:0003677(DNA binding);GO:0003700(DNA-binding transcription factor activity);GO:0005634(nucleus)	K09285	OVM, ANT	http://www.genome.jp/dbget-bin/www_bget?ko:K09285	*	*	*	sp|X5HYT8|SMOS1_ORYSJ	AP2-like ethylene-responsive transcription factor SMOS1 OS=Oryza sativa subsp. japonica OX=39947 GN=SMOS1 PE=1 SV=1
Bo5g069620	0.93	0.89	0.79	1.83	1.78	1.91	1.0145	1.0962e-05	8.3094e-05	unnamed protein product [Brassica oleracea]	*	K12447	USP	http://www.genome.jp/dbget-bin/www_bget?ko:K12447	ko00520(Amino sugar and nucleotide sugar metabolism);ko00053(Ascorbate and aldarate metabolism);ko00052(Galactose metabolism);ko00040(Pentose and glucuronate interconversions)	*	*	sp|Q9LZF7|OTU10_ARATH	OVARIAN TUMOR DOMAIN-containing deubiquitinating enzyme 10 OS=Arabidopsis thaliana OX=3702 GN=OTU10 PE=1 SV=1
Bo4g166870	0.06	0	0	0.45	0.69	0.73	2.7502	9.4425e-04	4.6917e-03	hypothetical protein F2Q70_00023468 [Brassica cretica]	*	*	*	*	*	*	*	*	*
Bo1g026960	0.39	0.25	0.07	14.77	16.36	14.59	5.6351	2.2998e-54	4.6371e-52	hypothetical protein DY000_02037779 [Brassica cretica]	*	*	*	*	*	*	*	sp|Q9LV26|FBL45_ARATH	Putative F-box/LRR-repeat protein At3g18150 OS=Arabidopsis thaliana OX=3702 GN=At3g18150 PE=4 SV=2
Bo3g049960	0	0	0	0.31	0.52	0.29	3.3214	9.3487e-05	5.9059e-04	unnamed protein product [Brassica oleracea]	*	*	*	*	*	*	*	*	*
novel.35541	3.99	2.27	3.54	0	0	0	-6.5236	1.7579e-20	5.9349e-19	putative RNA-directed DNA polymerase [Rosa chinensis]	*	K03006	RPB1, POLR2A	http://www.genome.jp/dbget-bin/www_bget?ko:K03006	ko03020(RNA polymerase)	*	*	sp|P10978|POLX_TOBAC	Retrovirus-related Pol polyprotein from transposon TNT 1-94 OS=Nicotiana tabacum OX=4097 PE=2 SV=1
novel.20286	0	0	0	53.68	49.59	51.49	6.3414	1.3947e-19	4.4350e-18	hypothetical protein F2Q70_00042935 [Brassica cretica]	*	*	*	*	*	*	*	*	*
novel.35429	1.06	0.79	2.67	0	0	0	-4.835	8.8442e-10	1.1787e-08	hypothetical protein DY000_02034038 [Brassica cretica]	*	*	*	*	*	*	*	*	*
novel.29152	0.86	1.66	0.78	3.39	2.99	3.73	1.429	6.6885e-04	3.4612e-03	hypothetical protein F2Q69_00062800 [Brassica cretica]	*	*	*	*	*	*	*	*	*
novel.35647	0.04	0.1	0.06	1.64	2.3	2.42	4.1987	1.0407e-12	1.8715e-11	uncharacterized protein LOC111205783 [Brassica napus]	*	*	*	*	*	*	*	*	*
Bo2g057840	1.51	1.99	1.83	5.15	6.19	2.68	1.2974	1.1663e-05	8.8103e-05	PREDICTED: probable leucine-rich repeat receptor-like protein kinase At1g68400 [Brassica oleracea var. oleracea]	GO:0004674(protein serine/threonine kinase activity);GO:0005524(ATP binding);GO:0016021(integral component of membrane)	*	*	*	*	*	*	sp|Q9M9C5|Y1680_ARATH	Probable leucine-rich repeat receptor-like protein kinase At1g68400 OS=Arabidopsis thaliana OX=3702 GN=At1g68400 PE=1 SV=1
novel.29414	6.63	6.09	5.47	1.55	2.39	3.13	-1.3633	3.6429e-06	3.0045e-05	uncharacterized protein LOC111209094 [Brassica napus]	GO:0016021(integral component of membrane)	*	*	*	*	*	*	*	*
Bo7g086960	0.14	0.06	0.23	0.42	0.54	0.48	1.5256	9.2682e-03	3.4471e-02	PREDICTED: uncharacterized protein At3g28850-like [Brassica oleracea var. oleracea]	GO:0005623(cell);GO:0005886(plasma membrane);GO:0009055(electron transfer activity);GO:0015035(protein disulfide oxidoreductase activity);GO:0045454(cell redox homeostasis)	*	*	*	*	KOG2824	Glutaredoxin-related protein	sp|Q9LH89|Y3885_ARATH	Uncharacterized protein At3g28850 OS=Arabidopsis thaliana OX=3702 GN=At3g28850 PE=4 SV=1
Bo5g009060	14.04	12.35	14.01	4	4	3.61	-1.8349	6.9018e-21	2.4178e-19	PREDICTED: uncharacterized protein LOC106294569 [Brassica oleracea var. oleracea]	GO:0009941(chloroplast envelope);GO:0016021(integral component of membrane)	*	*	*	*	*	*	*	*
novel.33613	1.67	0.16	1.44	0	0	0	-3.1809	2.4203e-04	1.3901e-03	*	*	*	*	*	*	*	*	*	*
Bo3g007620	7.44	7.75	5.59	1.7	2.11	1.06	-2.0676	1.2782e-06	1.1316e-05	PREDICTED: uncharacterized protein LOC106335234 [Brassica oleracea var. oleracea]	GO:0005634(nucleus);GO:0005829(cytosol);GO:0008150(biological_process);GO:0009536(plastid);GO:0016740(transferase activity)	*	*	*	*	KOG1375	Beta tubulin	sp|P12411|TBB1_ARATH	Tubulin beta-1 chain OS=Arabidopsis thaliana OX=3702 GN=TUBB1 PE=2 SV=1
Bo8g104500	23.02	21.55	21.76	45.47	39.55	55.6	1.0192	7.6044e-08	8.0915e-07	PREDICTED: peptidyl-prolyl cis-trans isomerase FKBP17-2, chloroplastic-like [Brassica oleracea var. oleracea]	GO:0003755(peptidyl-prolyl cis-trans isomerase activity);GO:0009535(chloroplast thylakoid membrane)	*	*	*	*	*	*	sp|Q9LDY5|FK172_ARATH	Peptidyl-prolyl cis-trans isomerase FKBP17-2, chloroplastic OS=Arabidopsis thaliana OX=3702 GN=FKBP17-2 PE=1 SV=1
Bo8g105680	4.18	3.06	3.4	10.26	13.25	16.45	1.7178	4.7692e-06	3.8629e-05	PREDICTED: uncharacterized protein LOC106312715 [Brassica oleracea var. oleracea]	GO:0016021(integral component of membrane)	*	*	*	*	*	*	*	*
Bo4g136980	0.53	0.06	0.11	0.02	0	0	-2.6189	2.3573e-03	1.0556e-02	PREDICTED: uncharacterized acetyltransferase At3g50280 [Brassica oleracea var. oleracea]	GO:0005829(cytosol);GO:0016747(transferase activity, transferring acyl groups other than amino-acyl groups)	*	*	*	*	*	*	sp|Q9SND9|Y3028_ARATH	Uncharacterized acetyltransferase At3g50280 OS=Arabidopsis thaliana OX=3702 GN=At3g50280 PE=3 SV=1
Bo3g057070	30.45	28.84	40.51	88.95	55.86	79.47	1.0694	1.1812e-05	8.9137e-05	PREDICTED: cytochrome P450 89A9 [Brassica oleracea var. oleracea]	GO:0004497(monooxygenase activity);GO:0005506(iron ion binding);GO:0016021(integral component of membrane);GO:0016705(oxidoreductase activity, acting on paired donors, with incorporation or reduction of molecular oxygen);GO:0020037(heme binding)	*	*	*	*	*	*	sp|Q9SRQ1|C89A9_ARATH	Cytochrome P450 89A9 OS=Arabidopsis thaliana OX=3702 GN=CYP89A9 PE=2 SV=1
Bo8g098180	14.43	12.62	10.67	15.73	15.42	21.77	1.7601	1.9390e-08	2.2221e-07	unnamed protein product [Arabidopsis thaliana]	GO:0000387(spliceosomal snRNP assembly);GO:0003674(molecular_function);GO:0005634(nucleus);GO:0005682(U5 snRNP);GO:0005685(U1 snRNP);GO:0005686(U2 snRNP);GO:0005730(nucleolus);GO:0005829(cytosol);GO:0006397(mRNA processing);GO:0008380(RNA splicing);GO:0030532(small nuclear ribonucleoprotein complex);GO:0046540(U4/U6 x U5 tri-snRNP complex);GO:0071011(precatalytic spliceosome);GO:0071013(catalytic…	K11096	SNRPD2, SMD2	http://www.genome.jp/dbget-bin/www_bget?ko:K11096	ko03040(Spliceosome)	KOG3460	Small nuclear ribonucleoprotein (snRNP) LSM3	sp|Q3SZF8|SMD2_BOVIN	Small nuclear ribonucleoprotein Sm D2 OS=Bos taurus OX=9913 GN=SNRPD2 PE=3 SV=1
Bo2g166400	319.63	342.99	204.84	106.39	85.95	60.59	-1.8834	2.5523e-08	2.8849e-07	PREDICTED: root meristem growth factor 9-like [Brassica oleracea var. oleracea]	GO:0008083(growth factor activity)	*	*	*	*	*	*	sp|Q9FGF6|RGF9_ARATH	Root meristem growth factor 9 OS=Arabidopsis thaliana OX=3702 GN=RGF9 PE=3 SV=1
Bo8g107490	2.79	2.95	2.95	42.52	41.28	41.05	3.7706	1.7007e-142	3.7206e-139	PREDICTED: methionine aminopeptidase 1B, chloroplastic-like [Brassica oleracea var. oleracea]	GO:0046872(metal ion binding);GO:0070006(metalloaminopeptidase activity);GO:0070084(protein initiator methionine removal)	K01265	map	http://www.genome.jp/dbget-bin/www_bget?ko:K01265	*	KOG2738	Putative methionine aminopeptidase	sp|Q9FV52|MAP1B_ARATH	Methionine aminopeptidase 1B, chloroplastic OS=Arabidopsis thaliana OX=3702 GN=MAP1B PE=2 SV=2
Bo4g190940	24.54	11.74	19.83	6.89	8.66	5.43	-1.4512	3.6420e-06	3.0044e-05	PREDICTED: uncharacterized protein LOC106339734 [Brassica oleracea var. oleracea]	*	*	*	*	*	*	*	sp|Q681K2|ATS3A_ARATH	Embryo-specific protein ATS3A OS=Arabidopsis thaliana OX=3702 GN=ATS3A PE=1 SV=1
Bo4g143870	1.85	0.51	0.85	0.26	0.32	0.15	-1.9743	2.1329e-04	1.2375e-03	PREDICTED: U-box domain-containing protein 21 isoform X1 [Brassica oleracea var. oleracea]	*	*	*	*	*	*	*	sp|Q5PNY6|PUB21_ARATH	U-box domain-containing protein 21 OS=Arabidopsis thaliana OX=3702 GN=PUB21 PE=2 SV=1
Bo5g132600	28.22	26.82	28.62	13.03	15.19	13.66	-1.0471	8.5616e-14	1.7239e-12	PREDICTED: high mobility group B protein 10-like [Brassica oleracea var. oleracea]	GO:0003677(DNA binding);GO:0005634(nucleus)	*	*	*	*	KOG2744	DNA-binding proteins Bright/BRCAA1/RBP1 and related proteins containing BRIGHT domain	sp|Q9LTT3|HMG10_ARATH	High mobility group B protein 10 OS=Arabidopsis thaliana OX=3702 GN=HMGB10 PE=1 SV=1
Bo2g029160	0	0	0	2.76	2.5	3.23	2.7462	1.6400e-03	7.6915e-03	diacylglycerol kinase 4 [Eutrema salsugineum]	GO:0003951(NAD+ kinase activity);GO:0004143(diacylglycerol kinase activity);GO:0005524(ATP binding);GO:0006952(defense response);GO:0007205(protein kinase C-activating G protein-coupled receptor signaling pathway)	K00901	dgkA, DGK	http://www.genome.jp/dbget-bin/www_bget?ko:K00901	ko04070(Phosphatidylinositol signaling system);ko00561(Glycerolipid metabolism);ko00564(Glycerophospholipid metabolism)	*	*	sp|Q1PDI2|DGK4_ARATH	Diacylglycerol kinase 4 OS=Arabidopsis thaliana OX=3702 GN=DGK4 PE=2 SV=1
novel.145	11.21	15.17	8.5	0	0	0	-7.2286	9.2494e-27	4.7168e-25	hypothetical protein F2Q69_00033261 [Brassica cretica]	*	*	*	*	*	*	*	*	*
novel.27343	0.35	0.71	0.19	0	0	0	-2.8484	1.1069e-03	5.4149e-03	ABC transporter G family member 41 isoform X2 [Brassica napus]	*	*	*	*	*	*	*	*	*
Bo5g008220	69.35	62.9	76.46	13.14	12.08	10.21	-2.6003	3.7698e-57	8.3305e-55	PREDICTED: tropinone reductase homolog At1g07440 [Brassica oleracea var. oleracea]	GO:0016491(oxidoreductase activity)	K08081	TR1	http://www.genome.jp/dbget-bin/www_bget?ko:K08081	ko00960(Tropane, piperidine and pyridine alkaloid biosynthesis)	KOG0725	Reductases with broad range of substrate specificities	sp|P0DKI3|TRNH1_ARATH	Tropinone reductase homolog At1g07440 OS=Arabidopsis thaliana OX=3702 GN=At1g07440 PE=1 SV=1
Bo1g147590	1.59	2.09	1.36	5.78	5.67	6.15	1.7201	2.2170e-15	5.1081e-14	hypothetical protein DY000_02043720 [Brassica cretica]	*	K14538	NUG1, GNL3	http://www.genome.jp/dbget-bin/www_bget?ko:K14538	ko03008(Ribosome biogenesis in eukaryotes)	KOG1424	Predicted GTP-binding protein MMR1	sp|Q9M8Z5|NSN1_ARATH	Guanine nucleotide-binding protein-like NSN1 OS=Arabidopsis thaliana OX=3702 GN=NSN1 PE=1 SV=1
Bo7g050600	3.66	5.87	4.46	1.04	1.37	1.63	-1.7756	1.6904e-08	1.9515e-07	PREDICTED: uncharacterized protein LOC106301253 [Brassica oleracea var. oleracea]	GO:0016021(integral component of membrane)	*	*	*	*	*	*	*	*
Bo2g079210	1.22	0.99	1.28	0.33	0.26	0.28	-1.8931	8.0386e-05	5.1550e-04	PREDICTED: inorganic pyrophosphatase 1 [Brassica oleracea var. oleracea]	GO:0016791(phosphatase activity);GO:0046872(metal ion binding)	K13248	PHOSPHO2	http://www.genome.jp/dbget-bin/www_bget?ko:K13248	ko00750(Vitamin B6 metabolism)	KOG3120	Predicted haloacid dehalogenase-like hydrolase	sp|Q67YC0|PPSP1_ARATH	Inorganic pyrophosphatase 1 OS=Arabidopsis thaliana OX=3702 GN=PS2 PE=1 SV=1
Bo6g083530	0.57	0.68	0.82	2.6	2.48	2.35	1.7406	8.1679e-07	7.4485e-06	unnamed protein product [Brassica oleracea]	*	*	*	*	*	*	*	sp|Q9LMP1|WAK2_ARATH	Wall-associated receptor kinase 2 OS=Arabidopsis thaliana OX=3702 GN=WAK2 PE=1 SV=1
Bo3g146270	0	0.2	0.13	1.29	1.32	1.17	2.6413	2.4965e-04	1.4294e-03	PREDICTED: probable LRR receptor-like serine/threonine-protein kinase At1g29720 [Brassica oleracea var. oleracea]	*	*	*	*	*	*	*	sp|Q9ASQ6|Y1972_ARATH	Probable LRR receptor-like serine/threonine-protein kinase At1g29720 OS=Arabidopsis thaliana OX=3702 GN=RFK1 PE=2 SV=3
Bo3g083660	2.93	2.84	2.12	6.38	5.82	4.97	1.0534	4.3414e-09	5.3433e-08	unnamed protein product, partial [Brassica oleracea]	GO:0004672(protein kinase activity);GO:0005524(ATP binding);GO:0005886(plasma membrane);GO:0006468(protein phosphorylation);GO:0009506(plasmodesma);GO:0016021(integral component of membrane);GO:0016301(kinase activity)	*	*	*	*	*	*	sp|P33543|TMKL1_ARATH	Putative kinase-like protein TMKL1 OS=Arabidopsis thaliana OX=3702 GN=TMKL1 PE=1 SV=1
Bo2g096050	1.81	1.11	1.12	0.41	0.49	0.23	-1.7106	2.2795e-03	1.0260e-02	PREDICTED: katanin p60 ATPase-containing subunit A1-like [Brassica oleracea var. oleracea]	GO:0005524(ATP binding);GO:0005737(cytoplasm);GO:0005874(microtubule);GO:0008017(microtubule binding);GO:0008568(microtubule-severing ATPase activity);GO:0016853(isomerase activity)	K07767	KATNA1	http://www.genome.jp/dbget-bin/www_bget?ko:K07767	*	*	*	sp|Q9SEX2|KTNA1_ARATH	Katanin p60 ATPase-containing subunit A1 OS=Arabidopsis thaliana OX=3702 GN=AAA1 PE=1 SV=1
novel.1431	4.83	5.11	5.86	2.02	2.71	2.62	-1.1256	1.4572e-04	8.8223e-04	unnamed protein product [Brassica oleracea]	*	*	*	*	*	*	*	*	*
Bo5g057300	58.7	49.47	47.5	0.46	0	0	-7.4064	1.3261e-38	1.3782e-36	unnamed protein product [Brassica oleracea]	GO:0005829(cytosol)	*	*	*	*	*	*	sp|Q6Z6S1|API5_ORYSJ	Apoptosis inhibitor 5-like protein API5 OS=Oryza sativa subsp. japonica OX=39947 GN=API5 PE=1 SV=1
novel.27647	0.36	0.29	0	1.61	3.48	2.44	2.4289	1.1171e-03	5.4604e-03	hypothetical protein F2Q69_00060819 [Brassica cretica]	*	*	*	*	*	*	*	*	*
novel.4746	4.11	3.21	3.72	0	0	0	-5.7885	1.8028e-15	4.1980e-14	*	*	*	*	*	*	*	*	*	*
Bo9g030930	11.37	11.4	10.32	3.23	3.45	2.41	-1.9049	2.6526e-31	1.8106e-29	PREDICTED: endoglucanase 6 [Brassica oleracea var. oleracea]	GO:0008810(cellulase activity);GO:0030245(cellulose catabolic process);GO:0030246(carbohydrate binding)	*	*	*	*	*	*	sp|Q42059|GUN6_ARATH	Endoglucanase 6 OS=Arabidopsis thaliana OX=3702 GN=At1g64390 PE=2 SV=2
Bo5g126630	0.38	0.23	0.21	0.03	0.03	0.05	-2.2703	2.5774e-03	1.1441e-02	unnamed protein product [Brassica oleracea]	*	*	*	*	*	*	*	sp|Q9ZQG9|E1314_ARATH	Glucan endo-1,3-beta-glucosidase 14 OS=Arabidopsis thaliana OX=3702 GN=At2g27500 PE=2 SV=2
Bo3g024530	1.3	1.97	1.18	4.27	5.33	4.39	1.52	2.0095e-09	2.5845e-08	PREDICTED: CBL-interacting serine/threonine-protein kinase 11-like [Brassica oleracea var. oleracea]	GO:0004674(protein serine/threonine kinase activity);GO:0005524(ATP binding);GO:0007165(signal transduction)	*	*	*	*	*	*	sp|O22932|CIPKB_ARATH	CBL-interacting serine/threonine-protein kinase 11 OS=Arabidopsis thaliana OX=3702 GN=CIPK11 PE=1 SV=1
Bo8g064830	6.34	6.64	6.42	2.43	2.51	2.49	-1.4212	5.8871e-27	3.0304e-25	unnamed protein product [Brassica oleracea]	*	K20181	VPS18, PEP3	http://www.genome.jp/dbget-bin/www_bget?ko:K20181	*	KOG2034	Vacuolar sorting protein PEP3/VPS18	sp|F4IDS7|VPS18_ARATH	Vacuolar sorting protein 18 OS=Arabidopsis thaliana OX=3702 GN=VPS18 PE=1 SV=1
Bo9g048820	0.51	1.02	0.35	2.53	1.86	3.55	1.9578	2.3761e-07	2.3494e-06	PREDICTED: probable disease resistance protein RXW24L [Brassica oleracea var. oleracea]	GO:0005524(ATP binding);GO:0006952(defense response);GO:0043531(ADP binding)	*	*	*	*	*	*	sp|F4IBE4|DRL10_ARATH	Probable disease resistance protein RF45 OS=Arabidopsis thaliana OX=3702 GN=RF45 PE=2 SV=1
Bo4g187380	0.34	0.43	0.61	1.26	1.7	1.91	1.7276	9.6500e-07	8.6789e-06	PREDICTED: laccase-4-like [Brassica oleracea var. oleracea]	GO:0004322(ferroxidase activity);GO:0005507(copper ion binding);GO:0005576(extracellular region);GO:0005886(plasma membrane);GO:0006826(iron ion transport);GO:0009809(lignin biosynthetic process);GO:0009834(plant-type secondary cell wall biogenesis);GO:0016491(oxidoreductase activity);GO:0046274(lignin catabolic process);GO:0048046(apoplast);GO:0052716(hydroquinone:oxygen oxidoreductase activity)…	K05909	E1.10.3.2	http://www.genome.jp/dbget-bin/www_bget?ko:K05909	*	*	*	sp|O80434|LAC4_ARATH	Laccase-4 OS=Arabidopsis thaliana OX=3702 GN=IRX12 PE=2 SV=2
Bo8g083060	0.45	0.04	0.18	0.01	0.02	0	-2.9132	2.9596e-04	1.6664e-03	unnamed protein product [Brassica rapa]	GO:0005451(monovalent cation:proton antiporter activity);GO:0005623(cell);GO:0005783(endoplasmic reticulum);GO:0006623(protein targeting to vacuole);GO:0006812(cation transport);GO:0006813(potassium ion transport);GO:0006885(regulation of pH);GO:0009507(chloroplast);GO:0012505(endomembrane system);GO:0015299(solute:proton antiporter activity);GO:0015385(sodium:proton antiporter activity);GO:00156…	*	*	*	*	KOG1650	Predicted K+/H+-antiporter	sp|Q9M353|CHX20_ARATH	Cation/H(+) antiporter 20 OS=Arabidopsis thaliana OX=3702 GN=CHX20 PE=2 SV=1
Bo5g123500	58.94	78.52	45.01	20.45	15.5	27.01	-1.627	2.0227e-11	3.2194e-10	PREDICTED: glycine-rich cell wall structural protein-like isoform X1 [Camelina sativa]	*	*	*	*	*	*	*	sp|P27483|GRP1_ARATH	Glycine-rich cell wall structural protein OS=Arabidopsis thaliana OX=3702 GN=At3g17050 PE=3 SV=2
Bo8g049430	1.39	0.51	0.65	0.2	0.14	0.07	-2.2899	3.4676e-04	1.9203e-03	PREDICTED: palmitoyl-protein thioesterase 1-like isoform X1 [Brassica oleracea var. oleracea]	GO:0098599(palmitoyl hydrolase activity)	K01074	PPT	http://www.genome.jp/dbget-bin/www_bget?ko:K01074	ko00062(Fatty acid elongation)	KOG2541	Palmitoyl protein thioesterase	sp|Q20390|PPT1_CAEEL	Palmitoyl-protein thioesterase 1 OS=Caenorhabditis elegans OX=6239 GN=ppt-1 PE=2 SV=2
Bo3g055770	0.62	1.01	0.61	0.27	0.49	0.29	-1.0753	8.8210e-03	3.3072e-02	PREDICTED: pentatricopeptide repeat-containing protein At3g02650, mitochondrial-like [Brassica oleracea var. oleracea]	*	*	*	*	*	*	*	sp|P0C896|PP209_ARATH	Pentatricopeptide repeat-containing protein At3g02650, mitochondrial OS=Arabidopsis thaliana OX=3702 GN=At3g02650 PE=2 SV=1
Bo4g136460	0.29	0.07	0.2	1.47	0.91	1.69	2.5765	1.5499e-07	1.5723e-06	unnamed protein product [Brassica oleracea]	*	*	*	*	*	*	*	*	*
novel.35410	0.02	0	0	60.17	63.78	58.27	10.3238	2.2778e-80	1.2154e-77	PREDICTED: uncharacterized protein LOC106321738 [Brassica oleracea var. oleracea]	GO:0005634(nucleus);GO:0005730(nucleolus);GO:0005794(Golgi apparatus);GO:0005829(cytosol);GO:0008150(biological_process);GO:0030686(90S preribosome);GO:0032040(small-subunit processome)	K14772	UTP20	http://www.genome.jp/dbget-bin/www_bget?ko:K14772	*	*	*	*	*
Bo4g190650	19.84	4.88	18.98	1.6	1.54	2.14	-2.8823	3.5850e-10	5.0092e-09	PREDICTED: calmodulin-binding protein 25 [Brassica oleracea var. oleracea]	GO:0005516(calmodulin binding);GO:0005634(nucleus);GO:0009414(response to water deprivation);GO:0009651(response to salt stress);GO:0010337(regulation of salicylic acid metabolic process)	*	*	*	*	*	*	sp|O80683|CAB25_ARATH	Calmodulin-binding protein 25 OS=Arabidopsis thaliana OX=3702 GN=CAMBP25 PE=1 SV=1
Bo05995s010	1.98	3.21	2.51	0.6	0	0.96	-1.9776	3.4699e-03	1.4812e-02	PREDICTED: transcription initiation factor IIF subunit alpha-like [Brassica oleracea var. oleracea]	*	K03138	TFIIF1, GTF2F1, TFG1	http://www.genome.jp/dbget-bin/www_bget?ko:K03138	ko03022(Basal transcription factors)	*	*	sp|Q9SU25|T2FA_ARATH	Transcription initiation factor IIF subunit alpha OS=Arabidopsis thaliana OX=3702 GN=RAP74 PE=1 SV=1
novel.1972	0.45	0.29	0.26	1.33	1.85	0.79	1.8167	1.3646e-05	1.0175e-04	PREDICTED: uncharacterized protein LOC106335193 [Brassica oleracea var. oleracea]	*	*	*	*	*	*	*	*	*
Bo1g035730	0.19	0.38	0.42	0	0	0	-2.5101	4.3422e-03	1.8032e-02	unnamed protein product [Brassica rapa]	*	*	*	*	*	*	*	sp|Q4PSE7|FB262_ARATH	F-box protein At5g25290 OS=Arabidopsis thaliana OX=3702 GN=At5g25290 PE=2 SV=1
Bo2g132070	0.08	0.18	0.11	0	0	0	-2.6641	2.3867e-03	1.0674e-02	heat shock protein -related [Brassica oleracea]	GO:0005524(ATP binding);GO:0019538(protein metabolic process)	K03695	clpB	http://www.genome.jp/dbget-bin/www_bget?ko:K03695	*	*	*	sp|P42730|CLPB1_ARATH	Chaperone protein ClpB1 OS=Arabidopsis thaliana OX=3702 GN=CLPB1 PE=1 SV=2
Bo3g151520	0	0	0	2.14	0.85	1.75	4.499	1.5516e-08	1.7974e-07	unnamed protein product [Brassica oleracea]	*	*	*	*	*	*	*	*	*
novel.23055	1.3	1.02	0	8.79	7.19	10.83	2.8954	6.2704e-07	5.8237e-06	PREDICTED: uncharacterized protein LOC106302401 [Brassica oleracea var. oleracea]	*	*	*	*	*	*	*	*	*
novel.22850	0.02	0.15	0.15	1.2	0.79	1.21	3.063	4.0160e-09	4.9652e-08	PREDICTED: uncharacterized protein LOC106306135 [Brassica oleracea var. oleracea]	*	*	*	*	*	*	*	*	*
Bo3g167400	42.66	38.19	48.66	21.4	19.39	21.57	-1.1002	8.9884e-11	1.3413e-09	PREDICTED: PI-PLC X-box domain-containing protein DDB_G0293730 [Brassica oleracea var. oleracea]	GO:0005829(cytosol);GO:0006629(lipid metabolic process);GO:0008081(phosphoric diester hydrolase activity)	*	*	*	*	*	*	sp|P34024|PLC_LISMO	1-phosphatidylinositol phosphodiesterase OS=Listeria monocytogenes serovar 1/2a (strain ATCC BAA-679 / EGD-e) OX=169963 GN=plcA PE=1 SV=1
Bo3g032050	0.07	0.16	0.07	0.88	0.89	0.27	2.3418	3.8993e-05	2.6653e-04	unnamed protein product, partial [Brassica oleracea]	GO:0006857(oligopeptide transport);GO:0016021(integral component of membrane);GO:0022857(transmembrane transporter activity)	*	*	*	*	*	*	sp|P0CI03|PTR28_ARATH	Protein NRT1/ PTR FAMILY 5.6 OS=Arabidopsis thaliana OX=3702 GN=NPF5.6 PE=2 SV=1
novel.32738	0	0	0	3.77	2.49	2.45	6.9854	1.0450e-24	4.7729e-23	hypothetical protein DY000_02036098 [Brassica cretica]	*	*	*	*	*	*	*	*	*
Bo10476s010	7.67	6.18	2.77	1.05	1.55	0.21	-2.3965	9.8092e-05	6.1745e-04	PREDICTED: uncharacterized protein LOC106322223, partial [Brassica oleracea var. oleracea]	GO:0016021(integral component of membrane)	*	*	*	*	*	*	*	*
Bo01374s010	0.15	0.07	0.27	0.49	0.9	0.35	1.6086	3.2071e-03	1.3836e-02	PREDICTED: probable DNA helicase MCM9 [Brassica oleracea var. oleracea]	GO:0003677(DNA binding);GO:0005524(ATP binding);GO:0006270(DNA replication initiation)	K10738	MCM9	http://www.genome.jp/dbget-bin/www_bget?ko:K10738	*	KOG0478	DNA replication licensing factor, MCM4 component	sp|F4IFF3|MCM9_ARATH	Probable DNA helicase MCM9 OS=Arabidopsis thaliana OX=3702 GN=MCM9 PE=3 SV=1
novel.11079	0	0	0	1.71	2.14	2.24	7.3641	1.8057e-28	1.0194e-26	uncharacterized protein LOC106416667 [Brassica napus]	*	*	*	*	*	*	*	*	*
Bo9g124760	2.34	1.14	1.91	9.94	9.22	9.21	3.054	6.1587e-30	3.8114e-28	PREDICTED: uncharacterized protein LOC106316571 [Brassica oleracea var. oleracea]	GO:0004722(protein serine/threonine phosphatase activity);GO:0046872(metal ion binding)	*	*	*	*	*	*	sp|Q3EAF9|P2C49_ARATH	Probable protein phosphatase 2C 49 OS=Arabidopsis thaliana OX=3702 GN=At3g62260 PE=2 SV=1
Bo9g078520	1.37	1.93	1.67	0.45	0.65	0.51	-1.5915	6.8960e-05	4.4787e-04	unnamed protein product [Brassica oleracea]	*	*	*	*	*	*	*	*	*
Bo5g005070	14.17	12.13	12.22	31.38	27.68	28.73	1.1287	3.2900e-15	7.4741e-14	PREDICTED: putative BPI/LBP family protein At1g04970 [Brassica oleracea var. oleracea]	GO:0001530(lipopolysaccharide binding);GO:0005615(extracellular space);GO:0005774(vacuolar membrane);GO:0008289(lipid binding);GO:0010468(regulation of gene expression);GO:1903409(reactive oxygen species biosynthetic process)	*	*	*	*	*	*	sp|Q9MAU5|Y1049_ARATH	Putative BPI/LBP family protein At1g04970 OS=Arabidopsis thaliana OX=3702 GN=At1g04970 PE=2 SV=1
novel.29211	0.36	0.41	0.14	2.49	2.56	2.05	2.7671	3.5964e-15	8.1364e-14	hypothetical protein F2Q69_00062900 [Brassica cretica]	*	*	*	*	*	*	*	*	*
Bo6g097150	0.92	0.75	0.23	0	0	0	-2.3025	9.0626e-03	3.3862e-02	PREDICTED: phospholipase A1-Igamma2, chloroplastic-like [Brassica oleracea var. oleracea]	*	*	*	*	*	*	*	sp|Q3EBR6|PLA16_ARATH	Phospholipase A1-Igamma2, chloroplastic OS=Arabidopsis thaliana OX=3702 GN=At2g30550 PE=1 SV=2
Bo8g118130	60.93	68.71	65.2	27.9	29.47	30.7	-1.1905	1.3185e-21	4.8723e-20	PREDICTED: ATPase GET3 [Brassica oleracea var. oleracea]	GO:0005524(ATP binding);GO:0005783(endoplasmic reticulum);GO:0016887(ATPase activity);GO:0045048(protein insertion into ER membrane)	K01551	arsA, ASNA1	http://www.genome.jp/dbget-bin/www_bget?ko:K01551	*	KOG2825	Putative arsenite-translocating ATPase	sp|A8IXB8|ASNA2_CHLRE	ATPase ARSA2 OS=Chlamydomonas reinhardtii OX=3055 GN=ARSA2 PE=1 SV=2
Bo4g027170	1.93	1.81	1.54	0.72	0.99	0.63	-1.2013	6.8507e-06	5.3979e-05	PREDICTED: vacuolar-sorting receptor 1-like [Brassica oleracea var. oleracea]	GO:0005509(calcium ion binding);GO:0016021(integral component of membrane)	*	*	*	*	*	*	sp|P93026|VSR1_ARATH	Vacuolar-sorting receptor 1 OS=Arabidopsis thaliana OX=3702 GN=VSR1 PE=1 SV=2
Bo3g089990	1.59	2.73	1.29	5.19	4.86	3.09	1.0903	2.6106e-03	1.1569e-02	PREDICTED: uncharacterized protein LOC106328884 [Brassica oleracea var. oleracea]	*	*	*	*	*	*	*	*	*
Bo3g081810	13.59	8.51	8.99	35.88	25.89	31.46	1.4449	3.1923e-07	3.1012e-06	PREDICTED: uncharacterized protein LOC106331749 [Brassica oleracea var. oleracea]	*	*	*	*	*	*	*	*	*
Bo4g125450	3.08	2.93	3.74	6.02	11.54	3.69	1.0062	5.1633e-03	2.0891e-02	PREDICTED: fasciclin-like arabinogalactan protein 15 [Brassica oleracea var. oleracea]	*	*	*	*	*	*	*	sp|Q9FT45|FLA15_ARATH	Fasciclin-like arabinogalactan protein 15 OS=Arabidopsis thaliana OX=3702 GN=FLA15 PE=2 SV=1
novel.22887	1.58	4.62	3.44	13.32	12.89	13.89	2.0556	2.5281e-09	3.2062e-08	hypothetical protein F2Q69_00029526 [Brassica cretica]	*	*	*	*	*	*	*	*	*
Bo3g024850	118.33	121.72	107.85	55.12	33.84	42.71	-1.4441	3.8952e-13	7.3114e-12	PREDICTED: glutathione S-transferase F10 [Brassica oleracea var. oleracea]	GO:0004364(glutathione transferase activity);GO:0005507(copper ion binding);GO:0005618(cell wall);GO:0005737(cytoplasm);GO:0005773(vacuole);GO:0005777(peroxisome);GO:0005829(cytosol);GO:0005886(plasma membrane);GO:0006749(glutathione metabolic process);GO:0009407(toxin catabolic process);GO:0009414(response to water deprivation);GO:0009507(chloroplast);GO:0043295(glutathione binding);GO:0046686(r…	K00799	GST, gst	http://www.genome.jp/dbget-bin/www_bget?ko:K00799	ko00480(Glutathione metabolism)	KOG0867	Glutathione S-transferase	sp|P42761|GSTFA_ARATH	Glutathione S-transferase F10 OS=Arabidopsis thaliana OX=3702 GN=GSTF10 PE=1 SV=3
Bo2g161570	1.05	0.57	0.63	2.57	2.3	1.94	1.4583	6.8272e-05	4.4386e-04	PREDICTED: NAC domain-containing protein 100-like [Brassica oleracea var. oleracea]	GO:0003677(DNA binding);GO:0005634(nucleus);GO:0006355(regulation of transcription, DNA-templated)	*	*	*	*	*	*	sp|Q9FLJ2|NC100_ARATH	NAC domain-containing protein 100 OS=Arabidopsis thaliana OX=3702 GN=NAC100 PE=2 SV=1
Bo8g070900	0.83	0.99	0.64	3.58	7.81	4.26	2.4773	1.0146e-11	1.6652e-10	unnamed protein product [Brassica oleracea]	*	K00166	BCKDHA, bkdA1	http://www.genome.jp/dbget-bin/www_bget?ko:K00166	ko00280(Valine, leucine and isoleucine degradation);ko00640(Propanoate metabolism)	KOG0225	Pyruvate dehydrogenase E1, alpha subunit	sp|Q9LPL5|ODBA1_ARATH	2-oxoisovalerate dehydrogenase subunit alpha 1, mitochondrial OS=Arabidopsis thaliana OX=3702 GN=At1g21400 PE=2 SV=1
Bo4g049480	4.26	2.49	2.42	18.62	5.99	18.31	2.0639	2.8478e-07	2.7857e-06	PREDICTED: UDP-glycosyltransferase 74C1 [Brassica oleracea var. oleracea]	GO:0016758(transferase activity, transferring hexosyl groups)	*	*	*	*	*	*	sp|Q9SKC1|U74C1_ARATH	UDP-glycosyltransferase 74C1 OS=Arabidopsis thaliana OX=3702 GN=UGT74C1 PE=2 SV=1
Bo2g161170	8.72	3.29	3.79	1.08	1.51	0.21	-2.2842	3.9305e-05	2.6842e-04	PREDICTED: transcription factor MYB34-like [Brassica oleracea var. oleracea]	GO:0003677(DNA binding);GO:0005634(nucleus)	K09422	MYBP	http://www.genome.jp/dbget-bin/www_bget?ko:K09422	*	*	*	sp|O64399|MYB34_ARATH	Transcription factor MYB34 OS=Arabidopsis thaliana OX=3702 GN=MYB34 PE=1 SV=1
Bo2g070800	6.53	6.21	5.36	2.35	2.44	2.16	-1.4198	8.3374e-12	1.3818e-10	unnamed protein product [Brassica oleracea]	GO:0004751(ribose-5-phosphate isomerase activity);GO:0009052(pentose-phosphate shunt, non-oxidative branch)	K01807	rpiA	http://www.genome.jp/dbget-bin/www_bget?ko:K01807	ko00030(Pentose phosphate pathway);ko00710(Carbon fixation in photosynthetic organisms)	KOG3075	Ribose 5-phosphate isomerase	sp|Q9C998|RPI1_ARATH	Probable ribose-5-phosphate isomerase 1 OS=Arabidopsis thaliana OX=3702 GN=RPI1 PE=1 SV=1
Bo3g137200	4.32	3.98	4.77	0.44	0.18	0.35	-3.7086	6.1464e-33	4.6528e-31	PREDICTED: beta-glucosidase 40 isoform X1 [Brassica oleracea var. oleracea]	GO:0004553(hydrolase activity, hydrolyzing O-glycosyl compounds);GO:0005975(carbohydrate metabolic process)	K01188	E3.2.1.21	http://www.genome.jp/dbget-bin/www_bget?ko:K01188	ko00940(Phenylpropanoid biosynthesis);ko00500(Starch and sucrose metabolism);ko00460(Cyanoamino acid metabolism)	*	*	sp|Q9FZE0|BGL40_ARATH	Beta-glucosidase 40 OS=Arabidopsis thaliana OX=3702 GN=BGLU40 PE=2 SV=1
novel.4605	0.34	0.44	0.29	1.14	2.2	1.49	1.7249	5.1937e-03	2.1004e-02	*	*	*	*	*	*	*	*	*	*
Bo5g008000	0.81	0	0.38	0	0	0	-2.8565	1.1717e-03	5.6942e-03	PREDICTED: probable protein phosphatase 2C 2 [Brassica oleracea var. oleracea]	GO:0004722(protein serine/threonine phosphatase activity);GO:0046872(metal ion binding)	K17506	PPM1L, PP2CE	http://www.genome.jp/dbget-bin/www_bget?ko:K17506	*	KOG0698	Serine/threonine protein phosphatase	sp|Q8RX37|P2C02_ARATH	Probable protein phosphatase 2C 2 OS=Arabidopsis thaliana OX=3702 GN=At1g07160 PE=2 SV=1
Bo5g143570	5.98	6.84	7.35	2.31	2.81	2.17	-1.4974	2.8755e-12	4.9494e-11	PREDICTED: tubby-like F-box protein 9 [Brassica oleracea var. oleracea]	*	*	*	*	*	KOG2502	Tub family proteins	sp|Q9SQU1|TLP9_ARATH	Tubby-like F-box protein 9 OS=Arabidopsis thaliana OX=3702 GN=TULP9 PE=1 SV=1
Bo4g139610	0.03	0.19	0.07	0	0.02	0	-2.4056	4.4773e-03	1.8504e-02	BnaC04g32150D [Brassica napus]	GO:0007165(signal transduction);GO:0043531(ADP binding)	*	*	*	*	*	*	sp|Q40392|TMVRN_NICGU	TMV resistance protein N OS=Nicotiana glutinosa OX=35889 GN=N PE=1 SV=1
Bo2g042090	0.49	0.26	0.6	6.84	6.15	6.32	3.7068	2.6744e-29	1.5877e-27	PREDICTED: microtubule-associated protein 1B-like [Brassica oleracea var. oleracea]	GO:0016021(integral component of membrane)	*	*	*	*	*	*	*	*
Bo6g031690	3.44	3.22	4.17	17.05	16.23	15.52	2.1086	1.3344e-34	1.1058e-32	PREDICTED: uncharacterized protein LOC106296563 [Brassica oleracea var. oleracea]	GO:0005774(vacuolar membrane);GO:0006004(fucose metabolic process);GO:0016021(integral component of membrane);GO:0016757(transferase activity, transferring glycosyl groups)	K03691	POFUT	http://www.genome.jp/dbget-bin/www_bget?ko:K03691	ko00514(Other types of O-glycan biosynthesis)	*	*	sp|Q501D6|OFT14_ARATH	O-fucosyltransferase 14 OS=Arabidopsis thaliana OX=3702 GN=OFUT14 PE=2 SV=1
novel.2270	6.26	0.32	2.47	0	0	0	-4.4869	5.4507e-08	5.8989e-07	*	*	*	*	*	*	*	*	*	*
Bo1g034700	0.14	0.09	0.05	2.21	2.21	1.15	3.9742	7.1818e-16	1.7304e-14	F-box protein At5g25290-like [Brassica rapa]	*	*	*	*	*	KOG2292	Oligosaccharyltransferase, STT3 subunit	sp|Q93ZY3|STT3A_ARATH	Dolichyl-diphosphooligosaccharide--protein glycosyltransferase subunit STT3A OS=Arabidopsis thaliana OX=3702 GN=STT3A PE=2 SV=1
Bo9g022380	0	0	0	0.16	0.21	0.02	2.2303	1.1478e-02	4.1403e-02	unnamed protein product [Brassica rapa]	*	K16297	SCPL-II	http://www.genome.jp/dbget-bin/www_bget?ko:K16297	*	*	*	sp|Q9FH05|SCP42_ARATH	Serine carboxypeptidase-like 42 OS=Arabidopsis thaliana OX=3702 GN=SCPL42 PE=2 SV=1
Bo6g068020	8.69	9.65	10.67	0.73	1.14	0.63	-3.0637	2.5893e-33	1.9876e-31	PREDICTED: uncharacterized protein LOC106296565 [Brassica oleracea var. oleracea]	*	*	*	*	*	*	*	sp|Q9M2V1|NCA1_ARATH	Protein NCA1 OS=Arabidopsis thaliana OX=3702 GN=NCA1 PE=1 SV=1
Bo7g045030	0.47	0.39	0.31	0.01	0	0	-4.983	1.6752e-12	2.9591e-11	probable LRR receptor-like serine/threonine-protein kinase At1g29720 isoform X1 [Brassica napus]	*	*	*	*	*	*	*	sp|Q9ASQ6|Y1972_ARATH	Probable LRR receptor-like serine/threonine-protein kinase At1g29720 OS=Arabidopsis thaliana OX=3702 GN=RFK1 PE=2 SV=3
novel.4215	4	4.33	4.2	0	0	0	-6.1184	8.2179e-18	2.2990e-16	hypothetical protein DY000_02043226 [Brassica cretica]	*	*	*	*	*	*	*	*	*
Bo3g066610	0.51	0.89	0.17	19.35	24.63	20.96	4.979	9.6110e-66	3.0037e-63	unnamed protein product, partial [Brassica oleracea]	*	K18666	ASCC1	http://www.genome.jp/dbget-bin/www_bget?ko:K18666	*	KOG0924	mRNA splicing factor ATP-dependent RNA helicase	sp|Q9LZQ9|DEAH2_ARATH	Probable pre-mRNA-splicing factor ATP-dependent RNA helicase DEAH2 OS=Arabidopsis thaliana OX=3702 GN=At3g62310 PE=2 SV=1
Bo2g161100	0.09	0.08	0.03	2.9	0.81	1.13	3.84	5.6903e-11	8.6781e-10	PREDICTED: methylthioalkylmalate synthase 1, chloroplastic-like [Brassica oleracea var. oleracea]	GO:0019752(carboxylic acid metabolic process);GO:0046912(transferase activity, transferring acyl groups, acyl groups converted into alkyl on transfer)	K15741	IMS3, MAM1	http://www.genome.jp/dbget-bin/www_bget?ko:K15741	ko00966(Glucosinolate biosynthesis)	KOG2367	Alpha-isopropylmalate synthase/homocitrate synthase	sp|Q9FG67|MAM1_ARATH	Methylthioalkylmalate synthase 1, chloroplastic OS=Arabidopsis thaliana OX=3702 GN=MAM1 PE=1 SV=1
Bo9g028200	5.34	6.28	4.97	0.13	0.06	0.23	-5.0936	5.5689e-46	8.2318e-44	PREDICTED: tyrosine decarboxylase 1 [Brassica oleracea var. oleracea]	GO:0006520(cellular amino acid metabolic process);GO:0016831(carboxy-lyase activity);GO:0030170(pyridoxal phosphate binding)	K01592	E4.1.1.25	http://www.genome.jp/dbget-bin/www_bget?ko:K01592	ko00350(Tyrosine metabolism);ko00950(Isoquinoline alkaloid biosynthesis)	*	*	sp|Q8RY79|TYDC1_ARATH	Tyrosine decarboxylase 1 OS=Arabidopsis thaliana OX=3702 GN=ELI5 PE=1 SV=1
novel.6634	0	0	0	79.55	61.61	78.38	6.9644	1.0765e-24	4.9115e-23	hypothetical protein DY000_02053487 [Brassica cretica]	*	*	*	*	*	*	*	*	*
Bo3g003170	5.4	4.48	3.86	4.64	19.65	9.28	1.1383	8.1259e-03	3.0775e-02	PREDICTED: cysteine proteinase inhibitor 7 [Brassica oleracea var. oleracea]	GO:0004869(cysteine-type endopeptidase inhibitor activity)	*	*	*	*	*	*	sp|Q8LC76|CYT7_ARATH	Cysteine proteinase inhibitor 7 OS=Arabidopsis thaliana OX=3702 GN=CYS7 PE=2 SV=2
Bo1g116250	1.32	2.15	1.61	5.85	2.9	3.51	1.1343	4.4272e-03	1.8323e-02	PREDICTED: RING-H2 finger protein ATL77-like [Brassica oleracea var. oleracea]	GO:0016021(integral component of membrane)	K19040	ATL76S	http://www.genome.jp/dbget-bin/www_bget?ko:K19040	*	*	*	sp|Q9LS99|ATL77_ARATH	RING-H2 finger protein ATL77 OS=Arabidopsis thaliana OX=3702 GN=ATL77 PE=2 SV=1
Bo3g023620	9.74	9.92	9.09	3.35	4.3	3.97	-1.347	9.2320e-10	1.2281e-08	uncharacterized protein LOC111203925 [Brassica napus]	GO:0016021(integral component of membrane)	*	*	*	*	*	*	*	*
novel.1882	0.22	0.59	0.07	1.44	2.28	1.5	2.1357	1.3699e-04	8.3433e-04	PREDICTED: uncharacterized protein LOC106294374 isoform X1 [Brassica oleracea var. oleracea]	*	*	*	*	*	*	*	sp|Q9LSE4|CCB1_ARATH	Protein COFACTOR ASSEMBLY OF COMPLEX C SUBUNIT B CCB1, chloroplastic OS=Arabidopsis thaliana OX=3702 GN=CCB1 PE=1 SV=1
Bo3g153130	0.31	0.16	0.2	0.5	0.82	0.47	1.2562	3.1764e-03	1.3724e-02	PREDICTED: glycine-rich domain-containing protein 2-like [Brassica oleracea var. oleracea]	*	*	*	*	*	*	*	sp|Q9SZJ2|GRDP2_ARATH	Glycine-rich domain-containing protein 2 OS=Arabidopsis thaliana OX=3702 GN=GRDP2 PE=2 SV=1
Bo4g019700	0	0.07	0.04	4.63	4.46	4.36	6.152	6.2906e-31	4.1893e-29	PREDICTED: F-box/LRR-repeat protein At2g43260-like isoform X1 [Brassica oleracea var. oleracea]	*	*	*	*	*	*	*	sp|Q8S8Q9|FBL40_ARATH	F-box/LRR-repeat protein At2g43260 OS=Arabidopsis thaliana OX=3702 GN=At2g43260 PE=2 SV=1
Bo3g040480	213.92	35.37	168.2	14.91	14.94	17.91	-2.7358	9.7780e-06	7.4887e-05	PREDICTED: glucan endo-1,3-beta-glucosidase 14 [Brassica oleracea var. oleracea]	GO:0004553(hydrolase activity, hydrolyzing O-glycosyl compounds);GO:0005576(extracellular region);GO:0005618(cell wall);GO:0005634(nucleus);GO:0005737(cytoplasm);GO:0005975(carbohydrate metabolic process);GO:0006952(defense response);GO:0016021(integral component of membrane);GO:0042973(glucan endo-1,3-beta-D-glucosidase activity);GO:0046658(anchored component of plasma membrane);GO:0071555(cell …	*	*	*	*	*	*	sp|Q9ZQG9|E1314_ARATH	Glucan endo-1,3-beta-glucosidase 14 OS=Arabidopsis thaliana OX=3702 GN=At2g27500 PE=2 SV=2
Bo4g122800	20.41	21.49	18.66	3.81	2.62	3.64	-4.1031	8.2048e-109	8.5475e-106	uncharacterized protein LOC106389136 [Brassica napus]	*	*	*	*	*	*	*	*	*
novel.21596	0	0.08	0	0.48	0.53	0.49	2.5567	1.5408e-03	7.2798e-03	hypothetical protein F2Q69_00058462 [Brassica cretica]	*	*	*	*	*	*	*	*	*
Bo3g137050	0	0.04	0	0.43	0.68	0.36	2.8281	6.5042e-04	3.3750e-03	unnamed protein product [Brassica oleracea]	*	*	*	*	*	*	*	sp|Q9C777|YIPL3_ARATH	Protein yippee-like At3g11230 OS=Arabidopsis thaliana OX=3702 GN=At3g11230 PE=2 SV=1
novel.36596	0	0	0	13.93	20.61	22.26	4.0245	7.8625e-07	7.1940e-06	*	*	*	*	*	*	*	*	*	*
novel.23272	1.6	2.44	1.9	5.78	6.27	6.17	1.5462	5.6613e-14	1.1553e-12	uncharacterized protein LOC103865150 isoform X1 [Brassica rapa]	*	K10765	ALKBH1	http://www.genome.jp/dbget-bin/www_bget?ko:K10765	*	*	*	*	*
Bo4g042360	3.46	3.11	2.22	1.38	1.4	0.95	-1.2537	2.6316e-03	1.1647e-02	PREDICTED: uncharacterized protein At4g28440-like [Brassica oleracea var. oleracea]	*	K07466	RFA1, RPA1, rpa	http://www.genome.jp/dbget-bin/www_bget?ko:K07466	ko03030(DNA replication);ko03440(Homologous recombination);ko03430(Mismatch repair);ko03420(Nucleotide excision repair)	*	*	sp|O49453|Y4844_ARATH	Uncharacterized protein At4g28440 OS=Arabidopsis thaliana OX=3702 GN=At4g28440 PE=1 SV=1
Bo7g043740	1.46	1.61	0.67	6.9	12.73	9.41	2.3654	4.2393e-13	7.9301e-12	unnamed protein product [Brassica oleracea]	GO:0003746(translation elongation factor activity);GO:0005085(guanyl-nucleotide exchange factor activity);GO:0005634(nucleus);GO:0005737(cytoplasm);GO:0005829(cytosol);GO:0005840(ribosome);GO:0005853(eukaryotic translation elongation factor 1 complex);GO:0005886(plasma membrane);GO:0006414(translational elongation);GO:0009808(lignin metabolic process);GO:0016021(integral component of membrane);GO…	K03232	EEF1B	http://www.genome.jp/dbget-bin/www_bget?ko:K03232	*	KOG1668	Elongation factor 1 beta/delta chain	sp|P48006|EF1D1_ARATH	Elongation factor 1-delta 1 OS=Arabidopsis thaliana OX=3702 GN=At1g30230 PE=1 SV=2
Bo3g041970	0.31	0.94	0.58	1.79	1.74	2.17	1.5005	2.3349e-04	1.3453e-03	PREDICTED: FBD-associated F-box protein At2g26860-like [Brassica oleracea var. oleracea]	*	*	*	*	*	*	*	sp|Q84X02|FBD7_ARATH	FBD-associated F-box protein At2g26860 OS=Arabidopsis thaliana OX=3702 GN=At2g26860 PE=2 SV=2
Bo3g097890	25.94	27.49	28.3	11.75	11.49	9.52	-1.3675	1.1997e-22	4.7287e-21	PREDICTED: transcription factor bHLH93 [Brassica oleracea var. oleracea]	GO:0046983(protein dimerization activity)	*	*	*	*	*	*	sp|Q9LSL1|BH093_ARATH	Transcription factor bHLH93 OS=Arabidopsis thaliana OX=3702 GN=BHLH93 PE=1 SV=1
Bo00581s080	0.66	0.11	0.3	0	0	0	-3.1476	2.8792e-04	1.6251e-03	PREDICTED: F-box protein VBF-like isoform X1 [Brassica oleracea var. oleracea]	*	*	*	*	*	*	*	sp|Q9C7K0|VBF_ARATH	F-box protein VBF OS=Arabidopsis thaliana OX=3702 GN=VBF PE=1 SV=1
Bo2g012440	28.56	1.26	21.08	0	0	0	-3.7827	1.3601e-05	1.0146e-04	PREDICTED: uncharacterized protein LOC106325740 [Brassica oleracea var. oleracea]	*	*	*	*	*	*	*	*	*
Bo3g008910	1.49	2.67	1.33	3.08	6.64	2.17	1.0138	8.1918e-03	3.0992e-02	PREDICTED: uncharacterized protein LOC106328799 [Brassica oleracea var. oleracea]	GO:0003824(catalytic activity);GO:0046373(L-arabinose metabolic process);GO:0046556(alpha-L-arabinofuranosidase activity)	K09955	K09955	http://www.genome.jp/dbget-bin/www_bget?ko:K09955	*	*	*	*	*
Bo8g068370	7.91	1.84	5.38	0.62	1.68	0.53	-2.1946	1.3875e-04	8.4387e-04	PREDICTED: ethylene-responsive transcription factor ERF017-like [Brassica oleracea var. oleracea]	GO:0000976(transcription regulatory region sequence-specific DNA binding);GO:0003677(DNA binding);GO:0003700(DNA-binding transcription factor activity);GO:0005634(nucleus);GO:0006355(regulation of transcription, DNA-templated);GO:0009873(ethylene-activated signaling pathway);GO:0044212	*	*	*	*	*	*	sp|Q84QC2|ERF17_ARATH	Ethylene-responsive transcription factor ERF017 OS=Arabidopsis thaliana OX=3702 GN=ERF017 PE=2 SV=1
Bo4g188800	4.61	2.37	3.83	11.66	11.02	11.82	1.5449	7.6596e-06	5.9900e-05	protein yippee-like [Brassica rapa]	GO:0000151(ubiquitin ligase complex);GO:0005634(nucleus);GO:0008150(biological_process);GO:0046872(metal ion binding)	*	*	*	*	KOG3399	Predicted Yippee-type zinc-binding protein	sp|P59234|YIPL_SOLTU	Protein yippee-like OS=Solanum tuberosum OX=4113 PE=2 SV=1
Bo8g051530	5.16	6	11.16	1.75	2.11	1.34	-1.9874	2.8555e-05	2.0051e-04	PREDICTED: uncharacterized protein LOC106310542 [Brassica oleracea var. oleracea]	*	*	*	*	*	*	*	*	*
Bo7g111470	157.67	97.16	174.22	51.51	47.64	49.92	-1.5582	9.4441e-11	1.4065e-09	PREDICTED: early nodulin-like protein 2 isoform X1 [Brassica oleracea var. oleracea]	GO:0009055(electron transfer activity)	*	*	*	*	*	*	sp|Q9T076|ENL2_ARATH	Early nodulin-like protein 2 OS=Arabidopsis thaliana OX=3702 GN=At4g27520 PE=1 SV=1
Bo8g054580	0.74	0.54	0.4	9.03	28.4	1.42	3.621	2.3168e-07	2.2940e-06	glycine-rich protein 5 [Brassica napus]	*	*	*	*	*	*	*	*	*
Bo03020s010	0	1.03	1.61	0	0	0	-2.462	5.2653e-03	2.1270e-02	unnamed protein product [Brassica oleracea]	GO:0005886(plasma membrane)	*	*	*	*	*	*	sp|Q0V869|OTU11_ARATH	OVARIAN TUMOR DOMAIN-containing deubiquitinating enzyme 11 OS=Arabidopsis thaliana OX=3702 GN=OTU11 PE=2 SV=1
Bo8g079070	0.52	0.3	0.12	0	0	0	-3.0314	4.7709e-04	2.5576e-03	BnaC08g48620D [Brassica napus]	*	*	*	*	*	*	*	sp|Q1PF20|FBK34_ARATH	F-box/kelch-repeat protein At2g22050 OS=Arabidopsis thaliana OX=3702 GN=At2g22050 PE=2 SV=1
novel.26767	2.09	1.93	1.93	10.04	11.78	11.56	2.4001	1.4855e-29	9.0025e-28	*	*	*	*	*	*	*	*	*	*
Bo1g014970	475.05	72.29	371.42	2.3	2.84	3.3	-5.7179	5.1801e-19	1.5805e-17	PREDICTED: putative nuclease HARBI1 [Brassica oleracea var. oleracea]	*	*	*	*	*	*	*	sp|Q9M2U3|ALPL_ARATH	Protein ALP1-like OS=Arabidopsis thaliana OX=3702 GN=At3g55350 PE=2 SV=1
novel.31283	2.77	2.52	1.54	0.51	0.57	0.34	-2.2799	2.0250e-09	2.6029e-08	hypothetical protein F2Q68_00019746 [Brassica cretica]	*	K10355	ACTF	http://www.genome.jp/dbget-bin/www_bget?ko:K10355	*	KOG0676	Actin and related proteins	sp|P0CJ46|ACT1_ARATH	Actin-1 OS=Arabidopsis thaliana OX=3702 GN=ACT1 PE=1 SV=1
novel.36573	572.34	671.79	790.49	0	0	0	-8.9914	1.8248e-47	2.8617e-45	BnaCnng56720D [Brassica napus]	*	*	*	*	*	*	*	*	*
Bo4g173000	1.71	1.96	1.62	4.78	3.49	3.91	1.1239	1.0251e-05	7.8102e-05	PREDICTED: uncharacterized protein LOC106337620 [Brassica oleracea var. oleracea]	GO:0006281(DNA repair);GO:0006310(DNA recombination);GO:0017108(5'-flap endonuclease activity);GO:0033557(Slx1-Slx4 complex)	K15078	SLX1	http://www.genome.jp/dbget-bin/www_bget?ko:K15078	*	KOG3005	GIY-YIG type nuclease	sp|Q5PQP5|SLX1_RAT	Structure-specific endonuclease subunit SLX1 OS=Rattus norvegicus OX=10116 GN=Slx1b PE=2 SV=1
Bo1g051460	0	0.02	0	0.17	0.4	0.4	3.1042	1.4789e-04	8.9402e-04	PREDICTED: pollen-specific leucine-rich repeat extensin-like protein 1 [Brassica oleracea var. oleracea]	*	*	*	*	*	*	*	sp|Q9LUI1|LRX6_ARATH	Leucine-rich repeat extensin-like protein 6 OS=Arabidopsis thaliana OX=3702 GN=LRX6 PE=2 SV=1
Bo9g140630	0.85	0.57	0.49	0.1	0.09	0.2	-1.9535	3.2671e-03	1.4063e-02	uncharacterized protein LOC106376382 [Brassica napus]	*	*	*	*	*	*	*	*	*
Bo6g018760	5.7	11.35	5.93	21.17	19.05	21.87	1.298	2.5824e-05	1.8271e-04	unnamed protein product [Brassica oleracea]	GO:0009522(photosystem I);GO:0015979(photosynthesis)	*	*	*	*	*	*	*	*
Bo3g074800	2.36	2.67	1.73	0.46	0.47	0.46	-2.2418	2.6284e-10	3.7326e-09	PREDICTED: probable mitochondrial adenine nucleotide transporter BTL1 [Brassica oleracea var. oleracea]	GO:0016021(integral component of membrane);GO:0022857(transmembrane transporter activity)	*	*	*	*	KOG0752	Mitochondrial solute carrier protein	sp|Q9LJX5|BRTL1_ARATH	Probable mitochondrial adenine nucleotide transporter BTL1 OS=Arabidopsis thaliana OX=3702 GN=At3g20240 PE=2 SV=1
Bo4g129600	2.13	3.62	1.22	5.04	4.28	6.94	1.1092	3.6846e-03	1.5598e-02	PREDICTED: protein ECERIFERUM 26 [Brassica oleracea var. oleracea]	*	*	*	*	*	*	*	sp|Q9SVM9|CER26_ARATH	Protein ECERIFERUM 26 OS=Arabidopsis thaliana OX=3702 GN=CER26 PE=2 SV=1
Bo2g024630	0.41	0.62	0.43	1.15	0.96	1.1	1.0598	3.5472e-04	1.9611e-03	PREDICTED: P-loop NTPase domain-containing protein LPA1 homolog 1-like [Brassica oleracea var. oleracea]	*	*	*	*	*	*	*	sp|Q9FJH9|LPAH1_ARATH	P-loop NTPase domain-containing protein LPA1 homolog 1 OS=Arabidopsis thaliana OX=3702 GN=At5g60760 PE=2 SV=1
Bo7g119760	0.56	0.41	0.41	2.06	3.56	1.14	1.9106	1.1577e-03	5.6382e-03	PREDICTED: L-ascorbate oxidase homolog [Brassica oleracea var. oleracea]	*	*	*	*	*	*	*	sp|P29162|ASOL_TOBAC	L-ascorbate oxidase homolog OS=Nicotiana tabacum OX=4097 PE=2 SV=1
Bo3g057300	3.25	4.27	3.57	14.19	43.74	6.77	2.0939	8.8139e-04	4.4109e-03	PREDICTED: GDSL esterase/lipase LTL1 [Brassica oleracea var. oleracea]	GO:0016788(hydrolase activity, acting on ester bonds)	*	*	*	*	*	*	sp|Q9M8Y5|LTL1_ARATH	GDSL esterase/lipase LTL1 OS=Arabidopsis thaliana OX=3702 GN=LTL1 PE=2 SV=1
Bo7g081810	67.85	39.9	79.41	23.08	25.37	34.99	-1.1943	2.9085e-05	2.0397e-04	PREDICTED: probable calcium-binding protein CML16 [Brassica oleracea var. oleracea]	GO:0005509(calcium ion binding)	K13448	CML	http://www.genome.jp/dbget-bin/www_bget?ko:K13448	ko04626(Plant-pathogen interaction)	KOG0027	Calmodulin and related proteins (EF-Hand superfamily)	sp|Q9LI84|CML16_ARATH	Probable calcium-binding protein CML16 OS=Arabidopsis thaliana OX=3702 GN=CML16 PE=2 SV=2
Bo1g020010	0.23	0.21	0.38	0.55	1.29	1.01	1.6192	1.5099e-03	7.1461e-03	PREDICTED: heat stress transcription factor A-4a [Brassica oleracea var. oleracea]	GO:0003700(DNA-binding transcription factor activity);GO:0005634(nucleus);GO:0043565(sequence-specific DNA binding)	K09419	HSFF	http://www.genome.jp/dbget-bin/www_bget?ko:K09419	*	KOG0627	Heat shock transcription factor	sp|O49403|HFA4A_ARATH	Heat stress transcription factor A-4a OS=Arabidopsis thaliana OX=3702 GN=HSFA4A PE=2 SV=1
Bo6g099730	0.13	0.39	0.44	2.84	1.97	1.8	2.5024	4.8666e-07	4.5851e-06	PREDICTED: zinc finger protein 4 isoform X2 [Brassica oleracea var. oleracea]	GO:0003676(nucleic acid binding)	*	*	*	*	*	*	sp|Q39263|ZFP4_ARATH	Zinc finger protein 4 OS=Arabidopsis thaliana OX=3702 GN=ZFP4 PE=2 SV=2
novel.26563	6.52	6.92	7.16	3.54	3.71	3.15	-1.0275	2.1861e-12	3.8168e-11	PREDICTED: uncharacterized protein LOC106312543 [Brassica oleracea var. oleracea]	*	*	*	*	*	*	*	*	*
Bo6g018640	6.1	3.71	4.99	2.45	2.06	1.72	-1.2663	3.8015e-04	2.0883e-03	PREDICTED: cyclin-dependent kinase inhibitor 7 [Brassica oleracea var. oleracea]	GO:0004861(cyclin-dependent protein serine/threonine kinase inhibitor activity);GO:0005634(nucleus);GO:0007050(cell cycle arrest)	*	*	*	*	*	*	sp|Q94CL9|KRP7_ARATH	Cyclin-dependent kinase inhibitor 7 OS=Arabidopsis thaliana OX=3702 GN=KRP7 PE=1 SV=2
Bo6g065010	0.35	0.18	0.32	0.9	0.65	0.85	1.4016	5.5241e-04	2.9156e-03	PREDICTED: probable LRR receptor-like serine/threonine-protein kinase At1g63430 [Brassica oleracea var. oleracea]	GO:0004713(protein tyrosine kinase activity);GO:0005524(ATP binding);GO:0016021(integral component of membrane)	*	*	*	*	*	*	sp|C0LGH8|Y1634_ARATH	Probable LRR receptor-like serine/threonine-protein kinase At1g63430 OS=Arabidopsis thaliana OX=3702 GN=At1g63430 PE=1 SV=1
novel.20453	5.18	5.04	5.81	0.45	1.73	0.63	-2.4331	7.8885e-09	9.4278e-08	uncharacterized protein LOC106410211 [Brassica napus]	*	*	*	*	*	KOG0017	FOG: Transposon-encoded proteins with TYA, reverse transcriptase, integrase domains in various combinations	sp|P04323|POL3_DROME	Retrovirus-related Pol polyprotein from transposon 17.6 OS=Drosophila melanogaster OX=7227 GN=pol PE=4 SV=1
Bo4g004690	0	0	0	0.73	0.93	0.58	5.4396	2.3968e-13	4.5875e-12	PREDICTED: long chain acyl-CoA synthetase 1-like [Brassica oleracea var. oleracea]	GO:0003824(catalytic activity);GO:0004467(long-chain fatty acid-CoA ligase activity);GO:0005783(endoplasmic reticulum);GO:0010025(wax biosynthetic process);GO:0010143(cutin biosynthetic process);GO:0031957(very long-chain fatty acid-CoA ligase activity)	K01897	ACSL, fadD	http://www.genome.jp/dbget-bin/www_bget?ko:K01897	ko04146(Peroxisome);ko00061(Fatty acid biosynthesis);ko00071(Fatty acid degradation)	KOG1180	Acyl-CoA synthetase	sp|O22898|LACS1_ARATH	Long chain acyl-CoA synthetase 1 OS=Arabidopsis thaliana OX=3702 GN=LACS1 PE=2 SV=1
Bo7g078860	0	0.03	0	0.15	0.51	0.12	3.0107	1.3401e-04	8.1768e-04	unnamed protein product, partial [Brassica oleracea]	*	*	*	*	*	KOG1027	Serine/threonine protein kinase and endoribonuclease ERN1/IRE1, sensor of the unfolded protein response pathway	sp|Q93VJ2|IRE1B_ARATH	Serine/threonine-protein kinase/endoribonuclease IRE1b OS=Arabidopsis thaliana OX=3702 GN=IRE1B PE=2 SV=1
Bo5g116880	7.98	11.05	9.81	24.86	23.24	27.42	1.3229	1.6367e-12	2.8946e-11	PREDICTED: uncharacterized protein LOC106343641 [Brassica oleracea var. oleracea]	GO:0003690(double-stranded DNA binding);GO:0006355(regulation of transcription, DNA-templated);GO:0009507(chloroplast);GO:0042646(plastid nucleoid);GO:0071472(cellular response to salt stress)	K15032	MTERFD	http://www.genome.jp/dbget-bin/www_bget?ko:K15032	*	*	*	sp|Q84X53|MTEF1_ARATH	Transcription termination factor MTEF1, chloroplastic OS=Arabidopsis thaliana OX=3702 GN=MTERF1 PE=2 SV=2
Bo4g175890	0.76	0.8	0.39	2.76	2.6	2.07	1.6082	3.9045e-05	2.6681e-04	protein trichome birefringence-like 40 [Brassica napus]	*	*	*	*	*	*	*	sp|Q67XC4|TBL40_ARATH	Protein trichome birefringence-like 40 OS=Arabidopsis thaliana OX=3702 GN=TBL40 PE=2 SV=2
Bo9g150200	5.56	6.17	4.17	11.97	16.38	9.19	1.1405	7.9253e-06	6.1790e-05	uncharacterized protein LOC106376413 [Brassica napus]	*	K05349	bglX	http://www.genome.jp/dbget-bin/www_bget?ko:K05349	ko00940(Phenylpropanoid biosynthesis);ko00500(Starch and sucrose metabolism);ko00460(Cyanoamino acid metabolism)	*	*	sp|A7LXU3|BGH3B_BACO1	Beta-glucosidase BoGH3B OS=Bacteroides ovatus (strain ATCC 8483 / DSM 1896 / JCM 5824 / NCTC 11153) OX=411476 GN=BACOVA_02659 PE=1 SV=1
Bo6g066570	0.3	0.54	0.39	0.65	1.39	0.81	1.087	1.3529e-02	4.7645e-02	PREDICTED: uncharacterized protein LOC106297636 [Brassica oleracea var. oleracea]	GO:0016021(integral component of membrane)	*	*	*	*	*	*	sp|Q9FJ24|BDG2_ARATH	Probable lysophospholipase BODYGUARD 2 OS=Arabidopsis thaliana OX=3702 GN=BDG2 PE=2 SV=1
novel.9276	0.4	0.97	0.82	2.71	2.29	3.14	1.6675	8.0467e-04	4.0750e-03	PREDICTED: uncharacterized protein At3g61260-like [Brassica oleracea var. oleracea]	*	*	*	*	*	*	*	*	*
Bo4g136470	0	0	0	4.88	4.05	4.86	6.8922	4.2928e-24	1.8934e-22	unnamed protein product, partial [Brassica oleracea]	GO:0016021(integral component of membrane)	*	*	*	*	*	*	sp|Q8RWD9|ACBP5_ARATH	Acyl-CoA-binding domain-containing protein 5 OS=Arabidopsis thaliana OX=3702 GN=ACBP5 PE=1 SV=1
novel.1821	3.02	2.77	2.77	0.54	0.78	0.45	-2.278	2.0474e-09	2.6293e-08	hypothetical protein F2Q69_00026143 [Brassica cretica]	*	*	*	*	*	*	*	*	*
Bo9g152090	118.03	13.62	90.97	1.42	0.48	0.38	-4.9609	3.3392e-11	5.2032e-10	PREDICTED: umecyanin [Brassica oleracea var. oleracea]	GO:0002239(response to oomycetes);GO:0005515(protein binding);GO:0005576(extracellular region);GO:0005773(vacuole);GO:0005886(plasma membrane);GO:0006979(response to oxidative stress);GO:0009055(electron transfer activity);GO:0009536(plastid);GO:0009611(response to wounding);GO:0009646(response to absence of light);GO:0015690(aluminum cation transport);GO:0031225(anchored component of membrane);G…	*	*	*	*	*	*	sp|Q07488|BCB1_ARATH	Blue copper protein OS=Arabidopsis thaliana OX=3702 GN=BCB PE=2 SV=2
Bo4g006960	8.1	6.41	8.75	4.31	3.36	3.47	-1.0996	1.2015e-06	1.0662e-05	PREDICTED: metal tolerance protein 1 [Brassica oleracea var. oleracea]	GO:0005385(zinc ion transmembrane transporter activity);GO:0005774(vacuolar membrane);GO:0016021(integral component of membrane)	K14689	SLC30A2, ZNT2	http://www.genome.jp/dbget-bin/www_bget?ko:K14689	*	KOG1482	Zn2+ transporter	sp|Q9ZT63|MTP1_ARATH	Metal tolerance protein 1 OS=Arabidopsis thaliana OX=3702 GN=MTP1 PE=1 SV=2
novel.35840	5	4.68	8	2.05	0.79	3.62	-1.34	1.2617e-02	4.4958e-02	hypothetical protein DY000_02044995 [Brassica cretica]	GO:0004674(protein serine/threonine kinase activity);GO:0005524(ATP binding);GO:0016021(integral component of membrane);GO:0048544(recognition of pollen)	*	*	*	*	*	*	sp|Q9SXB8|Y1133_ARATH	G-type lectin S-receptor-like serine/threonine-protein kinase At1g11330 OS=Arabidopsis thaliana OX=3702 GN=At1g11330 PE=1 SV=3
Bo00579s220	5.08	8.11	5.05	0	0	0	-8.8101	5.7007e-45	8.0983e-43	unnamed protein product [Brassica oleracea]	GO:0005524(ATP binding);GO:0005634(nucleus);GO:0016021(integral component of membrane);GO:0016887(ATPase activity);GO:0042626(ATPase activity, coupled to transmembrane movement of substances);GO:0055085(transmembrane transport)	K05658	ABCB1	http://www.genome.jp/dbget-bin/www_bget?ko:K05658	ko02010(ABC transporters)	KOG0055	Multidrug/pheromone exporter, ABC superfamily	sp|Q9C7F2|AB14B_ARATH	ABC transporter B family member 14 OS=Arabidopsis thaliana OX=3702 GN=ABCB14 PE=3 SV=1
novel.2394	1.33	4.55	1.01	0	0	0	-3.0041	5.6061e-04	2.9549e-03	uncharacterized protein LOC106393799 [Brassica napus]	*	*	*	*	*	*	*	*	*
Bo7g095540	0.18	0.35	0.35	0.03	0	0	-2.8624	5.6324e-04	2.9672e-03	PREDICTED: probable protein phosphatase 2C 72 [Brassica oleracea var. oleracea]	GO:0004722(protein serine/threonine phosphatase activity)	*	*	*	*	*	*	sp|Q9XGZ9|P2C72_ARATH	Probable protein phosphatase 2C 72 OS=Arabidopsis thaliana OX=3702 GN=At5g26010 PE=2 SV=2
Bo8g015190	0	0	0	1.61	1.97	1.62	5.7941	1.2613e-15	2.9815e-14	unnamed protein product, partial [Brassica oleracea]	*	*	*	*	*	*	*	sp|Q9FHE1|GSTT3_ARATH	Glutathione S-transferase T3 OS=Arabidopsis thaliana OX=3702 GN=GSTT3 PE=2 SV=1
Bo9g092630	0	0	0	0.06	0.06	0.09	2.9527	6.4513e-04	3.3503e-03	PREDICTED: protein QUIRKY [Brassica oleracea var. oleracea]	GO:0016021(integral component of membrane);GO:0031982(vesicle)	*	*	*	*	*	*	sp|Q60EW9|FTIP7_ORYSJ	FT-interacting protein 7 OS=Oryza sativa subsp. japonica OX=39947 GN=FTIP7 PE=1 SV=1
Bo3g027260	91.41	32.11	58.14	0.09	0	0.22	-7.9446	3.7174e-47	5.7272e-45	PREDICTED: probable peroxygenase 3 [Brassica oleracea var. oleracea]	*	K17991	PXG	http://www.genome.jp/dbget-bin/www_bget?ko:K17991	ko00073(Cutin, suberine and wax biosynthesis)	*	*	sp|O22788|PXG3_ARATH	Probable peroxygenase 3 OS=Arabidopsis thaliana OX=3702 GN=PXG3 PE=1 SV=1
novel.32395	0.29	0.59	0.62	1.72	1.09	3.51	1.8356	7.4866e-04	3.8232e-03	hypothetical protein DY000_02010496 [Brassica cretica]	*	*	*	*	*	*	*	*	*
Bo5g019960	3.86	2.99	2.59	0.57	0.22	0.25	-2.9787	3.5747e-10	4.9986e-09	PREDICTED: probable transmembrane ascorbate ferrireductase 3 [Brassica oleracea var. oleracea]	GO:0005739(mitochondrion);GO:0016021(integral component of membrane);GO:0016491(oxidoreductase activity);GO:0046872(metal ion binding);GO:0055114(oxidation-reduction process)	K08360	CYB561	http://www.genome.jp/dbget-bin/www_bget?ko:K08360	*	*	*	sp|Q67ZF6|ACFR3_ARATH	Probable transmembrane ascorbate ferrireductase 3 OS=Arabidopsis thaliana OX=3702 GN=CYB561C PE=2 SV=1
Bo5g095780	13.75	14.02	11.96	29.97	33.31	28.06	1.1527	5.7334e-23	2.3249e-21	PREDICTED: uncharacterized protein LOC106294854 isoform X1 [Brassica oleracea var. oleracea]	*	*	*	*	*	*	*	*	*
Bo4g133430	0.31	0.52	0.39	0.13	0.04	0.13	-1.8471	7.5693e-03	2.8993e-02	unnamed protein product [Brassica oleracea]	*	*	*	*	*	*	*	*	*
Bo2g047420	0.05	0.13	0.03	4.03	3.85	2.81	5.2133	7.1286e-35	6.1038e-33	PREDICTED: ABC transporter G family member 8 [Brassica oleracea var. oleracea]	GO:0005524(ATP binding);GO:0016021(integral component of membrane);GO:0016887(ATPase activity)	*	*	*	*	KOG0061	Transporter, ABC superfamily (Breast cancer resistance protein)	sp|Q9FLX5|AB8G_ARATH	ABC transporter G family member 8 OS=Arabidopsis thaliana OX=3702 GN=ABCG8 PE=2 SV=1
Bo2g006690	0	0	0	0.22	0.25	0.3	3.5769	1.9334e-05	1.4033e-04	hypothetical protein F2Q68_00042637 [Brassica cretica]	*	K14445	SLC13A2_3_5	http://www.genome.jp/dbget-bin/www_bget?ko:K14445	*	*	*	*	*
Bo2g011770	41.27	70.61	60.15	1.06	2.24	0.61	-5.4108	1.5771e-27	8.4564e-26	unnamed protein product [Brassica oleracea]	GO:0003723(RNA binding);GO:0003735(structural constituent of ribosome);GO:0005840(ribosome);GO:0006412(translation)	K02952	RP-S13, rpsM	http://www.genome.jp/dbget-bin/www_bget?ko:K02952	ko03010(Ribosome)	*	*	sp|P42732|RR13_ARATH	30S ribosomal protein S13, chloroplastic OS=Arabidopsis thaliana OX=3702 GN=RPS13 PE=2 SV=1
novel.2551	3.13	3.18	3.28	1.35	0.89	0.95	-1.5893	2.5990e-09	3.2932e-08	hypothetical protein F2Q69_00037919 [Brassica cretica]	*	K20367	ERGIC3, ERV46	http://www.genome.jp/dbget-bin/www_bget?ko:K20367	*	*	*	*	*
Bo4g188070	11.51	10.38	9.73	4.24	2.78	4.45	-1.482	1.2719e-10	1.8631e-09	PREDICTED: jacalin-related lectin 22-like [Brassica oleracea var. oleracea]	GO:0030246(carbohydrate binding)	*	*	*	*	*	*	sp|O80950|JAL22_ARATH	Jacalin-related lectin 22 OS=Arabidopsis thaliana OX=3702 GN=JAL22 PE=1 SV=1
Bo2g125660	20.53	16.27	21.06	1.77	2.02	0.83	-3.5476	1.3540e-31	9.4185e-30	PREDICTED: glutathionyl-hydroquinone reductase YqjG-like isoform X1 [Brassica oleracea var. oleracea]	GO:0004364(glutathione transferase activity)	K07393	ECM4	http://www.genome.jp/dbget-bin/www_bget?ko:K07393	*	KOG2903	Predicted glutathione S-transferase	sp|P42620|YQJG_ECOLI	Glutathionyl-hydroquinone reductase YqjG OS=Escherichia coli (strain K12) OX=83333 GN=yqjG PE=1 SV=1
novel.34838	0	0	0	0.54	1.18	2.13	5.3403	3.3865e-12	5.7926e-11	BnaA05g14840D [Brassica napus]	*	K16055	TPS	http://www.genome.jp/dbget-bin/www_bget?ko:K16055	ko00500(Starch and sucrose metabolism)	*	*	sp|Q9LRA7|TPS9_ARATH	Probable alpha,alpha-trehalose-phosphate synthase [UDP-forming] 9 OS=Arabidopsis thaliana OX=3702 GN=TPS9 PE=2 SV=1
Bo1g006580	5.56	2.2	1.36	0	0	0	-2.3548	7.6019e-03	2.9092e-02	PREDICTED: ubiquitin domain-containing protein DSK2a-like [Brassica oleracea var. oleracea]	*	K04523	UBQLN, DSK2	http://www.genome.jp/dbget-bin/www_bget?ko:K04523	ko04141(Protein processing in endoplasmic reticulum)	KOG0010	Ubiquitin-like protein	sp|Q9SII9|DSK2A_ARATH	Ubiquitin domain-containing protein DSK2a OS=Arabidopsis thaliana OX=3702 GN=DSK2A PE=1 SV=2
Bo7g093390	0.71	0.25	0.01	0	0	0	-3.2951	1.5628e-04	9.3979e-04	unnamed protein product [Brassica oleracea]	GO:0005739(mitochondrion);GO:0009451(RNA modification);GO:0043231(intracellular membrane-bounded organelle)	*	*	*	*	*	*	sp|O04659|PP398_ARATH	Pentatricopeptide repeat-containing protein At5g27110 OS=Arabidopsis thaliana OX=3702 GN=PCMP-E14 PE=2 SV=2
Bo5g019500	17.9	18.98	21.51	40.59	39.44	47.36	1.0505	1.0217e-10	1.5145e-09	PREDICTED: myb-related protein B [Brassica oleracea var. oleracea]	GO:0003677(DNA binding);GO:0005634(nucleus)	K09422	MYBP	http://www.genome.jp/dbget-bin/www_bget?ko:K09422	*	*	*	sp|Q94FL6|MY124_ARATH	Transcription factor MYB124 OS=Arabidopsis thaliana OX=3702 GN=MYB124 PE=1 SV=1
Bo7g115580	429.03	195.59	351.41	57.32	60.83	82.6	-2.2808	2.3001e-15	5.2828e-14	PREDICTED: uncharacterized protein LOC106306109 [Brassica oleracea var. oleracea]	*	*	*	*	*	*	*	*	*
Bo3g025340	2.42	3.05	1.99	5.89	6.38	6	1.1903	8.3611e-09	9.9492e-08	unnamed protein product, partial [Brassica oleracea]	GO:0000287(magnesium ion binding);GO:0006400(tRNA modification);GO:0008193(tRNA guanylyltransferase activity)	K10761	THG1	http://www.genome.jp/dbget-bin/www_bget?ko:K10761	*	KOG2721	Uncharacterized conserved protein	sp|F4IRQ5|THG1_ARATH	tRNA(His) guanylyltransferase 1 OS=Arabidopsis thaliana OX=3702 GN=THG1 PE=1 SV=1
novel.34447	4	3.12	2.3	0.82	1.32	1.4	-1.3901	1.6604e-06	1.4449e-05	uncharacterized protein LOC106393338 [Brassica napus]	*	*	*	*	*	*	*	sp|O00370|LORF2_HUMAN	LINE-1 retrotransposable element ORF2 protein OS=Homo sapiens OX=9606 PE=1 SV=1
Bo2g148090	12.63	8.95	14.91	3.28	3.61	3.03	-1.9065	1.1166e-15	2.6538e-14	PREDICTED: exocyst complex component EXO70B1-like [Brassica oleracea var. oleracea]	GO:0000145(exocyst);GO:0006887(exocytosis);GO:0015031(protein transport)	K07195	EXOC7, EXO70	http://www.genome.jp/dbget-bin/www_bget?ko:K07195	*	*	*	sp|Q9FNR3|E70E2_ARATH	Exocyst complex component EXO70E2 OS=Arabidopsis thaliana OX=3702 GN=EXO70E2 PE=1 SV=1
novel.12052	4.8	0.17	3.63	0	0	0	-3.0945	3.8608e-04	2.1179e-03	hypothetical protein DY000_02056007 [Brassica cretica]	*	*	*	*	*	*	*	*	*
Bo2g161400	12.71	2.96	12.36	1.68	1.98	2.46	-2.0918	6.6180e-06	5.2296e-05	PREDICTED: SNAP25 homologous protein SNAP33-like [Brassica oleracea var. oleracea]	*	K18211	SNAP25	http://www.genome.jp/dbget-bin/www_bget?ko:K18211	*	KOG3065	SNAP-25 (synaptosome-associated protein) component of SNARE complex	sp|Q9S7P9|SNP33_ARATH	SNAP25 homologous protein SNAP33 OS=Arabidopsis thaliana OX=3702 GN=SNAP33 PE=1 SV=1
Bo9g008890	7.83	7.7	6.46	13.95	11.52	12.22	1.1465	1.9874e-13	3.8340e-12	PREDICTED: uncharacterized protein LOC106313520 isoform X1 [Brassica oleracea var. oleracea]	*	*	*	*	*	*	*	*	*
novel.35844	0.85	2.13	0.65	0	0.08	0	-3.4336	2.2217e-05	1.5970e-04	uncharacterized protein LOC103832254 [Brassica rapa]	*	*	*	*	*	*	*	sp|P10978|POLX_TOBAC	Retrovirus-related Pol polyprotein from transposon TNT 1-94 OS=Nicotiana tabacum OX=4097 PE=2 SV=1
Bo3g061880	65.33	59.3	61.38	0	0	0	-6.2492	1.3229e-18	3.9216e-17	BnaC05g43280D [Brassica napus]	GO:0003677(DNA binding);GO:0005634(nucleus);GO:0006355(regulation of transcription, DNA-templated);GO:0016021(integral component of membrane)	*	*	*	*	*	*	sp|Q93VI0|S1FA3_ARATH	DNA-binding protein S1FA3 OS=Arabidopsis thaliana OX=3702 GN=S1FA3 PE=3 SV=1
Bo2g018500	2.3	2.11	2.26	6.93	5.81	4.9	1.3349	1.2320e-11	2.0017e-10	PREDICTED: uncharacterized protein LOC106322549 [Brassica oleracea var. oleracea]	*	*	*	*	*	*	*	*	*
Bo4g122850	0.15	0.42	0.07	0	0	0	-3.138	2.8972e-04	1.6340e-03	PREDICTED: embryonic protein DC-8 [Brassica oleracea var. oleracea]	GO:0005829(cytosol);GO:0010227(floral organ abscission)	*	*	*	*	*	*	sp|Q9LF88|Y3304_ARATH	Late embryogenesis abundant protein At3g53040 OS=Arabidopsis thaliana OX=3702 GN=At3g53040 PE=2 SV=1
Bo8g101690	10.91	0.5	10.57	0	0.15	0.19	-3.0739	4.1636e-04	2.2628e-03	PREDICTED: chaperone protein dnaJ 10 isoform X2 [Brassica oleracea var. oleracea]	*	*	*	*	*	KOG0712	Molecular chaperone (DnaJ superfamily)	sp|Q8GYX8|DNJ10_ARATH	Chaperone protein dnaJ 10 OS=Arabidopsis thaliana OX=3702 GN=ATJ10 PE=2 SV=2
novel.24939	0.32	0.34	0.13	1.41	1.28	1.57	1.9467	1.7619e-03	8.1909e-03	hypothetical protein F2Q70_00029551 [Brassica cretica]	*	*	*	*	*	*	*	*	*
novel.31673	0	0	0	0.79	2.02	1.7	2.8979	8.4409e-04	4.2505e-03	hypothetical protein F2Q70_00002257, partial [Brassica cretica]	*	*	*	*	*	*	*	*	*
Bo17633s010	0	0	0	366.9	343.65	375.27	6.6375	5.6114e-22	2.1111e-20	unnamed protein product [Brassica oleracea]	*	*	*	*	*	*	*	*	*
Bo1g014720	2.47	0.76	1.27	0.33	0.51	0.28	-1.8305	1.1048e-03	5.4064e-03	PREDICTED: transcription factor bHLH27-like isoform X2 [Brassica oleracea var. oleracea]	GO:0046983(protein dimerization activity)	*	*	*	*	*	*	sp|Q700E3|BH027_ARATH	Transcription factor bHLH27 OS=Arabidopsis thaliana OX=3702 GN=BHLH27 PE=2 SV=1
Bo4g137160	0.84	0.89	0.78	4.76	5.42	4.3	2.3912	1.4425e-20	4.9042e-19	unnamed protein product [Brassica oleracea]	GO:0005634(nucleus);GO:0006355(regulation of transcription, DNA-templated);GO:0008289(lipid binding);GO:0043565(sequence-specific DNA binding)	K09338	HD-ZIP	http://www.genome.jp/dbget-bin/www_bget?ko:K09338	*	*	*	sp|Q9FX31|HDG11_ARATH	Homeobox-leucine zipper protein HDG11 OS=Arabidopsis thaliana OX=3702 GN=HDG11 PE=1 SV=1
Bo3g175760	4.8	0.39	3.76	0	0	0.03	-5.4021	9.3004e-13	1.6788e-11	PREDICTED: GDSL esterase/lipase At4g30140-like [Brassica oleracea var. oleracea]	GO:0016788(hydrolase activity, acting on ester bonds)	*	*	*	*	*	*	sp|Q9SZW7|GDL68_ARATH	GDSL esterase/lipase At4g30140 OS=Arabidopsis thaliana OX=3702 GN=At4g30140 PE=2 SV=1
Bo4g026130	1.67	2.89	0.49	0	0	0	-3.4323	5.9497e-05	3.9193e-04	protein HLJ1-like [Brassica napus]	*	*	*	*	*	*	*	*	*
novel.14360	1.32	1.59	1.49	0.03	0.02	0.27	-3.2941	1.3759e-07	1.4072e-06	major centromere autoantigen B-like [Brassica napus]	*	*	*	*	*	*	*	*	*
Bo01004s040	1.88	5.77	5.6	0.71	0.16	0	-3.1447	1.1361e-05	8.5958e-05	PREDICTED: zinc finger protein HD1-like [Brassica oleracea var. oleracea]	GO:0008270(zinc ion binding)	*	*	*	*	*	*	sp|Q9LRM4|MIP1B_ARATH	B-box domain protein 31 OS=Arabidopsis thaliana OX=3702 GN=MIP1B PE=2 SV=1
Bo00932s020	41.25	7.06	31.45	0.67	0.76	0.95	-4.2918	4.0921e-15	9.2101e-14	PREDICTED: uncharacterized protein LOC106320466 isoform X1 [Brassica oleracea var. oleracea]	GO:0030001(metal ion transport);GO:0046872(metal ion binding)	*	*	*	*	*	*	sp|Q9LTE2|HIP13_ARATH	Heavy metal-associated isoprenylated plant protein 13 OS=Arabidopsis thaliana OX=3702 GN=HIPP13 PE=2 SV=1
Bo7g072720	13.05	13.32	10.18	2.71	3.08	2.61	-2.1304	3.8760e-34	3.1232e-32	BnaCnng59230D [Brassica napus]	*	*	*	*	*	*	*	sp|Q9CAZ0|SKI24_ARATH	F-box protein SKIP24 OS=Arabidopsis thaliana OX=3702 GN=SKIP24 PE=1 SV=2
Bo5g007970	15.3	16.64	13.88	33.2	34.63	30.18	1.0539	1.8856e-17	5.1404e-16	BnaC05g04930D [Brassica napus]	GO:0046907(intracellular transport)	K15306	RANBP1	http://www.genome.jp/dbget-bin/www_bget?ko:K15306	*	KOG0864	Ran-binding protein RANBP1 and related RanBD domain proteins	sp|Q8RWG8|RBP1B_ARATH	Ran-binding protein 1 homolog b OS=Arabidopsis thaliana OX=3702 GN=RANBP1B PE=1 SV=2
Bo7g107640	0.04	0.05	0	0.88	0.92	0.82	3.6018	6.7802e-07	6.2600e-06	PREDICTED: uncharacterized protein LOC108834929 [Raphanus sativus]	*	*	*	*	*	*	*	sp|Q9XEC1|Y4443_ARATH	Probable transposase-like protein At4g04430 OS=Arabidopsis thaliana OX=3702 GN=At4g04430 PE=3 SV=1
Bo5g019630	7.21	5.83	6.82	1.32	1.66	1.1	-2.3135	2.6288e-30	1.6824e-28	PREDICTED: protein STICHEL-like 1 [Brassica oleracea var. oleracea]	GO:0003677(DNA binding);GO:0003887(DNA-directed DNA polymerase activity);GO:0005524(ATP binding);GO:0005886(plasma membrane);GO:0006260(DNA replication);GO:0009360(DNA polymerase III complex)	*	*	*	*	KOG0991	Replication factor C, subunit RFC2	sp|F4HW65|STIL1_ARATH	Protein STICHEL-like 1 OS=Arabidopsis thaliana OX=3702 GN=At1g14460 PE=1 SV=1
novel.30884	0.06	0	0	2.89	1.66	1.72	4.4817	9.6901e-10	1.2836e-08	PREDICTED: uncharacterized protein LOC106317373 isoform X1 [Brassica oleracea var. oleracea]	*	*	*	*	*	*	*	*	*
novel.16990	6.32	0	2.78	0	0	0	-2.258	1.0382e-02	3.7991e-02	hypothetical protein DY000_02045438 [Brassica cretica]	*	*	*	*	*	*	*	*	*
Bo5g095790	12.26	17.67	12.51	8.06	6.58	6.59	-1.052	9.2528e-06	7.1185e-05	PREDICTED: uncharacterized protein LOC106294855 [Brassica oleracea var. oleracea]	*	*	*	*	*	*	*	*	*
Bo8g076600	26.09	8.7	23.56	5.37	10.49	6.35	-1.3825	7.7652e-04	3.9498e-03	PREDICTED: uncharacterized protein LOC106311634 [Brassica oleracea var. oleracea]	*	*	*	*	*	*	*	*	*
Bo8g007140	2.05	1.49	1.47	5.53	7.8	7.74	1.9429	2.9353e-12	5.0484e-11	unnamed protein product [Brassica oleracea]	*	*	*	*	*	*	*	*	*
Bo7g099270	0	0	0	9.65	12.61	9.82	6.6942	2.1348e-22	8.2659e-21	unnamed protein product [Brassica oleracea]	*	K14570	REX1, REXO1, RNH70	http://www.genome.jp/dbget-bin/www_bget?ko:K14570	ko03008(Ribosome biogenesis in eukaryotes)	*	*	*	*
Bo7g107480	2.26	0.92	1.24	0.22	0.5	0.21	-2.1536	1.3610e-06	1.1989e-05	PREDICTED: subtilisin-like protease SBT3.3 isoform X1 [Brassica oleracea var. oleracea]	GO:0004252(serine-type endopeptidase activity)	*	*	*	*	*	*	sp|Q8GUK4|SBT3D_ARATH	Subtilisin-like protease SBT3.13 OS=Arabidopsis thaliana OX=3702 GN=SBT3.13 PE=2 SV=1
Bo6g018410	0.42	0.48	0.23	1.61	2.45	1.1	1.9463	1.2609e-05	9.4535e-05	PREDICTED: PI-PLC X domain-containing protein At5g67130 [Brassica oleracea var. oleracea]	GO:0006629(lipid metabolic process);GO:0008081(phosphoric diester hydrolase activity)	*	*	*	*	*	*	sp|Q93XX5|Y5713_ARATH	PI-PLC X domain-containing protein At5g67130 OS=Arabidopsis thaliana OX=3702 GN=At5g67130 PE=1 SV=1
Bo4g183050	0.06	0.43	0.52	0	0	0	-2.3519	7.6815e-03	2.9361e-02	hypothetical protein F2Q69_00017339 [Brassica cretica]	*	*	*	*	*	*	*	sp|Q9LSP6|Y3701_ARATH	B3 domain-containing protein At3g17010 OS=Arabidopsis thaliana OX=3702 GN=At3g17010 PE=2 SV=1
Bo9g014280	4.62	4.29	4.52	0.56	0.38	0.75	-3.064	6.5616e-15	1.4456e-13	BnaCnng32380D [Brassica napus]	GO:0003723(RNA binding)	K13126	PABPC	http://www.genome.jp/dbget-bin/www_bget?ko:K13126	ko03018(RNA degradation);ko03013(RNA transport);ko03015(mRNA surveillance pathway)	KOG0123	Polyadenylate-binding protein (RRM superfamily)	sp|O04319|PABP6_ARATH	Polyadenylate-binding protein 6 OS=Arabidopsis thaliana OX=3702 GN=PAB6 PE=2 SV=1
Bo9g020400	1.43	1.96	1.76	0.54	0.36	0.53	-1.818	8.7265e-08	9.1983e-07	PREDICTED: uncharacterized acetyltransferase At3g50280-like [Brassica oleracea var. oleracea]	GO:0016747(transferase activity, transferring acyl groups other than amino-acyl groups)	*	*	*	*	*	*	sp|Q9FH97|EPS1_ARATH	Protein ENHANCED PSEUDOMONAS SUSCEPTIBILITY 1 OS=Arabidopsis thaliana OX=3702 GN=EPS1 PE=2 SV=1
Bo3g175910	0	1.99	0	8.13	15.46	7.08	2.1165	1.0079e-02	3.7041e-02	PREDICTED: uncharacterized protein LOC106335279 [Brassica oleracea var. oleracea]	*	*	*	*	*	*	*	*	*
Bo4g124030	167.43	70.9	162.28	56.95	43.66	37.73	-1.557	4.5024e-07	4.2695e-06	PREDICTED: zinc finger A20 and AN1 domain-containing stress-associated protein 6-like [Brassica oleracea var. oleracea]	GO:0003677(DNA binding);GO:0008270(zinc ion binding)	*	*	*	*	KOG3173	Predicted Zn-finger protein	sp|Q94B40|SAP6_ARATH	Zinc finger A20 and AN1 domain-containing stress-associated protein 6 OS=Arabidopsis thaliana OX=3702 GN=SAP6 PE=2 SV=2
Bo5g002860	0	0	0	0.69	0.55	0.74	4.67	2.1804e-09	2.7870e-08	PREDICTED: NAC domain-containing protein 1-like [Brassica oleracea var. oleracea]	GO:0003677(DNA binding);GO:0005634(nucleus);GO:0006355(regulation of transcription, DNA-templated);GO:0016021(integral component of membrane)	*	*	*	*	*	*	sp|Q0WV96|NAC1_ARATH	NAC domain-containing protein 1 OS=Arabidopsis thaliana OX=3702 GN=NAC001 PE=2 SV=2
Bo8g116100	12.13	13.13	13.33	38.99	37.08	35.46	1.4744	2.4885e-33	1.9169e-31	PREDICTED: pre-mRNA-splicing factor 18-like [Brassica oleracea var. oleracea]	GO:0000380(alternative mRNA splicing, via spliceosome);GO:0005681(spliceosomal complex)	K12817	PRPF18, PRP18	http://www.genome.jp/dbget-bin/www_bget?ko:K12817	ko03040(Spliceosome)	KOG2808	U5 snRNP-associated RNA splicing factor	sp|Q9JKB8|PRP18_RAT	Pre-mRNA-splicing factor 18 OS=Rattus norvegicus OX=10116 GN=Prpf18 PE=2 SV=1
Bo4g183320	1.22	1.32	1.69	0.13	0.16	0.22	-2.7658	1.5050e-07	1.5296e-06	unnamed protein product [Brassica oleracea]	GO:0000976(transcription regulatory region sequence-specific DNA binding);GO:0003700(DNA-binding transcription factor activity);GO:0005515(protein binding);GO:0005634(nucleus);GO:0006355(regulation of transcription, DNA-templated);GO:0042802(identical protein binding);GO:0043565(sequence-specific DNA binding);GO:0044212;GO:0045893(positive regulation of transcription, DNA-templated)	K09060	GBF	http://www.genome.jp/dbget-bin/www_bget?ko:K09060	*	*	*	sp|Q84LG2|BZP68_ARATH	bZIP transcription factor 68 OS=Arabidopsis thaliana OX=3702 GN=BZIP68 PE=1 SV=1
novel.22077	4.08	5.02	3.8	13.35	18.9	15.84	1.6762	3.6764e-06	3.0299e-05	*	*	*	*	*	*	*	*	*	*
Bo2g096070	0	0	0	21.76	15.27	21.34	6.3569	1.6271e-19	5.1514e-18	unnamed protein product [Brassica oleracea]	*	*	*	*	*	*	*	*	*
novel.35938	44.04	65.11	6.46	0	0	0	-4.5164	4.1105e-08	4.5177e-07	*	*	*	*	*	*	*	*	*	*
Bo3g097940	2	0.95	1.62	0.14	0.27	0.22	-2.7355	5.3323e-11	8.1577e-10	PREDICTED: L-type lectin-domain containing receptor kinase IX.2 [Brassica oleracea var. oleracea]	GO:0002229(defense response to oomycetes);GO:0004672(protein kinase activity);GO:0004675(transmembrane receptor protein serine/threonine kinase activity);GO:0005515(protein binding);GO:0005524(ATP binding);GO:0005576(extracellular region);GO:0005886(plasma membrane);GO:0006468(protein phosphorylation);GO:0006952(defense response);GO:0009862(systemic acquired resistance, salicylic acid mediated si…	*	*	*	*	*	*	sp|Q9LSL5|LRK92_ARATH	L-type lectin-domain containing receptor kinase IX.2 OS=Arabidopsis thaliana OX=3702 GN=LECRK92 PE=1 SV=1
Bo4g034960	6.1	1.25	4.41	1.54	1.02	1.25	-1.5393	2.5011e-03	1.1128e-02	PREDICTED: uncharacterized protein LOC106339473 [Brassica oleracea var. oleracea]	*	*	*	*	*	*	*	*	*
Bo8g088450	47.24	30.91	43.34	17.12	15.76	12.17	-1.3259	4.3704e-10	6.0514e-09	PREDICTED: ABC transporter G family member 18-like [Brassica oleracea var. oleracea]	GO:0005524(ATP binding);GO:0016021(integral component of membrane);GO:0016887(ATPase activity)	*	*	*	*	*	*	sp|Q9M2V5|AB18G_ARATH	ABC transporter G family member 18 OS=Arabidopsis thaliana OX=3702 GN=ABCG18 PE=2 SV=1
novel.34595	4.65	4.61	3.96	0	0	0	-6.4552	2.2602e-20	7.5723e-19	BnaA08g06990D [Brassica napus]	*	K06941	rlmN	http://www.genome.jp/dbget-bin/www_bget?ko:K06941	*	*	*	sp|B2J6D0|RLMN_NOSP7	Probable dual-specificity RNA methyltransferase RlmN OS=Nostoc punctiforme (strain ATCC 29133 / PCC 73102) OX=63737 GN=rlmN PE=3 SV=1
Bo3g034750	72.85	14.58	52.49	1.89	1.55	1.15	-4.3598	1.2986e-13	2.5595e-12	PREDICTED: zinc finger CCCH domain-containing protein 29-like [Brassica oleracea var. oleracea]	GO:0046872(metal ion binding)	*	*	*	*	*	*	sp|Q9XEE6|C3H29_ARATH	Zinc finger CCCH domain-containing protein 29 OS=Arabidopsis thaliana OX=3702 GN=At2g40140 PE=1 SV=1
Bo2g144950	0.08	0.08	0.07	0.21	0.42	0.39	1.9027	5.9834e-05	3.9397e-04	PREDICTED: ATP-dependent DNA helicase MER3 homolog isoform X3 [Brassica oleracea var. oleracea]	*	K15271	HFM1, MER3	http://www.genome.jp/dbget-bin/www_bget?ko:K15271	*	KOG0952	DNA/RNA helicase MER3/SLH1, DEAD-box superfamily	sp|Q5D892|MER3_ARATH	DExH-box ATP-dependent RNA helicase DExH17 OS=Arabidopsis thaliana OX=3702 GN=MER3 PE=2 SV=1
novel.24371	0	0	0	0.54	4.09	1.62	2.2883	9.4974e-03	3.5207e-02	unnamed protein product, partial [Brassica oleracea]	*	K15199	GTF3C1	http://www.genome.jp/dbget-bin/www_bget?ko:K15199	*	*	*	*	*
Bo7g107460	98.68	120.52	91.16	45.46	63.3	40.72	-1.1349	1.3198e-07	1.3533e-06	PREDICTED: neuropeptide-like protein 31 [Brassica oleracea var. oleracea]	*	*	*	*	*	*	*	*	*
Bo9g143620	0.15	0.23	0.25	0	0	0	-3.1244	2.8685e-04	1.6199e-03	unnamed protein product [Brassica oleracea]	*	*	*	*	*	*	*	*	*
Bo4g040020	0.03	0	0	10.87	9.4	9.72	7.3795	9.6179e-34	7.6374e-32	PREDICTED: serine acetyltransferase 1, chloroplastic-like [Brassica oleracea var. oleracea]	GO:0005737(cytoplasm);GO:0006535(cysteine biosynthetic process from serine);GO:0009001(serine O-acetyltransferase activity)	K00640	cysE	http://www.genome.jp/dbget-bin/www_bget?ko:K00640	ko00270(Cysteine and methionine metabolism);ko00920(Sulfur metabolism)	*	*	sp|Q42588|SAT1_ARATH	Serine acetyltransferase 1, chloroplastic OS=Arabidopsis thaliana OX=3702 GN=SAT1 PE=1 SV=2
Bo9g120240	6.2	5.94	4.65	23.89	26.83	28.2	2.0336	3.3814e-42	4.2392e-40	PREDICTED: uncharacterized protein LOC106318753 isoform X1 [Brassica oleracea var. oleracea]	GO:0003674(molecular_function);GO:0005634(nucleus);GO:0008150(biological_process)	K06890	K06890	http://www.genome.jp/dbget-bin/www_bget?ko:K06890	*	*	*	sp|Q9SA63|LFG4_ARATH	Protein LIFEGUARD 4 OS=Arabidopsis thaliana OX=3702 GN=LFG4 PE=2 SV=1
Bo9g117640	0.41	0.39	0.25	1.53	1.34	1.31	1.8317	3.4898e-08	3.8706e-07	PREDICTED: probable galacturonosyltransferase 12 [Brassica oleracea var. oleracea]	GO:0000139(Golgi membrane);GO:0016021(integral component of membrane);GO:0045489(pectin biosynthetic process);GO:0047262(polygalacturonate 4-alpha-galacturonosyltransferase activity);GO:0071555(cell wall organization)	K13648	GAUT	http://www.genome.jp/dbget-bin/www_bget?ko:K13648	ko00520(Amino sugar and nucleotide sugar metabolism)	*	*	sp|Q9FH36|GAUTC_ARATH	Probable galacturonosyltransferase 12 OS=Arabidopsis thaliana OX=3702 GN=GAUT12 PE=2 SV=1
Bo7g098500	5.71	2.81	2.87	1.32	1.19	0.96	-1.6695	2.8399e-04	1.6056e-03	PREDICTED: flavin-containing monooxygenase FMO GS-OX-like 8 isoform X1 [Brassica oleracea var. oleracea]	GO:0004499(N,N-dimethylaniline monooxygenase activity);GO:0050660(flavin adenine dinucleotide binding);GO:0050661(NADP binding)	*	*	*	*	KOG1399	Flavin-containing monooxygenase	sp|Q9FLK4|GSXL8_ARATH	Flavin-containing monooxygenase FMO GS-OX-like 8 OS=Arabidopsis thaliana OX=3702 GN=At5g61290 PE=1 SV=1
Bo6g030690	0	0	0	0.61	0.69	0.22	4.7018	2.4093e-09	3.0653e-08	PREDICTED: uncharacterized protein LOC106300481 [Brassica oleracea var. oleracea]	GO:0003824(catalytic activity);GO:0016021(integral component of membrane)	*	*	*	*	*	*	sp|Q6Q2C2|HYES_PIG	Bifunctional epoxide hydrolase 2 OS=Sus scrofa OX=9823 GN=EPHX2 PE=2 SV=1
novel.17767	2.92	2.62	2.25	5.99	6.12	5.79	1.1372	4.2613e-12	7.2324e-11	unnamed protein product [Brassica oleracea]	GO:0016021(integral component of membrane)	*	*	*	*	*	*	*	*
Bo9g036590	0.37	0.41	0.85	0.1	0	0.04	-2.479	1.5566e-03	7.3477e-03	PREDICTED: ethylene-responsive transcription factor ERF026-like [Brassica oleracea var. oleracea]	GO:0003677(DNA binding);GO:0003700(DNA-binding transcription factor activity);GO:0005634(nucleus)	*	*	*	*	*	*	sp|Q9CAN9|ERF26_ARATH	Ethylene-responsive transcription factor ERF026 OS=Arabidopsis thaliana OX=3702 GN=ERF026 PE=2 SV=1
Bo4g120010	1.08	1.28	0.45	2.9	2.93	2.18	1.3123	1.7061e-03	7.9610e-03	PREDICTED: floral homeotic protein APETALA 3-like [Brassica oleracea var. oleracea]	GO:0000977(RNA polymerase II regulatory region sequence-specific DNA binding);GO:0003700(DNA-binding transcription factor activity);GO:0005634(nucleus);GO:0045944(positive regulation of transcription by RNA polymerase II);GO:0046983(protein dimerization activity)	K09264	K09264	http://www.genome.jp/dbget-bin/www_bget?ko:K09264	*	*	*	sp|P35632|AP3_ARATH	Floral homeotic protein APETALA 3 OS=Arabidopsis thaliana OX=3702 GN=AP3 PE=1 SV=1
Bo2g003890	1.19	1.85	1.91	5.18	8.35	5.92	1.8595	6.1957e-09	7.5051e-08	PREDICTED: fasciclin-like arabinogalactan protein 11 [Brassica oleracea var. oleracea]	GO:0016021(integral component of membrane)	*	*	*	*	*	*	sp|Q8LEJ6|FLA11_ARATH	Fasciclin-like arabinogalactan protein 11 OS=Arabidopsis thaliana OX=3702 GN=FLA11 PE=2 SV=2
Bo4g156000	0.17	0.19	0.12	1.7	1.26	1.51	2.9184	5.3083e-11	8.1238e-10	PREDICTED: F-box/kelch-repeat protein At1g64840-like isoform X2 [Brassica oleracea var. oleracea]	*	*	*	*	*	*	*	sp|Q9XIR1|FBK27_ARATH	F-box/kelch-repeat protein At1g64840 OS=Arabidopsis thaliana OX=3702 GN=At1g64840 PE=2 SV=2
Bo1g031790	0.06	0.03	0.14	1.64	4.28	1.6	4.3963	3.3072e-13	6.2426e-12	PREDICTED: leucoanthocyanidin dioxygenase [Brassica oleracea var. oleracea]	GO:0016491(oxidoreductase activity);GO:0046872(metal ion binding)	K05277	E1.14.11.19	http://www.genome.jp/dbget-bin/www_bget?ko:K05277	ko00941(Flavonoid biosynthesis)	*	*	sp|Q96323|LDOX_ARATH	Leucoanthocyanidin dioxygenase OS=Arabidopsis thaliana OX=3702 GN=LDOX PE=1 SV=1
Bo3g021470	0.52	0.51	0.25	0.04	0.03	0.03	-2.6308	5.5548e-04	2.9293e-03	PREDICTED: probable serine/threonine-protein kinase WNK11 [Brassica oleracea var. oleracea]	GO:0004672(protein kinase activity);GO:0005524(ATP binding)	K08867	WNK, PRKWNK	http://www.genome.jp/dbget-bin/www_bget?ko:K08867	*	KOG0584	Serine/threonine protein kinase	sp|Q6ICW6|WNK11_ARATH	Probable serine/threonine-protein kinase WNK11 OS=Arabidopsis thaliana OX=3702 GN=WNK11 PE=2 SV=1
Bo9g170060	14.13	6.54	12.64	3.52	2.73	4.05	-1.6827	7.7513e-07	7.0982e-06	PREDICTED: dehydration-responsive element-binding protein 3-like [Brassica oleracea var. oleracea]	GO:0003677(DNA binding);GO:0003700(DNA-binding transcription factor activity);GO:0005634(nucleus)	K09286	EREBP	http://www.genome.jp/dbget-bin/www_bget?ko:K09286	*	*	*	sp|Q9LYD3|DREB3_ARATH	Dehydration-responsive element-binding protein 3 OS=Arabidopsis thaliana OX=3702 GN=DREB3 PE=2 SV=1
Bo9g005740	0.41	0.44	0.21	1.4	2.97	0.39	1.8435	1.1065e-03	5.4135e-03	PREDICTED: uncharacterized protein LOC106313299 [Brassica oleracea var. oleracea]	GO:0016021(integral component of membrane)	*	*	*	*	*	*	sp|Q5XVI1|SINE1_ARATH	Protein SINE1 OS=Arabidopsis thaliana OX=3702 GN=SINE1 PE=1 SV=1
Bo2g155270	0.24	0.04	0.12	1.12	2.48	1.04	3.0184	1.3596e-07	1.3916e-06	unnamed protein product [Brassica oleracea]	*	K00869	E2.7.1.36, MVK, mvaK1	http://www.genome.jp/dbget-bin/www_bget?ko:K00869	ko04146(Peroxisome);ko00900(Terpenoid backbone biosynthesis)	KOG1511	Mevalonate kinase MVK/ERG12	sp|P46086|KIME_ARATH	Mevalonate kinase OS=Arabidopsis thaliana OX=3702 GN=At5g27450 PE=2 SV=1
Bo1g059390	28.71	25.11	19.38	9.36	12.9	9.53	-1.2321	1.9425e-09	2.5012e-08	BnaC01g23570D [Brassica napus]	*	*	*	*	*	*	*	*	*
Bo9g024180	63.71	33.58	62.53	20.46	13	19.87	-1.6037	8.0156e-09	9.5719e-08	PREDICTED: protein NUCLEAR FUSION DEFECTIVE 4-like [Brassica oleracea var. oleracea]	GO:0016021(integral component of membrane)	*	*	*	*	*	*	sp|F4I9E1|NFD4_ARATH	Protein NUCLEAR FUSION DEFECTIVE 4 OS=Arabidopsis thaliana OX=3702 GN=NFD4 PE=3 SV=1
Bo3g080060	17.05	2.25	4.91	1.19	0	0	-2.4527	3.2594e-03	1.4039e-02	unnamed protein product, partial [Brassica oleracea]	*	*	*	*	*	*	*	sp|Q94C26|PCC1_ARATH	Cysteine-rich and transmembrane domain-containing protein PCC1 OS=Arabidopsis thaliana OX=3702 GN=PCC1 PE=1 SV=1
Bo3g168910	208.73	10.55	179.07	0.05	0	0.04	-5.1882	7.4362e-10	1.0030e-08	PREDICTED: ethylene-responsive transcription factor ERF109-like [Brassica oleracea var. oleracea]	GO:0003677(DNA binding);GO:0003700(DNA-binding transcription factor activity);GO:0005634(nucleus)	*	*	*	*	*	*	sp|Q9SZ06|EF109_ARATH	Ethylene-responsive transcription factor ERF109 OS=Arabidopsis thaliana OX=3702 GN=ERF109 PE=1 SV=1
novel.26836	0	0	0	3.56	7.63	4.8	3.8916	2.3145e-06	1.9729e-05	uncharacterized protein LOC106442133 [Brassica napus]	*	*	*	*	*	*	*	sp|Q8I7P9|POL5_DROME	Retrovirus-related Pol polyprotein from transposon opus OS=Drosophila melanogaster OX=7227 GN=pol PE=4 SV=1
Bo9g177130	36.1	13.29	20.22	0.31	0.83	0.98	-4.771	5.2344e-30	3.2672e-28	PREDICTED: dehydration-responsive element-binding protein 2A [Brassica oleracea var. oleracea]	GO:0003677(DNA binding);GO:0003700(DNA-binding transcription factor activity);GO:0005634(nucleus)	K09286	EREBP	http://www.genome.jp/dbget-bin/www_bget?ko:K09286	*	*	*	sp|O82132|DRE2A_ARATH	Dehydration-responsive element-binding protein 2A OS=Arabidopsis thaliana OX=3702 GN=DREB2A PE=1 SV=1
Bo7g044830	0	0	0	2.44	0.28	2.2	4.7325	4.0817e-09	5.0436e-08	hypothetical protein F2Q69_00053794 [Brassica cretica]	*	*	*	*	*	*	*	sp|Q9SY20|FB20_ARATH	F-box protein At1g30790 OS=Arabidopsis thaliana OX=3702 GN=At1g30790 PE=2 SV=2
Bo5g001290	0	0	0	0.14	0.19	0.12	2.2933	9.2979e-03	3.4564e-02	PREDICTED: squamosa promoter-binding-like protein 8 [Brassica oleracea var. oleracea]	GO:0003677(DNA binding);GO:0005634(nucleus);GO:0046872(metal ion binding)	*	*	*	*	*	*	sp|Q8GXL3|SPL8_ARATH	Squamosa promoter-binding-like protein 8 OS=Arabidopsis thaliana OX=3702 GN=SPL8 PE=1 SV=2
novel.28465	0	0	0.08	14.8	21.14	21.93	7.6788	1.8723e-36	1.7618e-34	uncharacterized protein LOC111206976 [Brassica napus]	*	*	*	*	*	*	*	sp|Q9ZT94|POLR2_ARATH	Retrovirus-related Pol polyprotein from transposon RE2 OS=Arabidopsis thaliana OX=3702 GN=RE2 PE=4 SV=1
Bo1g094400	5.02	7.81	11.47	0	0	0	-4.8742	3.4580e-10	4.8432e-09	PREDICTED: uncharacterized protein LOC106336531 [Brassica oleracea var. oleracea]	*	*	*	*	*	*	*	*	*
Bo7g103950	15.51	12.12	12.05	0	0	0	-8.7565	1.6872e-44	2.3435e-42	PREDICTED: uncharacterized protein LOC106304378 [Brassica oleracea var. oleracea]	*	*	*	*	*	*	*	sp|O04133|SRC2_SOYBN	Protein SRC2 OS=Glycine max OX=3847 GN=SRC2 PE=2 SV=1
Bo1g116180	0.62	0.54	0.35	3.66	4.7	3.81	2.6922	7.9795e-10	1.0710e-08	hypothetical protein F2Q70_00023019 [Brassica cretica]	GO:0000350(generation of catalytic spliceosome for second transesterification step);GO:0000389(mRNA 3'-splice site recognition);GO:0000974(Prp19 complex);GO:0005634(nucleus);GO:0005829(cytosol);GO:0071013(catalytic step 2 spliceosome);GO:0071014(post-mRNA release spliceosomal complex);GO:0071020(post-spliceosomal complex)	K12870	ISY1	http://www.genome.jp/dbget-bin/www_bget?ko:K12870	ko03040(Spliceosome)	KOG3068	mRNA splicing factor	sp|Q9ULR0|ISY1_HUMAN	Pre-mRNA-splicing factor ISY1 homolog OS=Homo sapiens OX=9606 GN=ISY1 PE=1 SV=3
Bo3g068620	5.68	4.46	4.78	2.14	2.16	1.56	-1.3897	5.9762e-14	1.2173e-12	PREDICTED: phytochrome B-like isoform X1 [Brassica oleracea var. oleracea]	GO:0000155(phosphorelay sensor kinase activity);GO:0006355(regulation of transcription, DNA-templated);GO:0009584(detection of visible light);GO:0009585(red, far-red light phototransduction);GO:0009881(photoreceptor activity);GO:0017006(protein-tetrapyrrole linkage);GO:0018298(protein-chromophore linkage);GO:0042803(protein homodimerization activity)	K12121	PHYB	http://www.genome.jp/dbget-bin/www_bget?ko:K12121	ko04712(Circadian rhythm - plant)	*	*	sp|P14713|PHYB_ARATH	Phytochrome B OS=Arabidopsis thaliana OX=3702 GN=PHYB PE=1 SV=1
Bo1g126080	41.28	52.28	47.95	20.97	23.76	15.66	-1.122	1.2558e-10	1.8420e-09	PREDICTED: biotin carboxyl carrier protein of acetyl-CoA carboxylase-like [Brassica oleracea var. oleracea]	GO:0006633(fatty acid biosynthetic process);GO:0009507(chloroplast)	*	*	*	*	*	*	sp|Q06881|BCCP_NOSS1	Biotin carboxyl carrier protein of acetyl-CoA carboxylase OS=Nostoc sp. (strain PCC 7120 / SAG 25.82 / UTEX 2576) OX=103690 GN=accB PE=1 SV=2
Bo4g195220	44.72	3.23	33.63	0	0.1	0.24	-4.3614	2.3823e-07	2.3546e-06	PREDICTED: ethylene-responsive transcription factor 13-like [Brassica oleracea var. oleracea]	GO:0003677(DNA binding);GO:0003700(DNA-binding transcription factor activity);GO:0005634(nucleus)	*	*	*	*	*	*	sp|Q8L9K1|ERF99_ARATH	Ethylene-responsive transcription factor 13 OS=Arabidopsis thaliana OX=3702 GN=ERF13 PE=2 SV=2
Bo9g139470	16.87	0.99	9.26	0	0	0	-5.2697	3.2978e-11	5.1423e-10	PREDICTED: uncharacterized protein LOC106317041 [Brassica oleracea var. oleracea]	GO:0003674(molecular_function);GO:0005634(nucleus);GO:0048367(shoot system development)	*	*	*	*	*	*	*	*
Bo8g118280	58.49	61.97	62.66	31.98	28.6	26.9	-1.1254	1.1952e-17	3.3099e-16	BnaCnng09160D [Brassica napus]	GO:0003924(GTPase activity);GO:0005525(GTP binding)	K07874	RAB1A	http://www.genome.jp/dbget-bin/www_bget?ko:K07874	*	KOG0078	GTP-binding protein SEC4, small G protein superfamily, and related Ras family GTP-binding proteins	sp|P28188|RAD2A_ARATH	Ras-related protein RABD2a OS=Arabidopsis thaliana OX=3702 GN=RABD2A PE=1 SV=3
Bo3g032280	8.3	7.86	8.08	3.81	3.36	4.36	-1.152	1.8250e-10	2.6293e-09	BnaC03g21170D [Brassica napus]	GO:0006629(lipid metabolic process);GO:0008081(phosphoric diester hydrolase activity)	*	*	*	*	*	*	sp|D7SFH9|LRL26_ARATH	Protein SUPPRESSOR OF NPR1-1 CONSTITUTIVE 4 OS=Arabidopsis thaliana OX=3702 GN=LRK10L-2.6 PE=1 SV=1
Bo1g117700	3.58	3.13	3.26	8.04	9.65	7.97	1.2836	6.9580e-11	1.0504e-09	unnamed protein product [Brassica oleracea]	*	K20603	MKK2	http://www.genome.jp/dbget-bin/www_bget?ko:K20603	ko04016(MAPK signaling pathway - plant)	*	*	sp|Q1PEW8|FB127_ARATH	F-box protein At2g35280 OS=Arabidopsis thaliana OX=3702 GN=At2g35280 PE=2 SV=1
Bo6g112650	0.27	0.47	0.11	2.03	1.63	1.4	2.1	3.1238e-04	1.7472e-03	PREDICTED: uncharacterized protein At1g66480 [Brassica oleracea var. oleracea]	*	*	*	*	*	*	*	sp|Q6NLC8|Y1648_ARATH	Uncharacterized protein At1g66480 OS=Arabidopsis thaliana OX=3702 GN=At1g66480 PE=2 SV=1
Bo4g056260	0.64	0.6	0.65	6.33	5.66	4.76	3.0108	1.6899e-25	8.1165e-24	PREDICTED: probable WRKY transcription factor 21 [Brassica oleracea var. oleracea]	GO:0003700(DNA-binding transcription factor activity);GO:0005634(nucleus);GO:0043565(sequence-specific DNA binding)	*	*	*	*	*	*	sp|O04336|WRK21_ARATH	Probable WRKY transcription factor 21 OS=Arabidopsis thaliana OX=3702 GN=WRKY21 PE=2 SV=1
novel.20758	0.12	0.18	0.2	0.77	0.98	0.67	2.1893	1.0510e-11	1.7216e-10	hypothetical protein F2Q69_00048749 [Brassica cretica]	*	*	*	*	*	*	*	*	*
Bo6g121400	1.61	0.98	4.46	0.4	0.61	1.09	-1.5464	9.5761e-03	3.5466e-02	PREDICTED: ethylene-responsive transcription factor ERF013 [Brassica oleracea var. oleracea]	GO:0003700(DNA-binding transcription factor activity);GO:0005634(nucleus);GO:0044212	*	*	*	*	*	*	sp|Q9CAP4|ERF13_ARATH	Ethylene-responsive transcription factor ERF013 OS=Arabidopsis thaliana OX=3702 GN=ERF013 PE=2 SV=1
Bo3g071910	32.52	13.61	9.27	0	0	0	-7.6525	7.1800e-26	3.5219e-24	PREDICTED: hyoscyamine 6-dioxygenase-like [Brassica oleracea var. oleracea]	GO:0016491(oxidoreductase activity);GO:0046872(metal ion binding)	*	*	*	*	*	*	sp|Q9SRM3|DIOX6_ARATH	Probable 2-oxoglutarate-dependent dioxygenase At3g111800 OS=Arabidopsis thaliana OX=3702 GN=At3g11180 PE=2 SV=1
Bo4g041080	0.2	0.22	0.08	0.03	0.03	0.06	-1.8172	2.2535e-03	1.0158e-02	unnamed protein product [Brassica oleracea]	*	*	*	*	*	*	*	*	*
Bo5g021820	11.35	13.61	11.17	3.33	3.12	2.55	-3.1214	9.2652e-65	2.7391e-62	hypothetical protein F2Q68_00040766, partial [Brassica cretica]	*	*	*	*	*	KOG0079	GTP-binding protein H-ray, small G protein superfamily	sp|Q9FPJ4|RAD2B_ARATH	Ras-related protein RABD2b OS=Arabidopsis thaliana OX=3702 GN=RABD2B PE=2 SV=1
Bo5g025190	0	0.04	0.07	0.54	0.24	0.32	2.4743	8.5865e-04	4.3114e-03	uncharacterized protein LOC106433232 [Brassica napus]	*	*	*	*	*	*	*	*	*
Bo29895s010	0	0	0	6.56	3.89	3.82	2.2992	9.1193e-03	3.4016e-02	hypothetical protein DY000_02012100 [Brassica cretica]	*	*	*	*	*	*	*	sp|O64481|SBT25_ARATH	Subtilisin-like protease SBT2.5 OS=Arabidopsis thaliana OX=3702 GN=SBT2.5 PE=2 SV=1
Bo3g021440	2.25	3.84	2.42	6.8	6.33	6.22	1.1238	1.8928e-07	1.9008e-06	PREDICTED: uncharacterized protein LOC106334785 [Brassica oleracea var. oleracea]	GO:0003682(chromatin binding)	*	*	*	*	*	*	sp|Q500V5|AGDP1_ARATH	Protein AGENET DOMAIN (AGD)-CONTAINING P1 OS=Arabidopsis thaliana OX=3702 GN=AGDP1 PE=1 SV=1
novel.35111	0.24	0.21	0.24	3.49	3.93	3.99	3.7258	2.1770e-16	5.4587e-15	uncharacterized protein LOC106448383 [Brassica napus]	*	*	*	*	*	*	*	sp|P0C2F6|RNHX1_ARATH	Putative ribonuclease H protein At1g65750 OS=Arabidopsis thaliana OX=3702 GN=At1g65750 PE=3 SV=1
Bo8g069740	18.46	11.81	9.86	1.77	0.72	1.51	-3.2352	1.7574e-21	6.4025e-20	PREDICTED: jacalin-related lectin 3-like isoform X2 [Brassica oleracea var. oleracea]	GO:0030246(carbohydrate binding)	*	*	*	*	*	*	sp|F4HQX1|JAL3_ARATH	Jacalin-related lectin 3 OS=Arabidopsis thaliana OX=3702 GN=JAL3 PE=2 SV=1
Bo1g033260	7.6	6.5	4.27	0.35	0.56	0.7	-3.3428	1.3033e-15	3.0741e-14	unnamed protein product, partial [Brassica oleracea]	*	*	*	*	*	*	*	*	*
Bo8g082070	12.9	20.41	13.27	3.32	3.61	1.46	-2.2678	5.1631e-10	7.0905e-09	PREDICTED: 40S ribosomal protein S14-2 [Brassica oleracea var. oleracea]	GO:0003735(structural constituent of ribosome);GO:0005840(ribosome);GO:0006412(translation)	K02955	RP-S14e, RPS14	http://www.genome.jp/dbget-bin/www_bget?ko:K02955	ko03010(Ribosome)	KOG0407	40S ribosomal protein S14	sp|Q9CAX6|RS142_ARATH	40S ribosomal protein S14-2 OS=Arabidopsis thaliana OX=3702 GN=RPS14B PE=1 SV=1
Bo17522s010	0.45	0.86	1.06	0	0	0	-2.5101	4.3422e-03	1.8032e-02	uncharacterized protein LOC106384024 [Brassica napus]	*	*	*	*	*	*	*	*	*
Bo5g065790	1.92	1.65	2.04	0.09	0.16	0.08	-3.3604	4.4962e-07	4.2655e-06	protein PHLOEM PROTEIN 2-LIKE A9 [Brassica napus]	*	*	*	*	*	*	*	sp|Q9SA16|P2A09_ARATH	Protein PHLOEM PROTEIN 2-LIKE A9 OS=Arabidopsis thaliana OX=3702 GN=PP2A9 PE=2 SV=1
novel.2250	4.63	4	3.57	9.2	7.97	9.97	1.0268	9.7272e-06	7.4537e-05	PREDICTED: uncharacterized protein LOC108839531 [Raphanus sativus]	*	*	*	*	*	*	*	*	*
Bo4g156010	0	0.02	0	0.2	0.18	0.37	2.7496	1.0102e-03	4.9918e-03	F-box/kelch-repeat protein At1g64840-like [Brassica napus]	*	*	*	*	*	*	*	sp|Q9XIR1|FBK27_ARATH	F-box/kelch-repeat protein At1g64840 OS=Arabidopsis thaliana OX=3702 GN=At1g64840 PE=2 SV=2
Bo6g073000	8.29	4.42	4.44	0	0	0	-2.7047	2.0264e-03	9.2706e-03	BnaCnng07340D [Brassica napus]	*	*	*	*	*	*	*	*	*
Bo20255s010	4.65	2.03	3.12	0	0	0	-3.1048	3.2138e-04	1.7929e-03	PREDICTED: zinc finger BED domain-containing protein RICESLEEPER 2-like [Raphanus sativus]	*	*	*	*	*	*	*	*	*
novel.17140	0.51	0.52	0.39	1.76	1.46	2.17	1.7357	5.4054e-05	3.5927e-04	hypothetical protein DY000_02045683 [Brassica cretica]	*	*	*	*	*	*	*	*	*
novel.25755	4.46	4.76	5.09	0	0	0	-5.4086	3.8067e-13	7.1546e-12	hypothetical protein BRARA_C04632 [Brassica rapa]	*	*	*	*	*	*	*	*	*
Bo5g023570	0.39	0.05	0.09	1.2	2.09	1.96	2.6701	3.0651e-05	2.1399e-04	unnamed protein product [Brassica oleracea]	*	K00799	GST, gst	http://www.genome.jp/dbget-bin/www_bget?ko:K00799	ko00480(Glutathione metabolism)	*	*	sp|Q9SHH8|GSTUQ_ARATH	Glutathione S-transferase U26 OS=Arabidopsis thaliana OX=3702 GN=GSTU26 PE=2 SV=1
Bo01143s050	0.1	0.19	0.16	7.54	7.07	7.29	5.3492	3.0625e-39	3.3086e-37	hypothetical protein F2Q69_00041559 [Brassica cretica]	GO:0004563(beta-N-acetylhexosaminidase activity);GO:0005773(vacuole);GO:0005829(cytosol);GO:0005975(carbohydrate metabolic process);GO:0102148(N-acetyl-beta-D-galactosaminidase activity)	K12373	HEXA_B	http://www.genome.jp/dbget-bin/www_bget?ko:K12373	ko00520(Amino sugar and nucleotide sugar metabolism);ko00531(Glycosaminoglycan degradation);ko00604(Glycosphingolipid biosynthesis - ganglio series);ko00603(Glycosphingolipid biosynthesis - globo and isoglobo series);ko00511(Other glycan degradation);ko00513(Various types of N-glycan biosynthesis)	*	*	sp|A7WM73|HEXO1_ARATH	Beta-hexosaminidase 1 OS=Arabidopsis thaliana OX=3702 GN=HEXO1 PE=1 SV=1
Bo1g004760	11.34	0.08	5.68	0.02	0.36	0.03	-2.3493	7.7499e-03	2.9586e-02	PREDICTED: indole-3-acetic acid-amido synthetase GH3.2 [Brassica oleracea var. oleracea]	*	K14487	GH3	http://www.genome.jp/dbget-bin/www_bget?ko:K14487	ko04075(Plant hormone signal transduction)	*	*	sp|O22190|GH33_ARATH	Indole-3-acetic acid-amido synthetase GH3.3 OS=Arabidopsis thaliana OX=3702 GN=GH3.3 PE=1 SV=1
novel.8971	0.06	0.17	0.32	3.05	1.41	1.92	3.0228	1.3339e-06	1.1776e-05	*	*	*	*	*	*	*	*	*	*
Bo5g065560	2.46	1.25	1.91	0.21	0.24	0.24	-2.9409	5.5485e-16	1.3487e-14	PREDICTED: trichohyalin-like [Brassica oleracea var. oleracea]	*	*	*	*	*	*	*	sp|P29503|NEUR_DROME	Protein neuralized OS=Drosophila melanogaster OX=7227 GN=neur PE=1 SV=2
Bo8g095220	0.99	1.02	0.71	0.32	0.35	0.42	-1.2906	9.2419e-04	4.6056e-03	PREDICTED: UPF0481 protein At3g47200-like [Brassica oleracea var. oleracea]	GO:0016021(integral component of membrane)	*	*	*	*	*	*	sp|Q9SD53|Y3720_ARATH	UPF0481 protein At3g47200 OS=Arabidopsis thaliana OX=3702 GN=At3g47200 PE=2 SV=1
Bo1g072400	8.02	11.61	7.71	1.94	2.53	1.65	-2.1953	5.6227e-10	7.6952e-09	hypothetical protein F2Q69_00035540 [Brassica cretica]	*	*	*	*	*	*	*	sp|Q9STT7|AB5A_ARATH	ABC transporter A family member 5 OS=Arabidopsis thaliana OX=3702 GN=ABCA5 PE=3 SV=2
Bo01335s010	113.99	13.26	113.88	0	0.32	1.02	-3.657	2.4548e-05	1.7459e-04	PREDICTED: dehydration-responsive element-binding protein 1F-like [Brassica oleracea var. oleracea]	GO:0003677(DNA binding);GO:0003700(DNA-binding transcription factor activity);GO:0005634(nucleus)	*	*	*	*	*	*	sp|Q9LN86|DRE1F_ARATH	Dehydration-responsive element-binding protein 1F OS=Arabidopsis thaliana OX=3702 GN=DREB1F PE=2 SV=1
Bo3g065880	37.59	35.5	30.81	11.68	12.55	8.67	-1.7397	1.0253e-08	1.2095e-07	sm-like protein LSM1B [Brassica rapa]	GO:0000339(RNA cap binding);GO:0000932(P-body);GO:0000956(nuclear-transcribed mRNA catabolic process);GO:0006397(mRNA processing)	K12620	LSM1	http://www.genome.jp/dbget-bin/www_bget?ko:K12620	ko03018(RNA degradation)	KOG1782	Small Nuclear ribonucleoprotein splicing factor	sp|Q8LFL8|LSM1B_ARATH	Sm-like protein LSM1B OS=Arabidopsis thaliana OX=3702 GN=LSM1B PE=1 SV=1
Bo6g116510	6.02	2.32	4.78	0.23	0.44	0.63	-3.1197	2.4829e-11	3.9163e-10	PREDICTED: uncharacterized protein LOC106298700 isoform X2 [Brassica oleracea var. oleracea]	*	*	*	*	*	*	*	*	*
Bo2g092540	22.11	24.63	25.32	9.16	9.02	10.11	-1.6959	2.9735e-26	1.4886e-24	PREDICTED: proteasome subunit beta type-3-A isoform X1 [Brassica oleracea var. oleracea]	GO:0004298(threonine-type endopeptidase activity);GO:0005634(nucleus);GO:0005737(cytoplasm);GO:0019774(proteasome core complex, beta-subunit complex);GO:0043161(proteasome-mediated ubiquitin-dependent protein catabolic process)	K02735	PSMB3	http://www.genome.jp/dbget-bin/www_bget?ko:K02735	ko03050(Proteasome)	KOG0180	20S proteasome, regulatory subunit beta type PSMB3/PUP3	sp|Q9XI05|PSB3A_ARATH	Proteasome subunit beta type-3-A OS=Arabidopsis thaliana OX=3702 GN=PBC1 PE=1 SV=2
Bo9g022080	1.88	2.17	2.51	4.39	9.65	2.09	1.1362	1.1497e-02	4.1468e-02	PREDICTED: uncharacterized protein LOC106315712 [Brassica oleracea var. oleracea]	*	*	*	*	*	*	*	*	*
Bo2g166200	58.07	59.13	63.15	1.23	2.81	1.98	-4.7722	1.0791e-34	9.0280e-33	uncharacterized protein LOC106391418 isoform X2 [Brassica napus]	*	*	*	*	*	*	*	sp|Q8S8D8|Y2265_ARATH	UPF0725 protein At2g20625 OS=Arabidopsis thaliana OX=3702 GN=At2g20625 PE=3 SV=1
Bo1g025710	0.3	0.36	0.14	0	0	0	-2.7007	2.0574e-03	9.3942e-03	PREDICTED: uncharacterized protein LOC106295189 isoform X1 [Brassica oleracea var. oleracea]	*	*	*	*	*	*	*	*	*
novel.18028	3.49	1.52	4.13	4.4	17.1	10.19	1.5917	3.7863e-03	1.5971e-02	uncharacterized protein LOC106410211 [Brassica napus]	*	*	*	*	*	*	*	*	*
Bo4g158700	12.45	3.8	10.51	4.2	3.58	4.22	-1.1384	9.0925e-03	3.3940e-02	PREDICTED: uncharacterized protein LOC106340498 [Brassica oleracea var. oleracea]	GO:0003674(molecular_function);GO:0009535(chloroplast thylakoid membrane);GO:0097708(intracellular vesicle);GO:1904821(chloroplast disassembly)	*	*	*	*	*	*	*	*
Bo2g042130	0	0	0	0.66	0.54	0.39	4.2569	1.1286e-07	1.1671e-06	PREDICTED: serine carboxypeptidase-like 42 [Brassica oleracea var. oleracea]	GO:0004185(serine-type carboxypeptidase activity)	K16297	SCPL-II	http://www.genome.jp/dbget-bin/www_bget?ko:K16297	*	*	*	sp|Q9FH05|SCP42_ARATH	Serine carboxypeptidase-like 42 OS=Arabidopsis thaliana OX=3702 GN=SCPL42 PE=2 SV=1
Bo2g131530	0.73	0.75	0.4	0.04	0.07	0.03	-2.9763	2.2223e-05	1.5971e-04	protein VARIATION IN COMPOUND TRIGGERED ROOT growth response isoform X2 [Brassica rapa]	*	*	*	*	*	*	*	sp|F4KHI3|VICTR_ARATH	Protein VARIATION IN COMPOUND TRIGGERED ROOT growth response OS=Arabidopsis thaliana OX=3702 GN=VICTR PE=1 SV=1
novel.12216	0.61	0.5	0.57	11.37	8.97	11.04	4.3139	3.1731e-59	7.5454e-57	uncharacterized protein LOC117129272 [Brassica rapa]	*	K13459	RPS2	http://www.genome.jp/dbget-bin/www_bget?ko:K13459	ko04626(Plant-pathogen interaction)	*	*	sp|Q8L3R3|RFL1_ARATH	Disease resistance protein RFL1 OS=Arabidopsis thaliana OX=3702 GN=RFL1 PE=3 SV=2
novel.18248	4.25	2.6	5.18	0.42	0.23	0.14	-3.5557	9.8110e-11	1.4576e-09	uncharacterized protein LOC106426607 [Brassica napus]	*	*	*	*	*	*	*	*	*
Bo6g074680	0.72	0.23	0.54	0	0.1	0	-2.7033	9.3616e-04	4.6587e-03	PREDICTED: protein RESTRICTED TEV MOVEMENT 3-like, partial [Brassica oleracea var. oleracea]	*	*	*	*	*	*	*	sp|D5K228|RTM3_ARATH	Protein RESTRICTED TEV MOVEMENT 3 OS=Arabidopsis thaliana OX=3702 GN=RTM3 PE=1 SV=1
Bo9g064360	6.39	5.52	6.68	0.12	0.11	0.45	-4.2336	4.7807e-14	9.8344e-13	uncharacterized protein LOC106394846, partial [Brassica napus]	*	*	*	*	*	*	*	*	*
Bo6g120320	11.62	4.94	16.94	0	0	0	-4.5328	1.2451e-08	1.4586e-07	hypothetical protein F2Q70_00045530 [Brassica cretica]	GO:0003676(nucleic acid binding)	*	*	*	*	*	*	sp|Q944L3|IDD9_ARATH	Zinc finger protein BALDIBIS OS=Arabidopsis thaliana OX=3702 GN=BIB PE=1 SV=1
Bo01109s030	0.14	0.17	0.22	2.46	2.36	2.21	3.6518	1.1044e-23	4.7282e-22	PREDICTED: trichohyalin-like [Brassica oleracea var. oleracea]	*	*	*	*	*	*	*	*	*
Bo9g014930	8.43	16.68	5.14	5.46	2.75	2.33	-1.4863	8.7329e-04	4.3763e-03	PREDICTED: 21 kDa protein-like [Brassica oleracea var. oleracea]	GO:0004857(enzyme inhibitor activity);GO:0009827(plant-type cell wall modification)	*	*	*	*	*	*	sp|P17407|21KD_DAUCA	21 kDa protein OS=Daucus carota OX=4039 PE=2 SV=1
Bo2g127290	9.43	8.86	8.66	0	0	0	-8.0199	9.5732e-36	8.5483e-34	PREDICTED: probable disease resistance protein At5g45490 [Brassica oleracea var. oleracea]	GO:0043531(ADP binding)	*	*	*	*	*	*	sp|Q9FHI7|DRL35_ARATH	Probable disease resistance protein At5g45490 OS=Arabidopsis thaliana OX=3702 GN=At5g45490 PE=2 SV=1
Bo2g010570	21.13	20.19	19.37	10.05	9.25	8.54	-1.1776	9.7022e-15	2.1162e-13	PREDICTED: thioredoxin-related transmembrane protein 2-like [Brassica oleracea var. oleracea]	GO:0016021(integral component of membrane)	*	*	*	*	*	*	sp|Q6DFS0|TMX2_XENTR	Thioredoxin-related transmembrane protein 2 OS=Xenopus tropicalis OX=8364 GN=tmx2 PE=2 SV=1
Bo9g135020	1.26	3.13	1.54	7.37	6.88	6.05	1.6751	5.7099e-08	6.1610e-07	PREDICTED: uncharacterized protein LOC106318196 [Brassica oleracea var. oleracea]	GO:0005525(GTP binding)	*	*	*	*	KOG2486	Predicted GTPase	sp|Q1GJX8|ENGB_RUEST	Probable GTP-binding protein EngB OS=Ruegeria sp. (strain TM1040) OX=292414 GN=engB PE=3 SV=1
novel.2080	0.79	0.03	0.05	6.77	3.78	4.69	2.6533	1.3455e-03	6.4419e-03	hypothetical protein DY000_02040790 [Brassica cretica]	*	*	*	*	*	*	*	*	*
novel.1412	0	0	0	3.99	0.7	2.34	2.2399	1.1129e-02	4.0314e-02	PREDICTED: uncharacterized protein LOC106330977 [Brassica oleracea var. oleracea]	*	*	*	*	*	*	*	sp|Q9XEC1|Y4443_ARATH	Probable transposase-like protein At4g04430 OS=Arabidopsis thaliana OX=3702 GN=At4g04430 PE=3 SV=1
Bo5g148400	26.66	29.25	29.84	13.75	15.64	12.27	-1.0953	5.9727e-13	1.0989e-11	PREDICTED: aquaporin SIP1-1 [Brassica oleracea var. oleracea]	GO:0005783(endoplasmic reticulum);GO:0015250(water channel activity);GO:0015267(channel activity);GO:0016021(integral component of membrane)	K09875	SIP	http://www.genome.jp/dbget-bin/www_bget?ko:K09875	*	*	*	sp|Q9M8W5|SIP11_ARATH	Aquaporin SIP1-1 OS=Arabidopsis thaliana OX=3702 GN=SIP1-1 PE=2 SV=1
Bo2g138650	9.98	2.09	9.09	0.49	0.41	0.3	-3.8318	4.8251e-14	9.9209e-13	PREDICTED: AP2/ERF and B3 domain-containing transcription factor ARF14-like [Brassica oleracea var. oleracea]	GO:0003700(DNA-binding transcription factor activity);GO:0005634(nucleus);GO:0044212	K09287	RAV	http://www.genome.jp/dbget-bin/www_bget?ko:K09287	*	*	*	sp|Q9LS06|RAVL4_ARATH	AP2/ERF and B3 domain-containing transcription factor ARF14 OS=Arabidopsis thaliana OX=3702 GN=ARF14 PE=2 SV=1
Bo9g058630	0	0.02	0	0.4	1	0.05	3.1012	2.5110e-04	1.4367e-03	dihydroflavonol 4-reductase [Brassica rapa]	GO:0003824(catalytic activity);GO:0050662(coenzyme binding)	K13082	DFR	http://www.genome.jp/dbget-bin/www_bget?ko:K13082	ko00941(Flavonoid biosynthesis)	KOG1502	Flavonol reductase/cinnamoyl-CoA reductase	sp|P51102|DFRA_ARATH	Dihydroflavonol 4-reductase OS=Arabidopsis thaliana OX=3702 GN=DFRA PE=1 SV=2
novel.5812	34.31	0.8	17.99	0	0	0.24	-2.6851	2.3402e-03	1.0489e-02	hypothetical protein F2Q69_00023532 [Brassica cretica]	GO:0016021(integral component of membrane)	*	*	*	*	*	*	*	*
Bo3g070190	0.62	0.52	0.28	0	0	0	-3.7906	5.2382e-06	4.2115e-05	unnamed protein product [Brassica oleracea]	*	*	*	*	*	*	*	*	*
novel.26131	0.66	0.79	0.3	5.64	6.69	6.05	3.2876	4.2479e-39	4.5555e-37	hypothetical protein DY000_02027682 [Brassica cretica]	*	*	*	*	*	*	*	sp|Q9LUB7|OBE2_ARATH	Protein OBERON 2 OS=Arabidopsis thaliana OX=3702 GN=OBE2 PE=1 SV=1
novel.14444	3.87	1.66	2.09	0.08	0.13	0.1	-4.2674	2.9665e-19	9.2121e-18	hypothetical protein F2Q70_00039191 [Brassica cretica]	*	*	*	*	*	*	*	*	*
novel.19881	6.71	10.48	10.07	0.58	2.03	0.25	-2.9536	9.3574e-07	8.4347e-06	reverse transcriptase, partial [Raphanus sativus]	*	*	*	*	*	*	*	sp|P10978|POLX_TOBAC	Retrovirus-related Pol polyprotein from transposon TNT 1-94 OS=Nicotiana tabacum OX=4097 PE=2 SV=1
novel.1165	0.66	0.93	0.79	1.78	2.28	2.4	1.3529	2.3092e-05	1.6525e-04	unnamed protein product, partial [Brassica oleracea]	*	*	*	*	*	*	*	*	*
Bo1g128490	0.59	0.71	0.81	0.34	0.23	0.23	-1.354	1.5156e-03	7.1691e-03	PREDICTED: ultraviolet-B receptor UVR8-like [Brassica oleracea var. oleracea]	*	*	*	*	*	KOG1426	FOG: RCC1 domain	sp|Q9FN03|UVR8_ARATH	Ultraviolet-B receptor UVR8 OS=Arabidopsis thaliana OX=3702 GN=UVR8 PE=1 SV=1
Bo7g116590	3.1	2.56	3.49	10.54	10.29	8.21	1.5896	9.2110e-12	1.5203e-10	PREDICTED: caffeoyl-CoA O-methyltransferase 1 [Brassica oleracea var. oleracea]	GO:0005634(nucleus);GO:0005829(cytosol);GO:0005886(plasma membrane);GO:0008171(O-methyltransferase activity);GO:0008757(S-adenosylmethionine-dependent methyltransferase activity);GO:0009805(coumarin biosynthetic process);GO:0009809(lignin biosynthetic process);GO:0032259(methylation);GO:0042409(caffeoyl-CoA O-methyltransferase activity);GO:0046686(response to cadmium ion);GO:0046872(metal ion bin…	K00588	E2.1.1.104	http://www.genome.jp/dbget-bin/www_bget?ko:K00588	ko00941(Flavonoid biosynthesis);ko00940(Phenylpropanoid biosynthesis);ko00945(Stilbenoid, diarylheptanoid and gingerol biosynthesis)	KOG1663	O-methyltransferase	sp|O49499|CAMT4_ARATH	Caffeoyl-CoA O-methyltransferase 1 OS=Arabidopsis thaliana OX=3702 GN=CCOAOMT1 PE=1 SV=1
Bo1g129680	0	0	0	4.22	5.85	4.06	5.7277	4.7473e-15	1.0625e-13	hypothetical protein F2Q69_00038302 [Brassica cretica]	*	*	*	*	*	KOG0856	Predicted pilin-like transcription factor	sp|Q9M0Z6|MSRB3_ARATH	Peptide methionine sulfoxide reductase B3 OS=Arabidopsis thaliana OX=3702 GN=MSRB3 PE=2 SV=2
novel.18839	11.51	14.18	12.21	18.52	39.52	31.75	1.0666	3.0694e-03	1.3323e-02	hypothetical protein F2Q69_00007923 [Brassica cretica]	*	*	*	*	*	*	*	*	*
Bo8g115720	0.19	0.28	0.34	0.08	0.19	0.04	-1.3244	1.2751e-02	4.5321e-02	PREDICTED: myosin-8 [Brassica oleracea var. oleracea]	GO:0003774(motor activity);GO:0005524(ATP binding);GO:0007015(actin filament organization);GO:0016459(myosin complex);GO:0048767(root hair elongation);GO:0051015(actin filament binding)	K10357	MYO5	http://www.genome.jp/dbget-bin/www_bget?ko:K10357	*	KOG0160	Myosin class V heavy chain	sp|F4I460|MYO8_ARATH	Myosin-8 OS=Arabidopsis thaliana OX=3702 GN=XI-B PE=3 SV=1
novel.32680	0.17	0	0.31	1.16	0.97	2.27	2.0869	1.1734e-02	4.2228e-02	BnaC07g21110D [Brassica napus]	*	*	*	*	*	*	*	*	*
novel.14930	1.61	1.84	1.2	0	0	0.11	-3.3825	2.3193e-05	1.6587e-04	PREDICTED: uncharacterized protein LOC108808067 [Raphanus sativus]	*	*	*	*	*	*	*	*	*
Bo3g039500	1.23	0.82	0.22	0	0	0	-2.6051	3.0548e-03	1.3271e-02	hypothetical protein F2Q70_00015094 [Brassica cretica]	*	K00472	E1.14.11.2	http://www.genome.jp/dbget-bin/www_bget?ko:K00472	ko00330(Arginine and proline metabolism)	*	*	sp|Q8L970|P4H7_ARATH	Probable prolyl 4-hydroxylase 7 OS=Arabidopsis thaliana OX=3702 GN=P4H7 PE=2 SV=1
novel.10332	3.19	3.27	2.43	0.07	0	0.09	-5.1471	4.4883e-21	1.5979e-19	hypothetical protein DY000_02005298 [Brassica cretica]	*	*	*	*	*	*	*	*	*
Bo7g118000	31.76	45.91	41.83	22.88	17.11	20.69	-1.0192	3.3514e-07	3.2438e-06	PREDICTED: transcription factor BEE 2-like [Brassica oleracea var. oleracea]	GO:0006355(regulation of transcription, DNA-templated);GO:0046983(protein dimerization activity)	*	*	*	*	*	*	sp|Q93VJ4|BEE2_ARATH	Transcription factor BEE 2 OS=Arabidopsis thaliana OX=3702 GN=BEE2 PE=1 SV=1
Bo9g088070	3.13	0.7	2.25	0.85	0.39	0.51	-1.6198	3.7722e-03	1.5914e-02	hypothetical protein DY000_02015022 [Brassica cretica]	GO:0005739(mitochondrion);GO:0009055(electron transfer activity);GO:0020037(heme binding);GO:0046872(metal ion binding);GO:0070469(respiratory chain)	K08738	CYC	http://www.genome.jp/dbget-bin/www_bget?ko:K08738	*	KOG3453	Cytochrome c	sp|Q9T0G2|CYC2_ARATH	Cytochrome c-2 OS=Arabidopsis thaliana OX=3702 GN=CYTC-2 PE=1 SV=1
Bo1g050910	0	0	0	0.91	0.96	0	2.3056	8.9549e-03	3.3492e-02	PREDICTED: uncharacterized protein At4g00950-like [Brassica oleracea var. oleracea]	*	*	*	*	*	*	*	*	*
Bo1g119100	28.41	6.47	16.59	5.49	3.67	4.55	-1.8882	5.1864e-06	4.1745e-05	PREDICTED: protein TIFY 6B-like isoform X1 [Brassica oleracea var. oleracea]	*	K13464	JAZ	http://www.genome.jp/dbget-bin/www_bget?ko:K13464	ko04075(Plant hormone signal transduction)	*	*	sp|Q9LVI4|TIF6B_ARATH	Protein TIFY 6B OS=Arabidopsis thaliana OX=3702 GN=TIFY6B PE=1 SV=1
Bo8g049980	0.11	0.13	0.04	0.64	1.14	0.64	2.6779	4.9168e-06	3.9695e-05	PREDICTED: probable purine permease 9 isoform X2 [Brassica oleracea var. oleracea]	GO:0015211(purine nucleoside transmembrane transporter activity);GO:0016021(integral component of membrane)	*	*	*	*	*	*	sp|O49726|PUP21_ARATH	Purine permease 21 OS=Arabidopsis thaliana OX=3702 GN=PUP21 PE=2 SV=2
Bo8g101290	0	0	0	0.61	0.95	0.34	5.0981	2.9827e-11	4.6659e-10	cysteine-rich receptor-like protein kinase 15 [Brassica napus]	GO:0004672(protein kinase activity);GO:0005524(ATP binding);GO:0016021(integral component of membrane)	*	*	*	*	*	*	sp|O65468|CRK8_ARATH	Cysteine-rich receptor-like protein kinase 8 OS=Arabidopsis thaliana OX=3702 GN=CRK8 PE=3 SV=2
Bo3g021500	48.52	62.68	44.11	13.08	12.87	12.27	-2.0668	3.3692e-31	2.2785e-29	PREDICTED: mitochondrial import inner membrane translocase subunit TIM22-3-like [Brassica oleracea var. oleracea]	GO:0042721(TIM22 mitochondrial import inner membrane insertion complex);GO:0045039(protein import into mitochondrial inner membrane)	*	*	*	*	*	*	sp|Q6NKU9|TI223_ARATH	Mitochondrial import inner membrane translocase subunit TIM22-3 OS=Arabidopsis thaliana OX=3702 GN=TIM22-3 PE=2 SV=1
Bo9g029130	0.39	0.25	0.19	0	0	0	-3.6017	1.8595e-05	1.3542e-04	uncharacterized protein LOC111208017 [Brassica napus]	*	*	*	*	*	*	*	*	*
novel.2476	0.86	0.77	0.83	0.13	0.09	0.07	-2.9173	3.3518e-07	3.2438e-06	uncharacterized protein LOC106365931 [Brassica napus]	*	*	*	*	*	*	*	*	*
Bo2g091020	35.82	4.05	28.43	0.65	2.04	0.6	-3.3841	5.7373e-06	4.5792e-05	PREDICTED: uncharacterized protein LOC106325068 [Brassica oleracea var. oleracea]	*	*	*	*	*	*	*	*	*
novel.17802	0	0	0	1.43	3.3	2.18	3.8102	4.1811e-06	3.4163e-05	*	*	*	*	*	*	*	*	*	*
Bo1g014320	16.35	6.32	16.17	0.48	0.27	0.4	-4.8046	3.4303e-28	1.9047e-26	PREDICTED: probable xyloglucan endotransglucosylase/hydrolase protein 18 [Brassica oleracea var. oleracea]	GO:0004553(hydrolase activity, hydrolyzing O-glycosyl compounds);GO:0005618(cell wall);GO:0010411(xyloglucan metabolic process);GO:0016762(xyloglucan:xyloglucosyl transferase activity);GO:0042546(cell wall biogenesis);GO:0048046(apoplast);GO:0071555(cell wall organization)	K08235	E2.4.1.207	http://www.genome.jp/dbget-bin/www_bget?ko:K08235	*	*	*	sp|Q9M0D2|XTH18_ARATH	Probable xyloglucan endotransglucosylase/hydrolase protein 18 OS=Arabidopsis thaliana OX=3702 GN=XTH18 PE=2 SV=1
Bo5g020770	1.23	1.41	0.69	3.69	7.27	3.51	1.9556	7.4528e-08	7.9321e-07	PREDICTED: SNF1-related protein kinase regulatory subunit gamma-like PV42a [Brassica oleracea var. oleracea]	*	*	*	*	*	*	*	sp|Q9XI37|PV42A_ARATH	SNF1-related protein kinase regulatory subunit gamma-like PV42a OS=Arabidopsis thaliana OX=3702 GN=PV42A PE=2 SV=1
Bo1g040570	9.66	8.72	9.21	0.03	0.01	0.02	-7.7611	8.0622e-60	2.0043e-57	unnamed protein product [Brassica oleracea]	*	K20464	OSBPL5_8, ORP5_8	http://www.genome.jp/dbget-bin/www_bget?ko:K20464	*	KOG2210	Oxysterol-binding protein	sp|Q9SW00|ORP4B_ARATH	Oxysterol-binding protein-related protein 4B OS=Arabidopsis thaliana OX=3702 GN=ORP4B PE=2 SV=2
Bo8g112270	2.14	1.93	1.94	0.81	0.79	0.78	-1.3641	8.7616e-10	1.1684e-08	PREDICTED: uncharacterized protein LOC106307777 isoform X2 [Brassica oleracea var. oleracea]	GO:0008270(zinc ion binding)	K04706	PIAS1	http://www.genome.jp/dbget-bin/www_bget?ko:K04706	ko04120(Ubiquitin mediated proteolysis)	KOG2169	Zn-finger transcription factor	sp|A0A0A7EPL0|PIAL1_ARATH	E4 SUMO-protein ligase PIAL1 OS=Arabidopsis thaliana OX=3702 GN=PIAL1 PE=2 SV=1
Bo3g004660	0	0	0	1.75	2.12	1.27	2.6715	2.2520e-03	1.0154e-02	unnamed protein product [Brassica oleracea]	*	*	*	*	*	*	*	*	*
Bo6g109050	0.55	0.83	0.53	0.21	0.25	0.11	-1.6507	1.3163e-03	6.3157e-03	PREDICTED: uncharacterized protein LOC106298831 isoform X1 [Brassica oleracea var. oleracea]	GO:0000981(DNA-binding transcription factor activity, RNA polymerase II-specific);GO:0000987(proximal promoter sequence-specific DNA binding);GO:0005634(nucleus);GO:0016021(integral component of membrane);GO:0045944(positive regulation of transcription by RNA polymerase II);GO:0046983(protein dimerization activity)	*	*	*	*	*	*	sp|Q1PFA4|AGL30_ARATH	Agamous-like MADS-box protein AGL30 OS=Arabidopsis thaliana OX=3702 GN=AGL30 PE=1 SV=1
novel.35570	1.98	1.6	2.41	0	0	0	-5.7972	1.9292e-15	4.4732e-14	PREDICTED: F-box/LRR-repeat protein At1g06630-like isoform X1 [Brassica oleracea var. oleracea]	*	*	*	*	*	*	*	sp|Q8GWI2|FBL69_ARATH	F-box/LRR-repeat protein At3g60040 OS=Arabidopsis thaliana OX=3702 GN=At3g60040 PE=2 SV=1
Bo9g069310	184.02	50.36	135.41	48.95	44.92	39.29	-1.4766	5.5427e-05	3.6778e-04	PREDICTED: bax inhibitor 1 [Brassica oleracea var. oleracea]	GO:0016021(integral component of membrane);GO:0043066(negative regulation of apoptotic process)	*	*	*	*	*	*	sp|Q9LD45|BI1_ARATH	Bax inhibitor 1 OS=Arabidopsis thaliana OX=3702 GN=BI-1 PE=1 SV=1
Bo5g098880	0	0	0	1.99	2.17	2.16	4.8629	2.5674e-10	3.6496e-09	BnaCnng29690D [Brassica napus]	GO:0005524(ATP binding);GO:0009507(chloroplast);GO:0009624(response to nematode);GO:0016887(ATPase activity);GO:0022857(transmembrane transporter activity)	*	*	*	*	KOG0062	ATPase component of ABC transporters with duplicated ATPase domains/Translation elongation factor EF-3b	sp|Q9LV93|AB5F_ARATH	ABC transporter F family member 5 OS=Arabidopsis thaliana OX=3702 GN=ABCF5 PE=2 SV=1
Bo7g107170	5.25	3.85	5.13	1.57	1.5	1.67	-1.6096	1.1256e-11	1.8391e-10	PREDICTED: reticuline oxidase-like protein [Brassica oleracea var. oleracea]	GO:0016491(oxidoreductase activity);GO:0071949(FAD binding)	*	*	*	*	*	*	sp|Q9SVG4|RETOL_ARATH	Berberine bridge enzyme-like 19 OS=Arabidopsis thaliana OX=3702 GN=At4g20830 PE=1 SV=2
Bo9g150220	0.82	0.76	0.88	0	0.01	0	-5.3883	3.5245e-15	7.9819e-14	BnaC09g36940D [Brassica napus]	*	*	*	*	*	*	*	sp|Q9LU90|FB188_ARATH	F-box protein At3g26010 OS=Arabidopsis thaliana OX=3702 GN=At3g26010 PE=2 SV=1
Bo4g024510	1.17	1.05	0.97	3.33	3.72	2.74	1.5303	2.0823e-09	2.6703e-08	unnamed protein product, partial [Brassica oleracea]	GO:0005634(nucleus);GO:0006355(regulation of transcription, DNA-templated);GO:0008289(lipid binding);GO:0043565(sequence-specific DNA binding)	K09338	HD-ZIP	http://www.genome.jp/dbget-bin/www_bget?ko:K09338	*	*	*	sp|Q9LMT8|HDG12_ARATH	Homeobox-leucine zipper protein HDG12 OS=Arabidopsis thaliana OX=3702 GN=HDG12 PE=2 SV=1
Bo7g044980	30.74	32.03	29.5	9.57	9.56	12.31	-1.6112	1.8627e-12	3.2809e-11	PREDICTED: DNA-binding protein DDB_G0278111-like [Brassica oleracea var. oleracea]	GO:0003677(DNA binding)	K06875	PDCD5, TFAR19	http://www.genome.jp/dbget-bin/www_bget?ko:K06875	*	KOG3431	Apoptosis-related protein/predicted DNA-binding protein	sp|O13929|YF69_SCHPO	Uncharacterized protein C23C4.09c OS=Schizosaccharomyces pombe (strain 972 / ATCC 24843) OX=284812 GN=SPAC23C4.09c PE=3 SV=1
Bo6g120830	114.75	22.36	41.93	15.1	13.39	14.5	-1.8188	1.9550e-03	8.9739e-03	PREDICTED: caffeic acid 3-O-methyltransferase-like [Brassica oleracea var. oleracea]	GO:0008171(O-methyltransferase activity);GO:0032259(methylation);GO:0046983(protein dimerization activity)	K13066	E2.1.1.68, COMT	http://www.genome.jp/dbget-bin/www_bget?ko:K13066	ko00940(Phenylpropanoid biosynthesis)	*	*	sp|Q9SRD4|IGMT5_ARATH	Indole glucosinolate O-methyltransferase 5 OS=Arabidopsis thaliana OX=3702 GN=IGMT5 PE=2 SV=1
Bo3g099060	2.8	3.24	2.74	3.42	2.68	3.39	2.5667	1.7669e-29	1.0663e-27	PREDICTED: pentatricopeptide repeat-containing protein At5g65560 [Brassica oleracea var. oleracea]	*	*	*	*	*	*	*	sp|Q9LSL9|PP445_ARATH	Pentatricopeptide repeat-containing protein At5g65560 OS=Arabidopsis thaliana OX=3702 GN=At5g65560 PE=2 SV=1
novel.2376	0.06	0.2	0.03	2.78	2.43	2.03	4.1399	2.2562e-20	7.5647e-19	hypothetical protein DY000_02041903 [Brassica cretica]	GO:0036402(proteasome-activating ATPase activity)	K03062	PSMC1, RPT2	http://www.genome.jp/dbget-bin/www_bget?ko:K03062	ko03050(Proteasome)	KOG0727	26S proteasome regulatory complex, ATPase RPT3	sp|Q9SZD4|PRS4A_ARATH	26S proteasome regulatory subunit 4 homolog A OS=Arabidopsis thaliana OX=3702 GN=RPT2A PE=1 SV=1
Bo2g132200	108.32	31.42	77.94	23.96	23	25.03	-1.5918	9.2668e-06	7.1271e-05	PREDICTED: bax inhibitor 1-like [Brassica oleracea var. oleracea]	GO:0016021(integral component of membrane);GO:0043066(negative regulation of apoptotic process)	*	*	*	*	*	*	sp|Q9LD45|BI1_ARATH	Bax inhibitor 1 OS=Arabidopsis thaliana OX=3702 GN=BI-1 PE=1 SV=1
novel.8092	0	0	0	1.21	0.37	1.03	2.7102	1.9465e-03	8.9394e-03	*	*	*	*	*	*	*	*	*	*
Bo5g083760	11.98	17.21	13.26	42.96	42.94	36.54	1.4655	1.0911e-20	3.7413e-19	PREDICTED: protein disulfide-isomerase 5-2 [Brassica oleracea var. oleracea]	GO:0003756(protein disulfide isomerase activity);GO:0005623(cell);GO:0005634(nucleus);GO:0005774(vacuolar membrane);GO:0005783(endoplasmic reticulum);GO:0006457(protein folding);GO:0009505(plant-type cell wall);GO:0009506(plasmodesma);GO:0009507(chloroplast);GO:0016021(integral component of membrane);GO:0034976(response to endoplasmic reticulum stress);GO:0045454(cell redox homeostasis)	K09580	PDIA1, P4HB	http://www.genome.jp/dbget-bin/www_bget?ko:K09580	ko04141(Protein processing in endoplasmic reticulum)	KOG0190	Protein disulfide isomerase (prolyl 4-hydroxylase beta subunit)	sp|Q94F09|PDI52_ARATH	Protein disulfide-isomerase 5-2 OS=Arabidopsis thaliana OX=3702 GN=PDIL5-2 PE=1 SV=1
Bo1g138690	3.56	0.11	0.58	0.08	0.09	0.11	-2.9412	1.0850e-04	6.7578e-04	PREDICTED: uncharacterized protein At4g19900-like [Brassica oleracea var. oleracea]	*	K01988	A4GALT	http://www.genome.jp/dbget-bin/www_bget?ko:K01988	ko00603(Glycosphingolipid biosynthesis - globo and isoglobo series);ko00601(Glycosphingolipid biosynthesis - lacto and neolacto series)	*	*	sp|P0C8Q4|Y4990_ARATH	Uncharacterized protein At4g19900 OS=Arabidopsis thaliana OX=3702 GN=At4g19900 PE=2 SV=1
Bo01047s020	132.9	199.97	120.8	629.3	517.85	658.73	1.8394	1.7991e-13	3.4985e-12	unnamed protein product [Brassica oleracea]	GO:0003674(molecular_function);GO:0005739(mitochondrion);GO:0005777(peroxisome);GO:0005829(cytosol);GO:0016021(integral component of membrane)	*	*	*	*	*	*	*	*
Bo4g130920	0.27	0.48	0.39	1.37	1.88	1.62	2.1351	3.1659e-09	3.9645e-08	PREDICTED: F-box protein At5g25290-like [Brassica oleracea var. oleracea]	*	*	*	*	*	*	*	sp|Q4PSE7|FB262_ARATH	F-box protein At5g25290 OS=Arabidopsis thaliana OX=3702 GN=At5g25290 PE=2 SV=1
Bo00679s090	0.25	0.15	0.2	0	0	0	-4.4937	1.5652e-08	1.8122e-07	meiosis-specific protein ASY2-like [Brassica napus]	*	*	*	*	*	*	*	sp|F4JTJ9|ASY2_ARATH	Meiosis-specific protein ASY2 OS=Arabidopsis thaliana OX=3702 GN=ASY2 PE=2 SV=1
Bo9g088260	0.51	0.99	0.21	0	0	0	-3.0967	3.4914e-04	1.9332e-03	unnamed protein product [Brassica oleracea]	*	*	*	*	*	*	*	sp|Q9LSE2|ICE1_ARATH	Transcription factor ICE1 OS=Arabidopsis thaliana OX=3702 GN=SCRM PE=1 SV=1
novel.35454	12.14	16.97	16.38	5.79	8.03	6.89	-1.1139	1.1127e-06	9.9281e-06	unnamed protein product [Brassica oleracea]	*	*	*	*	*	*	*	*	*
Bo5g130310	4.94	7.69	4.58	14.57	6.98	19.58	1.1999	1.2343e-03	5.9569e-03	unnamed protein product [Brassica oleracea]	GO:0010181(FMN binding);GO:0016491(oxidoreductase activity)	K11517	HAO	http://www.genome.jp/dbget-bin/www_bget?ko:K11517	ko04146(Peroxisome);ko00630(Glyoxylate and dicarboxylate metabolism)	KOG0538	Glycolate oxidase	sp|Q9LRS0|GLO2_ARATH	(S)-2-hydroxy-acid oxidase GLO2 OS=Arabidopsis thaliana OX=3702 GN=GLO2 PE=1 SV=1
Bo00679s100	0	0.06	0	13.81	11.09	12.17	5.4948	5.0451e-16	1.2298e-14	hypothetical protein F2Q69_00033817, partial [Brassica cretica]	*	K16276	K16276, BTS	http://www.genome.jp/dbget-bin/www_bget?ko:K16276	*	KOG1940	Zn-finger protein	sp|Q8LPQ5|BTS_ARATH	Zinc finger protein BRUTUS OS=Arabidopsis thaliana OX=3702 GN=BTS PE=1 SV=1
Bo8g089640	36.46	37.66	36.58	14.27	16.2	12.78	-1.3717	1.2115e-25	5.8769e-24	PREDICTED: UPF0725 protein At4g29550-like [Brassica oleracea var. oleracea]	*	*	*	*	*	*	*	sp|Q8LFV1|Y4295_ARATH	UPF0725 protein At4g29550 OS=Arabidopsis thaliana OX=3702 GN=At4g29550 PE=2 SV=1
novel.17863	3.79	3.98	4.56	0	0	0	-3.5098	3.1952e-05	2.2222e-04	*	*	*	*	*	*	*	*	*	*
novel.33647	3.32	3.78	3.28	0.01	0	0.05	-6.0284	1.5541e-31	1.0776e-29	hypothetical protein F2Q68_00043559 [Brassica cretica]	GO:0016021(integral component of membrane)	*	*	*	*	*	*	*	*
Bo8g105760	0	0.06	0.06	36.41	30.75	34.66	8.6504	2.9509e-64	8.6077e-62	PREDICTED: eukaryotic translation initiation factor 5B-like isoform X1 [Brassica oleracea var. oleracea]	*	K03243	EIF5B	http://www.genome.jp/dbget-bin/www_bget?ko:K03243	ko03013(RNA transport)	KOG1144	Translation initiation factor 5B (eIF-5B)	sp|O60841|IF2P_HUMAN	Eukaryotic translation initiation factor 5B OS=Homo sapiens OX=9606 GN=EIF5B PE=1 SV=4
Bo7g067590	44.82	51.1	43.53	23.33	25.69	22.8	-1.008	7.7267e-17	2.0028e-15	PREDICTED: probable ribose-5-phosphate isomerase 4, chloroplastic isoform X1 [Brassica oleracea var. oleracea]	GO:0004751(ribose-5-phosphate isomerase activity);GO:0009052(pentose-phosphate shunt, non-oxidative branch)	K01807	rpiA	http://www.genome.jp/dbget-bin/www_bget?ko:K01807	ko00030(Pentose phosphate pathway);ko00710(Carbon fixation in photosynthetic organisms)	*	*	sp|Q9FI13|RPI4_ARATH	Probable ribose-5-phosphate isomerase 4, chloroplastic OS=Arabidopsis thaliana OX=3702 GN=RPI4 PE=2 SV=1
Bo3g158570	1.36	1.45	1.31	0	0	0	-6.1366	6.0199e-18	1.7015e-16	replication protein A 70 kDa DNA-binding subunit A-like [Brassica napus]	*	K07466	RFA1, RPA1, rpa	http://www.genome.jp/dbget-bin/www_bget?ko:K07466	ko03030(DNA replication);ko03440(Homologous recombination);ko03430(Mismatch repair);ko03420(Nucleotide excision repair)	*	*	*	*
Bo3g053080	4.04	4.07	3.62	11.02	10.15	9.82	1.3405	3.7601e-19	1.1578e-17	unnamed protein product [Brassica oleracea]	GO:0003700(DNA-binding transcription factor activity);GO:0005634(nucleus);GO:0043565(sequence-specific DNA binding)	*	*	*	*	*	*	sp|Q9STX0|WRKY7_ARATH	Probable WRKY transcription factor 7 OS=Arabidopsis thaliana OX=3702 GN=WRKY7 PE=2 SV=1
Bo8g117550	2.72	2.15	3.94	0.71	0.7	0.86	-1.927	5.7219e-09	6.9583e-08	PREDICTED: putative transporter arsB [Brassica oleracea var. oleracea]	GO:0016021(integral component of membrane);GO:0055085(transmembrane transport)	*	*	*	*	*	*	sp|Q9AV23|LSI3_ORYSJ	Silicon efflux transporter LSI3 OS=Oryza sativa subsp. japonica OX=39947 GN=LSI3 PE=2 SV=1
Bo8g049370	0	0.04	0	0.38	0.64	0.16	2.597	2.2165e-03	1.0009e-02	BnaCnng04980D [Brassica napus]	GO:0003700(DNA-binding transcription factor activity);GO:0005634(nucleus);GO:0043565(sequence-specific DNA binding)	*	*	*	*	KOG0627	Heat shock transcription factor	sp|Q93VB5|HFA4D_ORYSJ	Heat stress transcription factor A-4d OS=Oryza sativa subsp. japonica OX=39947 GN=HSFA4D PE=1 SV=1
Bo3g040180	1.28	1.55	0.16	0.05	0	0.13	-2.8161	3.4136e-04	1.8942e-03	unnamed protein product [Brassica oleracea]	*	K07466	RFA1, RPA1, rpa	http://www.genome.jp/dbget-bin/www_bget?ko:K07466	ko03030(DNA replication);ko03440(Homologous recombination);ko03430(Mismatch repair);ko03420(Nucleotide excision repair)	*	*	*	*
Bo4g013470	0	0	0	0.97	2.2	0.28	2.6488	2.5471e-03	1.1316e-02	PREDICTED: uncharacterized protein LOC106341314 [Brassica oleracea var. oleracea]	*	*	*	*	*	*	*	*	*
novel.25366	0	0	0	2.08	2.23	1.58	5.8149	9.8045e-16	2.3455e-14	hypothetical protein DY000_02000292 [Brassica cretica]	*	*	*	*	*	*	*	*	*
novel.10202	1.22	1.62	1	3.25	3.72	3.74	1.3808	4.8138e-07	4.5393e-06	hypothetical protein DY000_02005044 [Brassica cretica]	*	*	*	*	*	*	*	*	*
Bo6g110800	5.49	1	5.73	0.18	0.3	0.16	-3.9099	9.3591e-14	1.8776e-12	PREDICTED: formin-like protein 8 [Brassica oleracea var. oleracea]	GO:0016021(integral component of membrane)	*	*	*	*	KOG1922	Rho GTPase effector BNI1 and related formins	sp|O04532|FH8_ARATH	Formin-like protein 8 OS=Arabidopsis thaliana OX=3702 GN=FH8 PE=1 SV=1
Bo4g029810	0.87	0.55	0.9	3.35	2.99	1.77	1.6594	2.4900e-05	1.7682e-04	PREDICTED: transcription factor DIVARICATA [Brassica oleracea var. oleracea]	GO:0000976(transcription regulatory region sequence-specific DNA binding);GO:0003677(DNA binding);GO:0003700(DNA-binding transcription factor activity);GO:0005634(nucleus);GO:0006355(regulation of transcription, DNA-templated);GO:0044212	*	*	*	*	*	*	sp|Q8S9H7|DIV_ANTMA	Transcription factor DIVARICATA OS=Antirrhinum majus OX=4151 GN=DIVARICATA PE=2 SV=1
novel.22179	0	0.24	0	3.27	4.65	4.75	3.0754	1.5774e-04	9.4780e-04	hypothetical protein F2Q69_00061119 [Brassica cretica]	*	*	*	*	*	*	*	*	*
Bo6g121760	4.8	13.65	4.65	17.26	18.27	16.73	1.0827	2.2444e-03	1.0125e-02	PREDICTED: F-box protein At1g78100-like [Brassica oleracea var. oleracea]	*	*	*	*	*	*	*	sp|Q9C9S2|FB91_ARATH	F-box protein At1g78100 OS=Arabidopsis thaliana OX=3702 GN=At1g78100 PE=1 SV=1
Bo2g165870	4.1	3.28	3.05	1.74	1.98	1.57	-1.0191	6.6906e-07	6.1864e-06	PREDICTED: diacylglycerol kinase 2 [Brassica oleracea var. oleracea]	GO:0003951(NAD+ kinase activity);GO:0004143(diacylglycerol kinase activity);GO:0005524(ATP binding);GO:0007205(protein kinase C-activating G protein-coupled receptor signaling pathway);GO:0016021(integral component of membrane);GO:0035556(intracellular signal transduction)	K00901	dgkA, DGK	http://www.genome.jp/dbget-bin/www_bget?ko:K00901	ko04070(Phosphatidylinositol signaling system);ko00561(Glycerolipid metabolism);ko00564(Glycerophospholipid metabolism)	KOG1170	Diacylglycerol kinase	sp|Q9FFN7|DGK2_ARATH	Diacylglycerol kinase 2 OS=Arabidopsis thaliana OX=3702 GN=DGK2 PE=1 SV=1
novel.22852	0.13	0.06	0.09	3.63	4.53	4.14	5.337	1.2387e-68	4.3413e-66	PREDICTED: uncharacterized protein LOC106306135 [Brassica oleracea var. oleracea]	*	*	*	*	*	*	*	*	*
Bo3g013920	7.2	7.21	6.27	1.91	2.15	1.86	-1.7979	1.7214e-21	6.2922e-20	PREDICTED: GDP-mannose transporter GONST4-like [Brassica oleracea var. oleracea]	GO:0005457(GDP-fucose transmembrane transporter activity);GO:0005794(Golgi apparatus);GO:0016021(integral component of membrane)	*	*	*	*	*	*	sp|Q84L08|GFT1_ARATH	GDP-fucose transporter 1 OS=Arabidopsis thaliana OX=3702 GN=GFT1 PE=1 SV=1
novel.29439	0	0	0	2.85	2.59	2.62	6.4336	2.6343e-20	8.8052e-19	hypothetical protein F2Q68_00015230 [Brassica cretica]	GO:0004518(nuclease activity);GO:0005737(cytoplasm);GO:0016442(RISC complex);GO:0031047(gene silencing by RNA)	K15979	SND1	http://www.genome.jp/dbget-bin/www_bget?ko:K15979	*	*	*	sp|Q8VZG7|TSN1_ARATH	Ribonuclease TUDOR 1 OS=Arabidopsis thaliana OX=3702 GN=TSN1 PE=1 SV=1
Bo7g111460	85.93	25.02	60.18	20.02	21.27	20.9	-1.462	4.1186e-05	2.8026e-04	PREDICTED: proton pump-interactor 1-like [Brassica oleracea var. oleracea]	GO:0005783(endoplasmic reticulum);GO:0005886(plasma membrane);GO:0010155(regulation of proton transport);GO:0016021(integral component of membrane)	*	*	*	*	*	*	sp|O23144|PPI1_ARATH	Proton pump-interactor 1 OS=Arabidopsis thaliana OX=3702 GN=PPI1 PE=1 SV=2
Bo4g041150	7.06	11.35	8.61	4.25	5.22	3.83	-1.0557	7.9967e-07	7.3061e-06	PREDICTED: uncharacterized protein LOC106342530 isoform X1 [Brassica oleracea var. oleracea]	*	*	*	*	*	*	*	*	*
Bo7g113260	0.05	0.12	0.03	0.41	0.55	0.48	2.3607	5.7934e-05	3.8273e-04	PREDICTED: ammonium transporter 1 member 4-like [Brassica oleracea var. oleracea]	GO:0008519(ammonium transmembrane transporter activity);GO:0016021(integral component of membrane)	K03320	amt, AMT, MEP	http://www.genome.jp/dbget-bin/www_bget?ko:K03320	*	KOG0682	Ammonia permease	sp|Q9SVT8|AMT14_ARATH	Ammonium transporter 1 member 4 OS=Arabidopsis thaliana OX=3702 GN=AMT1-4 PE=1 SV=1
Bo8g067410	0.08	0.04	0.07	0.79	0.24	0.41	2.1687	4.5547e-03	1.8786e-02	PREDICTED: inorganic pyrophosphatase 2-like [Brassica oleracea var. oleracea]	GO:0016791(phosphatase activity);GO:0046872(metal ion binding)	K13248	PHOSPHO2	http://www.genome.jp/dbget-bin/www_bget?ko:K13248	ko00750(Vitamin B6 metabolism)	KOG3120	Predicted haloacid dehalogenase-like hydrolase	sp|Q9FZ62|PPSP2_ARATH	Inorganic pyrophosphatase 2 OS=Arabidopsis thaliana OX=3702 GN=At1g17710 PE=2 SV=1
Bo01025s010	0	0	0	0.74	1.45	1.7	4.6729	2.7558e-09	3.4749e-08	PREDICTED: protein indeterminate-domain 4, chloroplastic-like [Brassica oleracea var. oleracea]	*	*	*	*	*	*	*	sp|Q8GYC1|IDD4_ARATH	Protein indeterminate-domain 4, chloroplastic OS=Arabidopsis thaliana OX=3702 GN=IDD4 PE=1 SV=1
novel.20922	3.47	2.65	3.27	0.69	1.1	0.72	-1.9061	1.5223e-08	1.7658e-07	hypothetical protein F2Q69_00026115 [Brassica cretica]	GO:0004674(protein serine/threonine kinase activity);GO:0005524(ATP binding)	K08829	MAK	http://www.genome.jp/dbget-bin/www_bget?ko:K08829	*	*	*	*	*
Bo8g108940	2.03	2.16	2.13	0.49	0.38	0.36	-2.3889	1.3681e-22	5.3543e-21	PREDICTED: G-type lectin S-receptor-like serine/threonine-protein kinase At1g11330 [Brassica oleracea var. oleracea]	*	*	*	*	*	*	*	sp|Q9SXB8|Y1133_ARATH	G-type lectin S-receptor-like serine/threonine-protein kinase At1g11330 OS=Arabidopsis thaliana OX=3702 GN=At1g11330 PE=1 SV=3
Bo6g031260	3.08	4.54	2.51	0.15	0	0.5	-3.3973	9.1972e-08	9.6572e-07	PREDICTED: uncharacterized protein LOC106300967 [Brassica oleracea var. oleracea]	*	*	*	*	*	*	*	sp|O22133|BEN1_ARATH	Protein BRI1-5 ENHANCED 1 OS=Arabidopsis thaliana OX=3702 GN=BEN1 PE=2 SV=1
Bo4g137300	2.7	2.65	2.31	7.77	11.31	7.78	1.7279	1.4186e-16	3.6107e-15	PREDICTED: tryptophan synthase beta chain 2-like [Brassica oleracea var. oleracea]	GO:0004834(tryptophan synthase activity);GO:0030170(pyridoxal phosphate binding)	K06001	trpB	http://www.genome.jp/dbget-bin/www_bget?ko:K06001	ko00260(Glycine, serine and threonine metabolism);ko00400(Phenylalanine, tyrosine and tryptophan biosynthesis)	KOG1395	Tryptophan synthase beta chain	sp|O67409|TRPB2_AQUAE	Tryptophan synthase beta chain 2 OS=Aquifex aeolicus (strain VF5) OX=224324 GN=trpB2 PE=3 SV=1
Bo8g072670	2.46	2.35	0.78	7.14	4.88	5.88	1.434	1.1523e-03	5.6158e-03	PREDICTED: uncharacterized protein At4g22758-like [Brassica oleracea var. oleracea]	GO:0016021(integral component of membrane)	*	*	*	*	*	*	*	*
novel.17659	4.43	4.76	3.45	0	0	0	-7.4558	2.0176e-29	1.2076e-27	hypothetical protein DY000_02046801 [Brassica cretica]	*	*	*	*	*	*	*	*	*
Bo5g008990	0	0	0	1.32	2.46	1.53	6.3186	4.7176e-19	1.4424e-17	PREDICTED: serine/threonine-protein phosphatase BSL2-like [Brassica oleracea var. oleracea]	GO:0004722(protein serine/threonine phosphatase activity);GO:0005634(nucleus);GO:0009742(brassinosteroid mediated signaling pathway);GO:0046872(metal ion binding)	*	*	*	*	*	*	sp|Q9SJF0|BSL2_ARATH	Serine/threonine-protein phosphatase BSL2 OS=Arabidopsis thaliana OX=3702 GN=BSL2 PE=1 SV=2
Bo8g092980	6.03	7.74	5.59	3.48	3.52	3.09	-1.3617	1.7045e-13	3.3205e-12	PREDICTED: putative F-box protein At3g58950 isoform X1 [Brassica oleracea var. oleracea]	*	*	*	*	*	*	*	sp|Q8GXW6|FBL59_ARATH	F-box/LRR-repeat protein At3g58930 OS=Arabidopsis thaliana OX=3702 GN=At3g58930 PE=2 SV=1
Bo01357s010	0	0	0	0.62	1.5	0.71	2.3169	8.5955e-03	3.2343e-02	unnamed protein product, partial [Brassica oleracea]	*	*	*	*	*	*	*	*	*
Bo8g027010	0.03	0.03	0.03	0.64	0.46	0.58	3.5921	4.9185e-09	6.0248e-08	PREDICTED: FHA domain-containing protein PS1-like [Brassica oleracea var. oleracea]	*	*	*	*	*	*	*	sp|B7SY83|PS1_ARATH	FHA domain-containing protein PS1 OS=Arabidopsis thaliana OX=3702 GN=PS1 PE=2 SV=1
Bo6g086260	0	0	0.05	1.08	0.75	1.22	4.3612	2.7160e-09	3.4276e-08	PREDICTED: protein SHI RELATED SEQUENCE 5-like [Brassica oleracea var. oleracea]	*	*	*	*	*	*	*	sp|Q9LQZ5|SRS5_ARATH	Protein SHI RELATED SEQUENCE 5 OS=Arabidopsis thaliana OX=3702 GN=SRS5 PE=1 SV=1
Bo4g139790	9.17	7.11	9.3	3.83	3.27	2.94	-1.3856	6.0936e-10	8.3059e-09	PREDICTED: WAT1-related protein At5g40210 [Brassica oleracea var. oleracea]	GO:0005886(plasma membrane);GO:0016021(integral component of membrane);GO:0022857(transmembrane transporter activity)	*	*	*	*	*	*	sp|Q945L4|WTR40_ARATH	WAT1-related protein At5g40210 OS=Arabidopsis thaliana OX=3702 GN=At5g40210 PE=2 SV=1
Bo4g005720	21.76	20.91	23.12	6.23	7.38	6.24	-1.7689	7.5053e-31	4.9756e-29	PREDICTED: S-adenosylmethionine synthase 2-like [Brassica oleracea var. oleracea]	GO:0004478(methionine adenosyltransferase activity);GO:0005524(ATP binding);GO:0006556(S-adenosylmethionine biosynthetic process);GO:0006730(one-carbon metabolic process);GO:0046872(metal ion binding)	K00789	metK	http://www.genome.jp/dbget-bin/www_bget?ko:K00789	ko00270(Cysteine and methionine metabolism)	KOG1506	S-adenosylmethionine synthetase	sp|Q96552|METK2_CATRO	S-adenosylmethionine synthase 2 OS=Catharanthus roseus OX=4058 GN=SAMS2 PE=1 SV=1
Bo6g094350	8.23	9.92	7.52	18.56	23.21	19.66	1.1886	1.7428e-15	4.0648e-14	PREDICTED: serine hydroxymethyltransferase 2, mitochondrial-like isoform X1 [Brassica oleracea var. oleracea]	GO:0004372(glycine hydroxymethyltransferase activity);GO:0019264(glycine biosynthetic process from serine);GO:0030170(pyridoxal phosphate binding);GO:0035999(tetrahydrofolate interconversion)	K00600	glyA, SHMT	http://www.genome.jp/dbget-bin/www_bget?ko:K00600	ko00260(Glycine, serine and threonine metabolism);ko00630(Glyoxylate and dicarboxylate metabolism);ko00670(One carbon pool by folate);ko00460(Cyanoamino acid metabolism)	KOG2467	Glycine/serine hydroxymethyltransferase	sp|Q94C74|GLYM2_ARATH	Serine hydroxymethyltransferase 2, mitochondrial OS=Arabidopsis thaliana OX=3702 GN=SHM2 PE=1 SV=2
novel.8394	2.44	3	2.14	1.22	1.21	1.12	-1.1296	3.3444e-08	3.7149e-07	PREDICTED: uncharacterized protein LOC106313107 [Brassica oleracea var. oleracea]	*	*	*	*	*	*	*	*	*
Bo3g100810	24.33	17.76	26.95	0.97	4.04	0.95	-3.1295	1.8290e-07	1.8401e-06	PREDICTED: flotillin-like protein 3 [Brassica oleracea var. oleracea]	GO:0005901(caveola)	K07192	FLOT	http://www.genome.jp/dbget-bin/www_bget?ko:K07192	*	*	*	sp|Q9LV90|FLOT3_ARATH	Flotillin-like protein 3 OS=Arabidopsis thaliana OX=3702 GN=FLOT3 PE=2 SV=1
Bo3g164030	5.44	5.22	5.62	0	0	0.05	-6.1151	6.9374e-21	2.4283e-19	unnamed protein product [Brassica oleracea]	*	*	*	*	*	*	*	sp|Q9FI14|TAO1_ARATH	Disease resistance protein TAO1 OS=Arabidopsis thaliana OX=3702 GN=TAO1 PE=3 SV=1
Bo8g005970	0	0.11	0.13	2.45	1.4	3.28	4.1308	4.1223e-11	6.3712e-10	hypothetical protein F2Q68_00038385 [Brassica cretica]	GO:0006633(fatty acid biosynthetic process);GO:0016021(integral component of membrane);GO:0016717(oxidoreductase activity, acting on paired donors, with oxidation of a pair of donors resulting in the reduction of molecular oxygen to two molecules of water)	K20416	FAD5	http://www.genome.jp/dbget-bin/www_bget?ko:K20416	*	KOG1600	Fatty acid desaturase	sp|Q9LND9|ADSL1_ARATH	Delta-9 desaturase-like 1 protein OS=Arabidopsis thaliana OX=3702 GN=At1g06090 PE=2 SV=1
Bo1g014310	45.99	30.3	49.41	10.38	18.1	8.32	-1.7939	2.1099e-09	2.7049e-08	PREDICTED: probable xyloglucan endotransglucosylase/hydrolase protein 17 [Brassica oleracea var. oleracea]	GO:0004553(hydrolase activity, hydrolyzing O-glycosyl compounds);GO:0005618(cell wall);GO:0010411(xyloglucan metabolic process);GO:0016762(xyloglucan:xyloglucosyl transferase activity);GO:0042546(cell wall biogenesis);GO:0048046(apoplast);GO:0071555(cell wall organization)	K08235	E2.4.1.207	http://www.genome.jp/dbget-bin/www_bget?ko:K08235	*	*	*	sp|O80803|XTH17_ARATH	Probable xyloglucan endotransglucosylase/hydrolase protein 17 OS=Arabidopsis thaliana OX=3702 GN=XTH17 PE=1 SV=1
Bo7g095820	12.86	7.79	13.6	1.51	5.13	5.27	-1.4451	4.4073e-03	1.8259e-02	PREDICTED: uncharacterized protein LOC106306469 [Brassica oleracea var. oleracea]	*	*	*	*	*	*	*	*	*
Bo5g048550	28.52	31.03	32.01	89.34	89.11	100.12	1.5484	2.0479e-28	1.1532e-26	PREDICTED: plastidal glycolate/glycerate translocator 1, chloroplastic-like [Brassica oleracea var. oleracea]	GO:0016021(integral component of membrane)	*	*	*	*	*	*	sp|Q9FVQ4|PLGG1_ARATH	Plastidal glycolate/glycerate translocator 1, chloroplastic OS=Arabidopsis thaliana OX=3702 GN=PLGG1 PE=1 SV=1
Bo00889s030	2.06	1.35	2.24	0.14	0.31	0.18	-3.036	2.9771e-14	6.2325e-13	PREDICTED: protein NUCLEAR FUSION DEFECTIVE 4-like [Brassica oleracea var. oleracea]	GO:0016021(integral component of membrane)	*	*	*	*	*	*	sp|F4I9E1|NFD4_ARATH	Protein NUCLEAR FUSION DEFECTIVE 4 OS=Arabidopsis thaliana OX=3702 GN=NFD4 PE=3 SV=1
Bo7g081140	0	0	0	46.77	64.47	57.18	8.7485	1.2629e-44	1.7597e-42	PREDICTED: uncharacterized protein At5g01610 [Brassica oleracea var. oleracea]	*	*	*	*	*	*	*	sp|Q9M015|Y5161_ARATH	Uncharacterized protein At5g01610 OS=Arabidopsis thaliana OX=3702 GN=At5g01610 PE=1 SV=1
novel.32351	0.26	0.46	0	1.47	1.01	1.14	1.8153	4.0564e-03	1.6963e-02	hypothetical protein F2Q70_00017736 [Brassica cretica]	*	*	*	*	*	*	*	*	*
Bo5g041480	201.38	31.41	153.28	5.53	6.17	5.08	-4.0659	9.8933e-11	1.4694e-09	PREDICTED: uncharacterized protein LOC106294400 [Brassica oleracea var. oleracea]	*	*	*	*	*	*	*	*	*
Bo5g017070	0.65	0.46	0.26	1.08	1.04	0.88	1.0047	6.7845e-03	2.6435e-02	PREDICTED: disease resistance protein RFL1-like [Brassica oleracea var. oleracea]	GO:0003684(damaged DNA binding);GO:0003906(DNA-);GO:0006284(base-excision repair);GO:0008270(zinc ion binding);GO:0016799(hydrolase activity, hydrolyzing N-glycosyl compounds);GO:0043531(ADP binding)	*	*	*	*	*	*	sp|Q8L3R3|RFL1_ARATH	Disease resistance protein RFL1 OS=Arabidopsis thaliana OX=3702 GN=RFL1 PE=3 SV=2
Bo4g190900	495.38	309.53	465.18	193.86	169.53	162.56	-1.3288	1.6702e-11	2.6828e-10	PREDICTED: protein EARLY RESPONSIVE TO DEHYDRATION 15 isoform X1 [Brassica oleracea var. oleracea]	*	*	*	*	*	*	*	sp|Q39096|ERD15_ARATH	Protein EARLY RESPONSIVE TO DEHYDRATION 15 OS=Arabidopsis thaliana OX=3702 GN=ERD15 PE=1 SV=1
Bo02052s010	8.35	5.19	7.57	22.7	12.12	20.59	1.3024	8.4143e-06	6.5288e-05	PREDICTED: protein FAF-like, chloroplastic [Brassica oleracea var. oleracea]	*	*	*	*	*	*	*	sp|Q0V865|FAFL_ARATH	Protein FAF-like, chloroplastic OS=Arabidopsis thaliana OX=3702 GN=At5g22090 PE=2 SV=1
Bo8g104860	0.12	0.31	0.11	1.07	1.16	0.13	1.6813	1.0663e-02	3.8889e-02	PREDICTED: transcription initiation factor TFIID subunit 12b-like isoform X1 [Brassica oleracea var. oleracea]	GO:0000124(SAGA complex);GO:0005669(transcription factor TFIID complex);GO:0006352(DNA-templated transcription, initiation);GO:0046695(SLIK );GO:0046982(protein heterodimerization activity)	K03126	TAF12	http://www.genome.jp/dbget-bin/www_bget?ko:K03126	ko03022(Basal transcription factors)	KOG1142	Transcription initiation factor TFIID, subunit TAF12 (also component of histone acetyltransferase SAGA)	sp|B2C6R6|TAFCL_ARATH	Transcription initiation factor TFIID subunit 12b OS=Arabidopsis thaliana OX=3702 GN=TAF12B PE=1 SV=1
Bo3g052540	0.15	0.08	0.36	2.27	0.74	1.4	2.6036	1.5168e-06	1.3281e-05	unnamed protein product [Brassica rapa]	*	*	*	*	*	*	*	sp|O81291|LRK44_ARATH	L-type lectin-domain containing receptor kinase IV.4 OS=Arabidopsis thaliana OX=3702 GN=LECRK44 PE=3 SV=1
Bo9g018640	246.73	233.94	387.03	82.89	151.65	42.08	-1.6153	6.5462e-06	5.1747e-05	Histone superfamily protein [Theobroma cacao]	GO:0000786(nucleosome);GO:0003677(DNA binding);GO:0005634(nucleus);GO:0046982(protein heterodimerization activity)	K11253	H3	http://www.genome.jp/dbget-bin/www_bget?ko:K11253	*	KOG1745	Histones H3 and H4	sp|P59226|H32_ARATH	Histone H3.2 OS=Arabidopsis thaliana OX=3702 GN=HTR2 PE=1 SV=2
novel.27182	0.13	0	0.07	2.39	2.78	2.24	4.4052	2.3405e-13	4.4857e-12	*	*	*	*	*	*	*	*	*	*
Bo3g088550	1.16	2.2	1.3	21.57	13.63	12.8	2.9236	8.2645e-10	1.1057e-08	PREDICTED: gibberellin-regulated protein 7-like [Brassica oleracea var. oleracea]	*	*	*	*	*	*	*	sp|O82328|GASA7_ARATH	Gibberellin-regulated protein 7 OS=Arabidopsis thaliana OX=3702 GN=GASA7 PE=3 SV=1
Bo6g066560	0.16	0.05	0.22	0	0	0	-2.4256	5.9342e-03	2.3578e-02	PREDICTED: GDSL esterase/lipase At5g41890 [Brassica oleracea var. oleracea]	GO:0016788(hydrolase activity, acting on ester bonds)	*	*	*	*	*	*	sp|Q9FJ25|GDL81_ARATH	GDSL esterase/lipase At5g41890 OS=Arabidopsis thaliana OX=3702 GN=At5g41890 PE=3 SV=1
Bo3g167560	0	0.72	0.42	3.34	7.23	2.45	2.5016	7.7382e-04	3.9374e-03	PREDICTED: auxin-induced protein 15A-like [Brassica oleracea var. oleracea]	GO:0009733(response to auxin)	K14488	SAUR	http://www.genome.jp/dbget-bin/www_bget?ko:K14488	ko04075(Plant hormone signal transduction)	*	*	sp|O65695|SAU50_ARATH	Auxin-responsive protein SAUR50 OS=Arabidopsis thaliana OX=3702 GN=SAUR50 PE=1 SV=1
Bo9g183080	137.09	77.53	140.06	29.72	33.69	25.26	-2.0331	1.1287e-16	2.8865e-15	PREDICTED: uncharacterized protein LOC106318174 [Brassica oleracea var. oleracea]	*	*	*	*	*	*	*	*	*
Bo5g141230	152.33	192.47	148.67	30.94	34.13	31.39	-2.3928	1.1877e-73	4.9492e-71	PREDICTED: nitrile-specifier protein 5 [Brassica oleracea var. oleracea]	GO:0005634(nucleus);GO:0005737(cytoplasm);GO:0005829(cytosol);GO:0010043(response to zinc ion);GO:0030234(enzyme regulator activity);GO:0080028(nitrile biosynthetic process)	*	*	*	*	KOG4693	Uncharacterized conserved protein, contains kelch repeat	sp|O49326|JAL21_ARATH	Nitrile-specifier protein 2 OS=Arabidopsis thaliana OX=3702 GN=NSP2 PE=2 SV=1
novel.35704	129.67	168.3	134.18	417.86	557.95	460.13	1.5931	1.1802e-15	2.8003e-14	hypothetical protein F2Q68_00002033, partial [Brassica cretica]	*	*	*	*	*	*	*	sp|P34794|RUB2_BRANA	RuBisCO large subunit-binding protein subunit alpha, chloroplastic OS=Brassica napus OX=3708 PE=2 SV=1
novel.5692	2.72	3.79	2.64	0	0	0	-6.7587	7.9276e-23	3.1735e-21	hypothetical protein F2Q69_00022466 [Brassica cretica]	GO:0005634(nucleus);GO:0005829(cytosol);GO:0005886(plasma membrane)	*	*	*	*	*	*	*	*
Bo3g101230	1.15	0.71	0.41	0.33	0.18	0.23	-1.5226	3.3984e-03	1.4545e-02	PREDICTED: uncharacterized protein LOC106328001 [Brassica oleracea var. oleracea]	GO:0005783(endoplasmic reticulum)	*	*	*	*	*	*	*	*
Bo3g162200	11.28	13.25	16.17	5.4	8.36	3.21	-1.2974	7.2201e-05	4.6760e-04	PREDICTED: vacuolar protein sorting-associated protein 2 homolog 2-like [Brassica oleracea var. oleracea]	GO:0007034(vacuolar transport)	K12191	CHMP2A	http://www.genome.jp/dbget-bin/www_bget?ko:K12191	ko04144(Endocytosis)	KOG3230	Vacuolar assembly/sorting protein DID4	sp|Q0WTY4|VPS2B_ARATH	Vacuolar protein sorting-associated protein 2 homolog 2 OS=Arabidopsis thaliana OX=3702 GN=VPS2.2 PE=1 SV=2
Bo1g008190	0.25	0.23	0.39	0.86	1.26	0.42	1.3844	3.0451e-03	1.3234e-02	PREDICTED: protein CYPRO4 [Brassica oleracea var. oleracea]	*	*	*	*	*	KOG2395	Protein involved in vacuole import and degradation	sp|P40781|CYPR4_CYNCA	Protein CYPRO4 OS=Cynara cardunculus OX=4265 GN=CYPRO4 PE=2 SV=1
Bo8g033810	0.04	0	0.06	0.28	0.32	0.27	2.164	7.9137e-03	3.0101e-02	unnamed protein product [Brassica oleracea]	*	K07466	RFA1, RPA1, rpa	http://www.genome.jp/dbget-bin/www_bget?ko:K07466	ko03030(DNA replication);ko03440(Homologous recombination);ko03430(Mismatch repair);ko03420(Nucleotide excision repair)	*	*	*	*
Bo6g110790	3.16	0.21	2.38	0.06	0.03	0.04	-4.4678	6.0485e-11	9.1955e-10	PREDICTED: putative L-type lectin-domain containing receptor kinase V.2 [Brassica oleracea var. oleracea]	GO:0004672(protein kinase activity);GO:0005524(ATP binding);GO:0016021(integral component of membrane);GO:0030246(carbohydrate binding)	*	*	*	*	*	*	sp|O04533|LRK52_ARATH	Putative L-type lectin-domain containing receptor kinase V.2 OS=Arabidopsis thaliana OX=3702 GN=LECRK52 PE=3 SV=1
Bo9g128430	2.49	2.45	2.81	6.27	6.1	6.1	1.199	5.2907e-12	8.9000e-11	BnaA10g29030D [Brassica napus]	GO:0016702(oxidoreductase activity, acting on single donors with incorporation of molecular oxygen, incorporation of two atoms of oxygen)	K10712	ADO	http://www.genome.jp/dbget-bin/www_bget?ko:K10712	ko00430(Taurine and hypotaurine metabolism)	*	*	sp|Q9LXT4|PCO5_ARATH	Plant cysteine oxidase 5 OS=Arabidopsis thaliana OX=3702 GN=PCO5 PE=1 SV=1
novel.13398	0.45	0.57	0.22	2.18	2.78	3.38	2.5689	3.2042e-11	4.9980e-10	PREDICTED: uncharacterized protein LOC106338567 [Brassica oleracea var. oleracea]	*	*	*	*	*	*	*	*	*
novel.29162	0	0	0	0.65	1.1	1.03	3.7103	8.0817e-06	6.2841e-05	PREDICTED: putative F-box protein At4g38870 [Brassica oleracea var. oleracea]	*	*	*	*	*	*	*	sp|Q9FFG9|FB282_ARATH	Putative F-box protein At5g44220 OS=Arabidopsis thaliana OX=3702 GN=At5g44220 PE=4 SV=1
Bo7g101360	1.54	1.95	2.15	12.03	7.7	6.27	3.9481	3.7433e-32	2.6850e-30	unnamed protein product, partial [Brassica oleracea]	*	*	*	*	*	*	*	sp|P0C7R4|PP110_ARATH	Pentatricopeptide repeat-containing protein At1g69290 OS=Arabidopsis thaliana OX=3702 GN=At1g69290 PE=2 SV=1
Bo9g024080	3.64	3.16	2.4	10.26	9.36	9.96	1.5684	3.6571e-14	7.6017e-13	BnaC09g08990D [Brassica napus]	*	*	*	*	*	*	*	sp|Q6AWU6|HOL3_ARATH	Probable thiol methyltransferase 2 OS=Arabidopsis thaliana OX=3702 GN=HOL3 PE=1 SV=1
Bo7g078080	1.24	1.26	1.81	0.48	0.77	0.68	-1.1455	9.2282e-04	4.5997e-03	PREDICTED: amino-acid permease BAT1 [Brassica oleracea var. oleracea]	GO:0006865(amino acid transport);GO:0016021(integral component of membrane);GO:0022857(transmembrane transporter activity)	*	*	*	*	*	*	sp|Q9ZU50|BAT1_ARATH	Amino-acid permease BAT1 OS=Arabidopsis thaliana OX=3702 GN=BAT1 PE=2 SV=2
novel.36115	1.46	2.58	4.21	0.15	0.15	0.14	-3.2224	1.0205e-05	7.7776e-05	unnamed protein product, partial [Brassica oleracea]	GO:0015211(purine nucleoside transmembrane transporter activity);GO:0016021(integral component of membrane)	*	*	*	*	*	*	sp|Q8RY83|PUP13_ARATH	Probable purine permease 13 OS=Arabidopsis thaliana OX=3702 GN=PUP13 PE=2 SV=1
novel.13186	6.01	5.3	5.78	0	0	0	-5.4889	1.2713e-13	2.5090e-12	PREDICTED: uncharacterized protein LOC106334973 [Brassica oleracea var. oleracea]	GO:0031011(Ino80 complex)	K11671	NFRKB, INO80G	http://www.genome.jp/dbget-bin/www_bget?ko:K11671	*	*	*	*	*
Bo1g128480	1.48	9.12	1.43	0	0	0	-4.2926	2.1240e-07	2.1150e-06	hypothetical protein DY000_02042968 [Brassica cretica]	*	*	*	*	*	*	*	*	*
Bo2g134630	4.86	3.84	5.8	0	0	0	-6.3323	3.0351e-19	9.4182e-18	hypothetical protein F2Q68_00011172 [Brassica cretica]	GO:0005484(SNAP receptor activity);GO:0005794(Golgi apparatus);GO:0006886(intracellular protein transport);GO:0016020(membrane);GO:0016021(integral component of membrane);GO:0016192(vesicle-mediated transport)	K08493	VTI1	http://www.genome.jp/dbget-bin/www_bget?ko:K08493	ko04130(SNARE interactions in vesicular transport)	*	*	sp|Q9SEL5|VTI12_ARATH	Vesicle transport v-SNARE 12 OS=Arabidopsis thaliana OX=3702 GN=VTI12 PE=1 SV=3
novel.36086	0	0	0	10.53	9.59	7.72	5.9282	1.6712e-16	4.2266e-15	putative F-box protein At2g02030 [Brassica napus]	*	*	*	*	*	*	*	sp|Q9ZPS1|FB94_ARATH	Putative F-box protein At2g02030 OS=Arabidopsis thaliana OX=3702 GN=At2g02030 PE=4 SV=1
Bo7g042340	0	0	0.04	0.4	0.27	0.11	2.9626	3.0366e-04	1.7040e-03	PREDICTED: serine carboxypeptidase-like 15 [Brassica oleracea var. oleracea]	GO:0004185(serine-type carboxypeptidase activity)	K16296	SCPL-I	http://www.genome.jp/dbget-bin/www_bget?ko:K16296	*	*	*	sp|Q9C7D2|SCP15_ARATH	Serine carboxypeptidase-like 15 OS=Arabidopsis thaliana OX=3702 GN=SCPL15 PE=2 SV=2
Bo3g061810	0.38	0.33	0.21	0	0.02	0.06	-2.6155	4.3805e-04	2.3695e-03	PREDICTED: probable monodehydroascorbate reductase, cytoplasmic isoform 4 [Brassica oleracea var. oleracea]	GO:0005829(cytosol);GO:0009414(response to water deprivation);GO:0009610(response to symbiotic fungus);GO:0009753(response to jasmonic acid);GO:0016491(oxidoreductase activity);GO:0043903(regulation of symbiosis, encompassing mutualism through parasitism);GO:0050660(flavin adenine dinucleotide binding)	K08232	E1.6.5.4	http://www.genome.jp/dbget-bin/www_bget?ko:K08232	ko00053(Ascorbate and aldarate metabolism)	*	*	sp|Q9SR59|MDAR3_ARATH	Monodehydroascorbate reductase 3 OS=Arabidopsis thaliana OX=3702 GN=MDAR3 PE=2 SV=1
novel.23819	0	0	0	1.87	0.91	1.39	4.9587	1.1898e-10	1.7510e-09	*	*	*	*	*	*	*	*	*	*
Bo1g117460	4.67	4.82	3.89	1.44	1.5	0.9	-1.8042	4.2544e-07	4.0476e-06	PREDICTED: uncharacterized protein LOC106344273 [Brassica oleracea var. oleracea]	*	*	*	*	*	*	*	*	*
Bo7g010170	16.81	18.82	15.96	9.51	7.95	8.34	-1.0524	8.6462e-13	1.5665e-11	PREDICTED: elongator complex protein 5 isoform X1 [Brassica oleracea var. oleracea]	GO:0002098(tRNA wobble uridine modification);GO:0033588(Elongator holoenzyme complex)	*	*	*	*	*	*	sp|F4IQJ2|ELP5_ARATH	Elongator complex protein 5 OS=Arabidopsis thaliana OX=3702 GN=ELP5 PE=1 SV=1
Bo9g170040	3.04	2.22	2.88	1.77	1.31	0.82	-1.082	3.1725e-03	1.3710e-02	PREDICTED: mitogen-activated protein kinase kinase kinase 1-like [Brassica oleracea var. oleracea]	GO:0008270(zinc ion binding);GO:0061630(ubiquitin protein ligase activity)	*	*	*	*	*	*	sp|Q62925|M3K1_RAT	Mitogen-activated protein kinase kinase kinase 1 OS=Rattus norvegicus OX=10116 GN=Map3k1 PE=1 SV=1
Bo9g135030	193.1	178.74	181.29	96.07	78.4	87.53	-1.1878	7.2733e-10	9.8251e-09	PREDICTED: uncharacterized protein LOC106318198 [Brassica oleracea var. oleracea]	*	*	*	*	*	*	*	*	*
Bo3g065900	9.73	8.86	6.9	27.6	28.54	24.91	1.5956	3.9730e-24	1.7577e-22	PREDICTED: peroxisomal (S)-2-hydroxy-acid oxidase GLO3-like [Brassica oleracea var. oleracea]	GO:0010181(FMN binding);GO:0016491(oxidoreductase activity)	K11517	HAO	http://www.genome.jp/dbget-bin/www_bget?ko:K11517	ko04146(Peroxisome);ko00630(Glyoxylate and dicarboxylate metabolism)	KOG0538	Glycolate oxidase	sp|Q24JJ8|GLO3_ARATH	Peroxisomal (S)-2-hydroxy-acid oxidase GLO3 OS=Arabidopsis thaliana OX=3702 GN=GLO3 PE=2 SV=1
Bo5g043620	47.19	11.84	20.25	9.04	7.48	10.13	-1.5387	1.7226e-04	1.0250e-03	PREDICTED: anthranilate synthase beta subunit 1, chloroplastic [Brassica oleracea var. oleracea]	GO:0006541(glutamine metabolic process)	K01658	trpG	http://www.genome.jp/dbget-bin/www_bget?ko:K01658	ko00400(Phenylalanine, tyrosine and tryptophan biosynthesis)	KOG0026	Anthranilate synthase, beta chain	sp|Q42565|ASB1_ARATH	Anthranilate synthase beta subunit 1, chloroplastic OS=Arabidopsis thaliana OX=3702 GN=ASB1 PE=1 SV=1
Bo9g134790	6.46	4.86	5.12	12.81	16.82	13.1	1.2853	3.9875e-08	4.3903e-07	PREDICTED: uncharacterized protein LOC106315509 [Brassica oleracea var. oleracea]	GO:0001671(ATPase activator activity);GO:0051087(chaperone binding);GO:0051879(Hsp90 protein binding)	*	*	*	*	*	*	*	*
novel.34960	0	0	0	1.2	0.96	1.25	4.0328	7.1753e-07	6.6011e-06	*	*	*	*	*	*	*	*	*	*
novel.18299	0	0	0	1.3	1.25	1.43	4.8585	2.7495e-10	3.8946e-09	*	*	*	*	*	*	*	*	*	*
Bo5g015220	4.76	7.18	5.74	0	0	0	-7.2347	4.4020e-27	2.2848e-25	uncharacterized protein LOC106446512 [Brassica napus]	*	*	*	*	*	*	*	*	*
Bo5g082680	21.92	26.9	8.49	0	0.29	0	-5.3891	5.9168e-14	1.2058e-12	jacalin-related lectin 41-like [Brassica napus]	*	*	*	*	*	*	*	sp|Q9FGC5|JAL41_ARATH	Jacalin-related lectin 41 OS=Arabidopsis thaliana OX=3702 GN=JAL41 PE=1 SV=1
Bo5g103620	4.91	5.67	4.63	14.94	13.03	10.13	1.226	2.0632e-09	2.6474e-08	BnaC05g30860D [Brassica napus]	GO:0005484(SNAP receptor activity);GO:0006886(intracellular protein transport);GO:0016021(integral component of membrane)	K08506	SYP7	http://www.genome.jp/dbget-bin/www_bget?ko:K08506	ko04130(SNARE interactions in vesicular transport)	*	*	sp|Q9SF29|SYP71_ARATH	Syntaxin-71 OS=Arabidopsis thaliana OX=3702 GN=SYP71 PE=1 SV=1
Bo6g098580	0.07	0.06	0.11	0.16	0.22	0.21	1.222	6.8283e-03	2.6575e-02	PREDICTED: receptor-like protein 12 [Brassica oleracea var. oleracea]	GO:0016021(integral component of membrane)	*	*	*	*	*	*	sp|Q9C9H6|RLP11_ARATH	Receptor-like protein 11 OS=Arabidopsis thaliana OX=3702 GN=RLP11 PE=3 SV=1
Bo2g166110	21.23	4.88	15.15	4.76	5.82	4.44	-1.4408	5.5904e-04	2.9474e-03	PREDICTED: uncharacterized protein LOC106322747 [Brassica oleracea var. oleracea]	*	*	*	*	*	*	*	*	*
Bo7g065410	0.3	0.12	0.07	0.55	0.94	0.56	1.7825	5.4310e-04	2.8734e-03	PREDICTED: uncharacterized protein LOC106301615 [Brassica oleracea var. oleracea]	*	*	*	*	*	*	*	sp|Q5UNY4|YL728_MIMIV	Uncharacterized protein L728 OS=Acanthamoeba polyphaga mimivirus OX=212035 GN=MIMI_L728 PE=4 SV=1
novel.13654	7.43	9.13	14.42	2.02	2.62	0.95	-2.2421	5.0731e-04	2.7025e-03	unnamed protein product [Brassica oleracea]	*	*	*	*	*	*	*	*	*
Bo3g015160	5.87	5.22	6.23	1.72	1.72	1.33	-1.8902	1.0671e-21	3.9670e-20	PREDICTED: uncharacterized protein LOC106334970 [Brassica oleracea var. oleracea]	*	*	*	*	*	KOG4234	TPR repeat-containing protein	sp|F4K487|PHOX3_ARATH	Protein PHOX3 OS=Arabidopsis thaliana OX=3702 GN=PHOX3 PE=1 SV=1
Bo1g147600	0.01	0.04	0.02	2.02	2.4	2.6	5.9861	7.9360e-36	7.1447e-34	PREDICTED: disease resistance protein RPM1 [Brassica oleracea var. oleracea]	GO:0005524(ATP binding);GO:0006952(defense response);GO:0009626(plant-type hypersensitive response);GO:0019897(extrinsic component of plasma membrane);GO:0043531(ADP binding)	K13457	RPM1, RPS3	http://www.genome.jp/dbget-bin/www_bget?ko:K13457	ko04626(Plant-pathogen interaction)	*	*	sp|Q39214|RPM1_ARATH	Disease resistance protein RPM1 OS=Arabidopsis thaliana OX=3702 GN=RPM1 PE=1 SV=1
Bo2g005390	36.3	36.1	36.71	68.7	71.69	65.15	1.0028	3.3785e-21	1.2107e-19	unnamed protein product [Brassica oleracea]	GO:0005777(peroxisome);GO:0010468(regulation of gene expression)	*	*	*	*	*	*	*	*
Bo4g012680	0.36	0.52	0.5	0	0	0	-3.0448	4.2799e-04	2.3202e-03	PREDICTED: macro domain-containing protein VPA0103-like [Brassica oleracea var. oleracea]	*	*	*	*	*	KOG2633	Hismacro and SEC14 domain-containing proteins	sp|Q8P5Z8|Y3184_XANCP	Macro domain-containing protein XCC3184 OS=Xanthomonas campestris pv. campestris (strain ATCC 33913 / DSM 3586 / NCPPB 528 / LMG 568 / P 25) OX=190485 GN=XCC3184 PE=4 SV=1
novel.36463	28.82	38.08	25.56	0	0	0	-5.8158	2.3703e-15	5.4356e-14	unnamed protein product [Brassica oleracea]	*	*	*	*	*	*	*	*	*
novel.9736	5.58	4.6	2.84	17.76	10.53	20.2	1.701	2.0935e-05	1.5105e-04	hypothetical protein F2Q69_00022459, partial [Brassica cretica]	*	K10765	ALKBH1	http://www.genome.jp/dbget-bin/www_bget?ko:K10765	*	*	*	*	*
Bo6g101280	0.41	0.26	0	18.68	14.2	14.86	5.9686	7.9546e-36	7.1467e-34	hypothetical protein F2Q68_00045978 [Brassica cretica]	GO:0003723(RNA binding)	*	*	*	*	*	*	sp|O64530|STR1_ARATH	Thiosulfate/3-mercaptopyruvate sulfurtransferase 1, mitochondrial OS=Arabidopsis thaliana OX=3702 GN=STR1 PE=1 SV=1
Bo4g092680	0.38	0.5	0.47	0.85	1.14	1.04	1.1075	6.4556e-05	4.2259e-04	PREDICTED: lysine-specific demethylase JMJ25 isoform X1 [Brassica oleracea var. oleracea]	*	K15601	KDM3	http://www.genome.jp/dbget-bin/www_bget?ko:K15601	*	*	*	sp|Q9SSE9|JMJ25_ARATH	Lysine-specific demethylase JMJ25 OS=Arabidopsis thaliana OX=3702 GN=JMJ25 PE=1 SV=1
Bo8g106360	1.01	0.59	0.86	11.61	10.76	9.25	4.3078	1.2403e-68	4.3413e-66	unnamed protein product [Brassica oleracea]	GO:0004674(protein serine/threonine kinase activity);GO:0005524(ATP binding);GO:0016021(integral component of membrane);GO:0030244(cellulose biosynthetic process)	*	*	*	*	KOG0725	Reductases with broad range of substrate specificities	sp|Q94K41|SDR3B_ARATH	Short-chain dehydrogenase reductase 3b OS=Arabidopsis thaliana OX=3702 GN=SDR3b PE=2 SV=1
Bo4g024090	1.36	0.91	0.77	0	0	0	-5.3897	6.8962e-13	1.2636e-11	hypothetical protein DY000_02028722 [Brassica cretica]	*	*	*	*	*	*	*	*	*
Bo9g148310	1.02	0.69	0.78	0.33	0.11	0.19	-1.8635	1.8231e-04	1.0762e-03	BnaC09g36450D [Brassica napus]	*	*	*	*	*	*	*	sp|Q9SD53|Y3720_ARATH	UPF0481 protein At3g47200 OS=Arabidopsis thaliana OX=3702 GN=At3g47200 PE=2 SV=1
Bo4g052430	8.37	6.63	5.41	0	0	0	-6.944	1.5666e-24	7.0592e-23	BnaC04g13560D [Brassica napus]	*	*	*	*	*	*	*	*	*
Bo8g102270	25.92	16.21	26.86	9.9	7.11	7.74	-1.5088	2.5863e-09	3.2781e-08	PREDICTED: tyrosine aminotransferase-like [Brassica oleracea var. oleracea]	GO:0006520(cellular amino acid metabolic process);GO:0008483(transaminase activity);GO:0009058(biosynthetic process);GO:0030170(pyridoxal phosphate binding)	K00815	TAT	http://www.genome.jp/dbget-bin/www_bget?ko:K00815	ko00270(Cysteine and methionine metabolism);ko00360(Phenylalanine metabolism);ko00400(Phenylalanine, tyrosine and tryptophan biosynthesis);ko00350(Tyrosine metabolism);ko00950(Isoquinoline alkaloid biosynthesis);ko00960(Tropane, piperidine and pyridine alkaloid biosynthesis);ko00130(Ubiquinone and other terpenoid-quinone biosynthesis)	KOG0257	Kynurenine aminotransferase, glutamine transaminase K	sp|Q9LVY1|TAT_ARATH	Tyrosine aminotransferase OS=Arabidopsis thaliana OX=3702 GN=TAT PE=2 SV=1
Bo1g051800	0.02	0	0.04	0.08	0.17	0.41	2.1462	1.0315e-02	3.7790e-02	PREDICTED: cytochrome b561 and DOMON domain-containing protein At4g17280 [Brassica oleracea var. oleracea]	GO:0016021(integral component of membrane);GO:0046872(metal ion binding);GO:0055114(oxidation-reduction process)	*	*	*	*	*	*	sp|Q8VYH6|B651B_ARATH	Cytochrome b561 and DOMON domain-containing protein At4g17280 OS=Arabidopsis thaliana OX=3702 GN=At4g17280 PE=2 SV=1
novel.3122	0	0	0	21.22	22.31	19.84	6.5172	5.4231e-21	1.9089e-19	hypothetical protein F2Q69_00038917 [Brassica cretica]	*	*	*	*	*	*	*	*	*
Bo8g102870	333.37	17.42	226.57	0.16	0	0.39	-4.2858	6.5814e-07	6.0919e-06	PREDICTED: ethylene-responsive transcription factor ERF017-like [Brassica oleracea var. oleracea]	GO:0000976(transcription regulatory region sequence-specific DNA binding);GO:0003677(DNA binding);GO:0003700(DNA-binding transcription factor activity);GO:0005634(nucleus);GO:0006355(regulation of transcription, DNA-templated);GO:0009873(ethylene-activated signaling pathway);GO:0044212	*	*	*	*	*	*	sp|Q84QC2|ERF17_ARATH	Ethylene-responsive transcription factor ERF017 OS=Arabidopsis thaliana OX=3702 GN=ERF017 PE=2 SV=1
novel.27032	0	0	0	2.82	3.6	2.55	5.9214	1.9028e-16	4.7876e-15	hypothetical protein F2Q70_00039157 [Brassica cretica]	GO:0003723(RNA binding)	*	*	*	*	*	*	sp|Q9FGS0|CP31B_ARATH	RNA-binding protein CP31B, chloroplastic OS=Arabidopsis thaliana OX=3702 GN=CP31B PE=1 SV=1
Bo8g104870	54	3.36	41.63	2.09	2.94	1.78	-2.9639	9.0124e-05	5.7149e-04	PREDICTED: lipoxygenase 3, chloroplastic [Brassica oleracea var. oleracea]	GO:0016702(oxidoreductase activity, acting on single donors with incorporation of molecular oxygen, incorporation of two atoms of oxygen);GO:0031408(oxylipin biosynthetic process);GO:0046872(metal ion binding)	K00454	LOX2S	http://www.genome.jp/dbget-bin/www_bget?ko:K00454	ko00591(Linoleic acid metabolism);ko00592(alpha-Linolenic acid metabolism)	*	*	sp|Q9LNR3|LOX3_ARATH	Lipoxygenase 3, chloroplastic OS=Arabidopsis thaliana OX=3702 GN=LOX3 PE=2 SV=1
Bo7g117760	0.33	0.42	0.47	2.11	0.95	1.86	1.7886	5.6956e-04	2.9971e-03	PREDICTED: transcription factor bHLH11 [Brassica oleracea var. oleracea]	GO:0046983(protein dimerization activity)	*	*	*	*	*	*	sp|Q8W2F2|BH011_ARATH	Transcription factor bHLH11 OS=Arabidopsis thaliana OX=3702 GN=BHLH11 PE=2 SV=2
novel.8957	0.6	0.74	1.28	2.3	2.76	2.23	1.4007	2.4572e-05	1.7470e-04	PREDICTED: protein MCM10 homolog [Brassica oleracea var. oleracea]	GO:0003690(double-stranded DNA binding);GO:0003697(single-stranded DNA binding);GO:0005634(nucleus);GO:0006270(DNA replication initiation)	K10736	MCM10	http://www.genome.jp/dbget-bin/www_bget?ko:K10736	*	*	*	sp|Q5EAW4|MCM10_XENLA	Protein MCM10 homolog OS=Xenopus laevis OX=8355 GN=mcm10 PE=1 SV=2
novel.33552	1.19	1.12	1.09	0.2	0.11	0.24	-2.5267	1.2000e-12	2.1439e-11	meiosis-specific protein ASY2-like [Brassica napus]	*	*	*	*	*	*	*	sp|F4JTJ9|ASY2_ARATH	Meiosis-specific protein ASY2 OS=Arabidopsis thaliana OX=3702 GN=ASY2 PE=2 SV=1
Bo3g091630	5.48	8	6.62	2.72	4.56	2.77	-1.0217	9.6642e-04	4.7926e-03	PREDICTED: rac-like GTP-binding protein ARAC3 [Brassica oleracea var. oleracea]	GO:0003924(GTPase activity);GO:0005525(GTP binding);GO:0007264(small GTPase mediated signal transduction)	K04392	RAC1	http://www.genome.jp/dbget-bin/www_bget?ko:K04392	ko04145(Phagosome)	KOG0393	Ras-related small GTPase, Rho type	sp|Q38912|RAC3_ARATH	Rac-like GTP-binding protein ARAC3 OS=Arabidopsis thaliana OX=3702 GN=ARAC3 PE=1 SV=1
Bo8g079640	3.84	3.99	4.25	0.02	0.02	0.01	-7.2297	1.9947e-54	4.0594e-52	PREDICTED: kinesin-like protein BC2 [Brassica oleracea var. oleracea]	GO:0003777(microtubule motor activity);GO:0005524(ATP binding);GO:0007018(microtubule-based movement);GO:0008017(microtubule binding)	K10395	KIF4_21_27	http://www.genome.jp/dbget-bin/www_bget?ko:K10395	*	KOG4280	Kinesin-like protein	sp|Q94LW7|KN4B_ARATH	Kinesin-like protein KIN-4B OS=Arabidopsis thaliana OX=3702 GN=KIN4B PE=2 SV=1
Bo7g110260	5.93	2.56	5.56	1.87	2.47	2.1	-1.1434	6.4069e-04	3.3301e-03	PREDICTED: receptor-like serine/threonine-protein kinase At4g25390 [Brassica oleracea var. oleracea]	GO:0004672(protein kinase activity);GO:0005524(ATP binding);GO:0005886(plasma membrane)	*	*	*	*	*	*	sp|Q9STJ8|Y4539_ARATH	Receptor-like serine/threonine-protein kinase At4g25390 OS=Arabidopsis thaliana OX=3702 GN=At4g25390 PE=2 SV=1
Bo8g050000	0	0	0	0.46	0.72	0.39	2.3612	7.3645e-03	2.8315e-02	PREDICTED: probable purine permease 10 isoform X3 [Brassica oleracea var. oleracea]	GO:0015211(purine nucleoside transmembrane transporter activity);GO:0016021(integral component of membrane)	*	*	*	*	*	*	sp|O49725|PUP10_ARATH	Probable purine permease 10 OS=Arabidopsis thaliana OX=3702 GN=PUP10 PE=2 SV=2
Bo3g130040	274.09	103.57	222.07	64.12	55.1	65.15	-1.7079	5.5879e-08	6.0383e-07	PREDICTED: mitogen-activated protein kinase 3 [Brassica oleracea var. oleracea]	GO:0004707(MAP kinase activity);GO:0005524(ATP binding);GO:0005634(nucleus);GO:0005938(cell cortex);GO:0006970(response to osmotic stress);GO:0006979(response to oxidative stress);GO:0009414(response to water deprivation);GO:0009555(pollen development);GO:0009611(response to wounding);GO:0010120(camalexin biosynthetic process);GO:0010183(pollen tube guidance);GO:0010200(response to chitin);GO:001…	K20536	MPK3	http://www.genome.jp/dbget-bin/www_bget?ko:K20536	ko04016(MAPK signaling pathway - plant);ko04626(Plant-pathogen interaction)	KOG0660	Mitogen-activated protein kinase	sp|Q39023|MPK3_ARATH	Mitogen-activated protein kinase 3 OS=Arabidopsis thaliana OX=3702 GN=MPK3 PE=1 SV=2
Bo3g170840	34.8	15.39	36.31	14.63	13.86	14.13	-1.0551	5.8458e-04	3.0662e-03	PREDICTED: probable disease resistance protein At4g33300 [Brassica oleracea var. oleracea]	GO:0043531(ADP binding)	*	*	*	*	*	*	sp|Q9SZA7|DRL29_ARATH	Probable disease resistance protein At4g33300 OS=Arabidopsis thaliana OX=3702 GN=At4g33300 PE=2 SV=3
Bo2g041290	0.03	0	0	0.49	0.58	0.26	3.3905	2.0609e-05	1.4892e-04	unnamed protein product [Arabis nemorensis]	GO:0006629(lipid metabolic process);GO:0016298(lipase activity)	*	*	*	*	*	*	sp|Q9FIA1|GDL87_ARATH	GDSL esterase/lipase At5g55050 OS=Arabidopsis thaliana OX=3702 GN=At5g55050 PE=2 SV=1
Bo3g005100	78.6	14.65	54.8	11.69	11.72	12.12	-1.8643	1.3620e-03	6.5128e-03	unnamed protein product, partial [Brassica oleracea]	GO:0003677(DNA binding);GO:0005634(nucleus);GO:0006355(regulation of transcription, DNA-templated)	*	*	*	*	*	*	sp|Q9C598|NAC81_ARATH	Protein ATAF2 OS=Arabidopsis thaliana OX=3702 GN=NAC081 PE=1 SV=1
Bo00911s030	0	0	0	1.81	0.88	1.92	4.204	2.0702e-07	2.0671e-06	BnaC03g67160D [Brassica napus]	*	*	*	*	*	*	*	sp|Q84WS8|U1125_ARATH	U11/U12 small nuclear ribonucleoprotein 25 kDa protein OS=Arabidopsis thaliana OX=3702 GN=SNRNP25 PE=2 SV=1
Bo7g043690	3.26	2.92	2.39	6.96	6.02	5.9	1.0687	1.4814e-08	1.7206e-07	unnamed protein product [Brassica oleracea]	*	*	*	*	*	*	*	sp|Q9ASZ1|STKLO_ARATH	GLABROUS1 enhancer-binding protein OS=Arabidopsis thaliana OX=3702 GN=GEBP PE=1 SV=1
Bo9g122220	4.81	5.59	3.88	11.01	11.89	11.1	1.1696	2.9623e-08	3.3158e-07	BnaA10g09790D [Brassica napus]	*	*	*	*	*	*	*	sp|Q9FJJ4|FB298_ARATH	F-box protein At5g62510 OS=Arabidopsis thaliana OX=3702 GN=At5g62510 PE=2 SV=1
Bo9g031100	5.03	3.14	3.33	1.49	1.65	1.99	-1.181	2.9125e-05	2.0412e-04	methionine gamma-lyase [Brassica rapa]	GO:0003824(catalytic activity);GO:0019346(transsulfuration);GO:0030170(pyridoxal phosphate binding)	K01761	E4.4.1.11	http://www.genome.jp/dbget-bin/www_bget?ko:K01761	ko00270(Cysteine and methionine metabolism);ko00450(Selenocompound metabolism)	KOG0053	Cystathionine beta-lyases/cystathionine gamma-synthases	sp|Q9SGU9|MGL_ARATH	Methionine gamma-lyase OS=Arabidopsis thaliana OX=3702 GN=MGL PE=1 SV=1
Bo6g118760	63.45	15.12	48.86	8.95	12.34	9.34	-2.0172	5.6331e-07	5.2676e-06	PREDICTED: UPF0496 protein At4g34320 [Brassica oleracea var. oleracea]	GO:0005829(cytosol);GO:0009555(pollen development)	*	*	*	*	*	*	sp|Q9CAK4|ROH1_ARATH	Protein ROH1 OS=Arabidopsis thaliana OX=3702 GN=ROH1 PE=1 SV=1
Bo9g178980	3.19	3.54	3.1	0.21	0.43	0.17	-3.3425	8.6821e-12	1.4362e-10	PREDICTED: transcription factor DIVARICATA-like [Brassica oleracea var. oleracea]	GO:0003677(DNA binding);GO:0005634(nucleus)	*	*	*	*	*	*	sp|Q8S9H7|DIV_ANTMA	Transcription factor DIVARICATA OS=Antirrhinum majus OX=4151 GN=DIVARICATA PE=2 SV=1
Bo9g011560	0.05	0.32	0.22	0	0.03	0.02	-2.384	3.3814e-03	1.4482e-02	unnamed protein product [Brassica oleracea]	*	K01669	phrB	http://www.genome.jp/dbget-bin/www_bget?ko:K01669	*	KOG0133	Deoxyribodipyrimidine photolyase/cryptochrome	sp|Q84KJ5|CRYD_ARATH	Cryptochrome DASH, chloroplastic/mitochondrial OS=Arabidopsis thaliana OX=3702 GN=CRYD PE=1 SV=2
Bo5g082690	2.79	5.47	2.05	0	0	0	-5.2841	4.1730e-12	7.0880e-11	hypothetical protein F2Q68_00016068 [Brassica cretica]	*	*	*	*	*	*	*	*	*
Bo5g062930	0.74	0.51	0.83	0.24	0.38	0.4	-1.0396	1.8905e-03	8.7124e-03	PREDICTED: ABC transporter C family member 12-like isoform X1 [Brassica oleracea var. oleracea]	GO:0005524(ATP binding);GO:0016021(integral component of membrane);GO:0016887(ATPase activity);GO:0042626(ATPase activity, coupled to transmembrane movement of substances)	*	*	*	*	KOG0054	Multidrug resistance-associated protein/mitoxantrone resistance protein, ABC superfamily	sp|Q9C8H0|AB12C_ARATH	ABC transporter C family member 12 OS=Arabidopsis thaliana OX=3702 GN=ABCC12 PE=2 SV=1
Bo7g084650	1.09	0.3	0.34	2.89	2.85	2.99	1.9554	2.8973e-05	2.0322e-04	cytochrome P450 709B3-like [Brassica napus]	GO:0004497(monooxygenase activity);GO:0005506(iron ion binding);GO:0016705(oxidoreductase activity, acting on paired donors, with incorporation or reduction of molecular oxygen);GO:0020037(heme binding)	*	*	*	*	*	*	sp|Q9T093|C70B3_ARATH	Cytochrome P450 709B3 OS=Arabidopsis thaliana OX=3702 GN=CYP709B3 PE=2 SV=1
Bo1g152000	1.52	1.29	1.02	0.45	0.36	0.43	-1.6356	1.2203e-07	1.2583e-06	PREDICTED: uncharacterized protein LOC106334209 [Brassica oleracea var. oleracea]	GO:0035556(intracellular signal transduction)	*	*	*	*	*	*	*	*
Bo2g147930	6.29	11.77	5.62	3.7	1.79	2.77	-1.5002	2.0788e-05	1.5016e-04	PREDICTED: UPF0301 protein Plut_0637-like [Brassica oleracea var. oleracea]	GO:0003674(molecular_function);GO:0008150(biological_process);GO:0009507(chloroplast)	*	*	*	*	*	*	sp|Q47MA0|Y2389_THEFY	UPF0301 protein Tfu_2389 OS=Thermobifida fusca (strain YX) OX=269800 GN=Tfu_2389 PE=3 SV=1
Bo4g182840	0.07	0.3	0.06	1.33	0.72	0.44	1.9809	3.1968e-03	1.3800e-02	PREDICTED: uncharacterized protein LOC106340138 [Brassica oleracea var. oleracea]	*	*	*	*	*	*	*	*	*
Bo3g012830	0.01	0	0.01	3.82	4.3	3.41	8.0736	1.5242e-48	2.4518e-46	PREDICTED: protein DA1-related 4-like isoform X2 [Brassica oleracea var. oleracea]	GO:0004672(protein kinase activity);GO:0005524(ATP binding);GO:0007165(signal transduction);GO:0043531(ADP binding)	*	*	*	*	*	*	sp|Q9FKN7|DAR4_ARATH	Protein DA1-related 4 OS=Arabidopsis thaliana OX=3702 GN=DAR4 PE=1 SV=2
Bo5g010360	30.08	31.7	34.53	17.85	20.87	19.07	-1.1452	3.9519e-15	8.8993e-14	PREDICTED: TRAF-type zinc finger domain-containing protein 1 isoform X1 [Brassica oleracea var. oleracea]	GO:0008270(zinc ion binding);GO:0016021(integral component of membrane)	*	*	*	*	*	*	sp|Q58DH1|XAF1_BOVIN	XIAP-associated factor 1 OS=Bos taurus OX=9913 GN=XAF1 PE=2 SV=2
Bo1g011200	26.38	16.05	24.24	10.73	10.64	11.68	-1.0378	7.1208e-06	5.5977e-05	hypothetical protein F2Q68_00029109 [Brassica cretica]	GO:0003700(DNA-binding transcription factor activity);GO:0005634(nucleus);GO:0043565(sequence-specific DNA binding)	*	*	*	*	*	*	sp|Q9SV15|WRK11_ARATH	Probable WRKY transcription factor 11 OS=Arabidopsis thaliana OX=3702 GN=WRKY11 PE=2 SV=2
Bo8g012690	8.78	3.57	6.84	1.99	2.14	1.89	-1.6501	1.4232e-05	1.0572e-04	PREDICTED: uncharacterized protein LOC106309952 [Brassica oleracea var. oleracea]	*	*	*	*	*	*	*	*	*
novel.34	0.16	0.31	0.06	2.23	2.31	2.52	3.2536	2.7568e-11	4.3265e-10	hypothetical protein F2Q69_00008572 [Brassica cretica]	*	*	*	*	*	*	*	*	*
Bo3g003820	3.55	4.25	8.5	15.15	14.34	16.24	1.4025	6.9801e-05	4.5299e-04	PREDICTED: uncharacterized protein LOC106332713 [Brassica oleracea var. oleracea]	*	*	*	*	*	*	*	sp|Q9FMS4|SIED1_ARATH	Protein salt-induced and EIN3/EIL1-dependent 1 OS=Arabidopsis thaliana OX=3702 GN=SIED1 PE=4 SV=1
Bo7g031240	1.37	1.6	1.07	0.02	0.44	0.42	-4.0764	1.3649e-14	2.9580e-13	hypothetical protein F2Q70_00030125 [Brassica cretica]	GO:0004721(phosphoprotein phosphatase activity);GO:0046872(metal ion binding)	K06269	PPP1C	http://www.genome.jp/dbget-bin/www_bget?ko:K06269	ko03015(mRNA surveillance pathway)	KOG0374	Serine/threonine specific protein phosphatase PP1, catalytic subunit	sp|P48482|PP12_ARATH	Serine/threonine-protein phosphatase PP1 isozyme 2 OS=Arabidopsis thaliana OX=3702 GN=TOPP2 PE=1 SV=1
Bo6g110380	0.19	0.47	0.06	1.81	1.84	1.44	2.4097	4.0293e-06	3.2987e-05	hypothetical protein BRARA_G02910 [Brassica rapa]	GO:0003700(DNA-binding transcription factor activity);GO:0005634(nucleus);GO:0043565(sequence-specific DNA binding)	K09338	HD-ZIP	http://www.genome.jp/dbget-bin/www_bget?ko:K09338	*	*	*	sp|Q8LC03|ATB13_ARATH	Homeobox-leucine zipper protein ATHB-13 OS=Arabidopsis thaliana OX=3702 GN=ATHB-13 PE=2 SV=2
Bo9g028370	0.36	0.23	0.21	0.86	1.54	0.45	1.5653	3.9783e-03	1.6668e-02	PREDICTED: cytochrome b561 and DOMON domain-containing protein At3g25290 [Brassica oleracea var. oleracea]	GO:0005886(plasma membrane);GO:0009506(plasmodesma);GO:0016021(integral component of membrane);GO:0046872(metal ion binding);GO:0055114(oxidation-reduction process)	*	*	*	*	*	*	sp|Q9LSE7|B561C_ARATH	Cytochrome b561 and DOMON domain-containing protein At3g25290 OS=Arabidopsis thaliana OX=3702 GN=At3g25290 PE=2 SV=1
Bo9g006040	78.64	86.81	62.94	173.25	136.14	130.05	1.2248	2.6040e-11	4.0970e-10	PREDICTED: uncharacterized protein LOC106315546 isoform X1 [Brassica oleracea var. oleracea]	*	*	*	*	*	*	*	sp|Q8LD26|DRMH3_ARATH	Dormancy-associated protein homolog 3 OS=Arabidopsis thaliana OX=3702 GN=At1g56220 PE=1 SV=1
Bo2g064410	0.96	0.64	1	2.16	5.08	1.4	1.4792	7.0716e-03	2.7389e-02	PREDICTED: HVA22-like protein c [Brassica oleracea var. oleracea]	GO:0016021(integral component of membrane)	K17279	REEP5_6	http://www.genome.jp/dbget-bin/www_bget?ko:K17279	*	KOG1726	HVA22/DP1 gene product-related proteins	sp|Q9S784|HA22C_ARATH	HVA22-like protein c OS=Arabidopsis thaliana OX=3702 GN=HVA22C PE=2 SV=1
novel.30567	0	0	0	0.74	1.04	0.9	4.2758	9.3039e-08	9.7552e-07	hypothetical protein F2Q70_00000495 [Brassica cretica]	*	*	*	*	*	*	*	*	*
Bo4g190690	1.6	2.38	1.44	4.07	3.35	5.2	1.1161	8.3904e-04	4.2285e-03	PREDICTED: uncharacterized protein LOC106341914 [Brassica oleracea var. oleracea]	*	*	*	*	*	*	*	*	*
Bo3g100730	9.31	8.42	7.37	22.62	24.99	22.8	1.4272	2.5675e-25	1.2184e-23	PREDICTED: protein CPR-5 [Brassica oleracea var. oleracea]	GO:0016021(integral component of membrane)	*	*	*	*	*	*	sp|Q9LV85|CPR5_ARATH	Protein CPR-5 OS=Arabidopsis thaliana OX=3702 GN=CPR5 PE=1 SV=1
novel.4660	1.26	0.96	1.64	0	0.08	0	-3.6968	2.1494e-06	1.8415e-05	*	*	*	*	*	*	*	*	*	*
novel.3390	15.62	14.37	8.13	1.38	0	0.4	-3.6676	7.8700e-08	8.3640e-07	hypothetical protein [Raphanus sativus]	*	*	*	*	*	*	*	*	*
Bo4g187400	0.06	0.13	0.03	0.31	1.1	0.16	2.1311	2.9587e-03	1.2911e-02	PREDICTED: glycerol-3-phosphate 2-O-acyltransferase 6 [Brassica oleracea var. oleracea]	GO:0016021(integral component of membrane);GO:0016746(transferase activity, transferring acyl groups)	K13508	GPAT	http://www.genome.jp/dbget-bin/www_bget?ko:K13508	ko00561(Glycerolipid metabolism);ko00564(Glycerophospholipid metabolism)	*	*	sp|O80437|GPAT6_ARATH	Glycerol-3-phosphate 2-O-acyltransferase 6 OS=Arabidopsis thaliana OX=3702 GN=GPAT6 PE=1 SV=1
novel.27856	0.39	0.88	0.76	16.83	16.23	15.62	4.4494	1.8837e-68	6.4898e-66	hypothetical protein F2Q69_00061119 [Brassica cretica]	*	*	*	*	*	*	*	*	*
Bo4g197310	12.76	12.4	11.39	40.05	35.24	43.32	1.6007	7.5154e-17	1.9503e-15	PREDICTED: uncharacterized protein LOC106342801 [Brassica oleracea var. oleracea]	*	*	*	*	*	*	*	*	*
Bo1g005560	1.41	2.95	1.54	1.17	0.72	0.54	-1.2634	6.5408e-04	3.3912e-03	unnamed protein product, partial [Brassica oleracea]	*	K17681	ATAD3A_B	http://www.genome.jp/dbget-bin/www_bget?ko:K17681	*	KOG0730	AAA+-type ATPase	sp|Q20748|ATAD3_CAEEL	ATPase family AAA domain-containing protein 3 OS=Caenorhabditis elegans OX=6239 GN=atad-3 PE=1 SV=2
Bo9g175610	9.45	26.49	7.02	40.53	32.76	31.37	1.1569	3.5968e-03	1.5287e-02	ethylene-responsive transcription factor ERF106-like [Brassica napus]	GO:0003677(DNA binding);GO:0003700(DNA-binding transcription factor activity);GO:0005634(nucleus)	*	*	*	*	*	*	sp|Q9LY05|EF106_ARATH	Ethylene-responsive transcription factor ERF106 OS=Arabidopsis thaliana OX=3702 GN=ERF106 PE=2 SV=1
Bo7g059670	78.1	47.12	59.41	10.76	5.8	16.68	-2.4101	7.0909e-12	1.1806e-10	PREDICTED: caffeic acid 3-O-methyltransferase-like [Brassica oleracea var. oleracea]	GO:0008171(O-methyltransferase activity);GO:0032259(methylation);GO:0046983(protein dimerization activity)	K13066	E2.1.1.68, COMT	http://www.genome.jp/dbget-bin/www_bget?ko:K13066	ko00940(Phenylpropanoid biosynthesis)	*	*	sp|Q9LPU5|IGMT1_ARATH	Indole glucosinolate O-methyltransferase 1 OS=Arabidopsis thaliana OX=3702 GN=IGMT1 PE=1 SV=1
Bo18514s010	0	0	0	29.92	21.81	16.18	6.1064	1.5679e-17	4.2984e-16	subtilisin-like protease SBT2.5 [Brassica napus]	*	*	*	*	*	*	*	sp|O64481|SBT25_ARATH	Subtilisin-like protease SBT2.5 OS=Arabidopsis thaliana OX=3702 GN=SBT2.5 PE=2 SV=1
Bo3g058950	34.58	21.24	31.53	13.43	10.93	14.13	-1.2333	5.3220e-06	4.2704e-05	PREDICTED: protein RALF-like 22 [Brassica oleracea var. oleracea]	GO:0005179(hormone activity);GO:0005576(extracellular region);GO:0007267(cell-cell signaling);GO:0009506(plasmodesma);GO:0019722(calcium-mediated signaling);GO:0048046(apoplast)	*	*	*	*	*	*	sp|Q9MA62|RLF22_ARATH	Protein RALF-like 22 OS=Arabidopsis thaliana OX=3702 GN=RALFL22 PE=3 SV=1
Bo5g151430	1.03	0.07	0.78	0.03	0	0.05	-3.0653	1.3922e-04	8.4659e-04	PREDICTED: U-box domain-containing protein 21 [Brassica oleracea var. oleracea]	*	*	*	*	*	*	*	sp|Q5PNY6|PUB21_ARATH	U-box domain-containing protein 21 OS=Arabidopsis thaliana OX=3702 GN=PUB21 PE=2 SV=1
novel.29342	0	0	0	11.96	11.45	13.38	7.237	2.4586e-27	1.2992e-25	hypothetical protein F2Q69_00063118 [Brassica cretica]	*	*	*	*	*	*	*	*	*
Bo5g065880	10.23	9.69	8.84	2.24	2.02	2.59	-2.4495	1.1727e-37	1.1557e-35	BnaC05g25190D [Brassica napus]	GO:0016021(integral component of membrane)	*	*	*	*	*	*	sp|Q6PGS5|TLC4B_XENLA	TLC domain-containing protein 4-B OS=Xenopus laevis OX=8355 GN=tlcd4-b PE=2 SV=1
Bo7g003750	0.02	0.04	0.03	0.27	0.29	0.26	2.9197	1.0191e-09	1.3468e-08	hypothetical protein DY000_02020140 [Brassica cretica]	*	K10357	MYO5	http://www.genome.jp/dbget-bin/www_bget?ko:K10357	*	KOG0160	Myosin class V heavy chain	sp|F4IUG9|MYO13_ARATH	Myosin-13 OS=Arabidopsis thaliana OX=3702 GN=XI-G PE=3 SV=1
novel.9872	4.08	4.46	3.51	0	0.06	0	-6.3419	3.1980e-26	1.5937e-24	hypothetical protein F2Q69_00019964 [Brassica cretica]	*	*	*	*	*	*	*	*	*
Bo8g112260	1.46	0.75	1.23	1.76	6.09	1.98	1.3317	4.4017e-03	1.8243e-02	PREDICTED: sugar transporter ERD6-like 3 [Brassica oleracea var. oleracea]	GO:0016021(integral component of membrane);GO:0022857(transmembrane transporter activity)	K08145	SLC2A8, GLUT8	http://www.genome.jp/dbget-bin/www_bget?ko:K08145	*	KOG0254	Predicted transporter (major facilitator superfamily)	sp|Q94KE0|ESL1_ARATH	Sugar transporter ESL1 OS=Arabidopsis thaliana OX=3702 GN=ESL1 PE=1 SV=1
Bo3g103480	0.8	0.82	0.48	6.59	7.74	6.79	3.1563	2.7490e-45	3.9308e-43	unnamed protein product, partial [Brassica oleracea]	*	*	*	*	*	*	*	sp|F4IMQ0|FLX_ARATH	Protein FLC EXPRESSOR OS=Arabidopsis thaliana OX=3702 GN=FLX PE=1 SV=1
Bo9g117430	78.22	59.42	98.99	16.39	16.38	11.81	-2.5545	1.4637e-28	8.3172e-27	unnamed protein product [Brassica oleracea]	GO:0003955(NAD);GO:0010181(FMN binding)	K03809	wrbA	http://www.genome.jp/dbget-bin/www_bget?ko:K03809	ko00130(Ubiquinone and other terpenoid-quinone biosynthesis)	KOG3135	1,4-benzoquinone reductase-like; Trp repressor binding protein-like/protoplast-secreted protein	sp|Q9LSQ5|FQR1_ARATH	NAD(P)H dehydrogenase (quinone) FQR1 OS=Arabidopsis thaliana OX=3702 GN=FQR1 PE=1 SV=1
Bo2g149230	9.5	8	11.23	2.17	1.31	3.16	-2.0209	7.1107e-05	4.6092e-04	protein RALF-like 27 [Brassica napus]	*	*	*	*	*	*	*	sp|Q9LH43|RLF27_ARATH	Protein RALF-like 27 OS=Arabidopsis thaliana OX=3702 GN=RALFL27 PE=2 SV=1
novel.21586	0	0	0	3.98	3.61	5.27	4.1801	2.1821e-07	2.1669e-06	unnamed protein product, partial [Brassica oleracea]	GO:0003700(DNA-binding transcription factor activity);GO:0005515(protein binding);GO:0005634(nucleus);GO:0008285(negative regulation of cell proliferation);GO:0009734(auxin-activated signaling pathway);GO:0009737(response to abscisic acid);GO:0009911(positive regulation of flower development);GO:0010047(fruit dehiscence);GO:0010150(leaf senescence);GO:0010227(floral organ abscission);GO:0043565(s…	*	*	*	*	*	*	sp|Q94JM3|ARFB_ARATH	Auxin response factor 2 OS=Arabidopsis thaliana OX=3702 GN=ARF2 PE=1 SV=2
novel.36121	4.52	3.38	5.96	19.18	17.51	14.7	1.8106	9.2862e-10	1.2342e-08	hypothetical protein F2Q69_00023980 [Brassica cretica]	*	*	*	*	*	*	*	*	*
Bo3g152600	4.71	3.84	4.61	1.82	0.83	1.49	-1.6631	3.4061e-07	3.2927e-06	PREDICTED: probable trehalose-phosphate phosphatase H [Brassica oleracea var. oleracea]	GO:0004805(trehalose-phosphatase activity);GO:0005992(trehalose biosynthetic process)	K01087	otsB	http://www.genome.jp/dbget-bin/www_bget?ko:K01087	ko00500(Starch and sucrose metabolism)	KOG1050	Trehalose-6-phosphate synthase component TPS1 and related subunits	sp|Q8GWG2|TPPH_ARATH	Probable trehalose-phosphate phosphatase H OS=Arabidopsis thaliana OX=3702 GN=TPPH PE=2 SV=1
Bo2g147690	1.09	1.64	1.09	0.29	0.59	0.37	-1.5408	6.3005e-04	3.2822e-03	PREDICTED: pectinesterase 31-like [Brassica oleracea var. oleracea]	GO:0030599(pectinesterase activity);GO:0042545(cell wall modification);GO:0045330(aspartyl esterase activity);GO:0045490(pectin catabolic process)	K01051	E3.1.1.11	http://www.genome.jp/dbget-bin/www_bget?ko:K01051	ko00040(Pentose and glucuronate interconversions)	*	*	sp|Q9LVQ0|PME31_ARATH	Pectinesterase 31 OS=Arabidopsis thaliana OX=3702 GN=PME31 PE=1 SV=1
Bo4g059820	5.15	6.48	5.42	4.61	3.3	2.7	-1.4855	9.5774e-07	8.6206e-06	unnamed protein product [Brassica oleracea]	GO:0005737(cytoplasm);GO:0006723(cuticle hydrocarbon biosynthetic process);GO:0009793(embryo development ending in seed dormancy);GO:0043447(alkane biosynthetic process);GO:1900369(negative regulation of RNA interference)	*	*	*	*	*	*	sp|Q7XZF5|RST1_ARATH	Protein RST1 OS=Arabidopsis thaliana OX=3702 GN=RST1 PE=2 SV=2
Bo9g017530	13.42	6.48	10.91	0.32	0.39	1.33	-3.5516	1.3763e-14	2.9811e-13	unnamed protein product, partial [Brassica oleracea]	*	*	*	*	*	*	*	*	*
Bo8g099370	0.46	0.32	0.2	1.61	2.2	0.93	2.0364	3.6408e-06	3.0039e-05	PREDICTED: U-box domain-containing protein 7 [Brassica oleracea var. oleracea]	*	*	*	*	*	*	*	sp|Q9C7G1|PUB45_ARATH	U-box domain-containing protein 45 OS=Arabidopsis thaliana OX=3702 GN=PUB45 PE=1 SV=1
novel.36566	0	0	0	10.49	10.12	14.75	3.5633	2.1331e-05	1.5371e-04	hypothetical protein DY000_02051582 [Brassica cretica]	*	K11592	DICER1, DCR1	http://www.genome.jp/dbget-bin/www_bget?ko:K11592	*	*	*	sp|Q3EBC8|DCL2_ARATH	Endoribonuclease Dicer homolog 2 OS=Arabidopsis thaliana OX=3702 GN=At3g03300 PE=1 SV=2
Bo8g101110	276.55	24.65	169.15	1.91	2.93	3.53	-4.5815	1.6026e-10	2.3226e-09	hypothetical protein DY000_02057213 [Brassica cretica]	*	*	*	*	*	*	*	sp|Q9SJY7|AGP2_ARATH	Classical arabinogalactan protein 2 OS=Arabidopsis thaliana OX=3702 GN=AGP2 PE=1 SV=1
Bo3g007230	0.77	0.06	0.52	0.04	0.16	0	-2.0109	1.2151e-02	4.3528e-02	PREDICTED: probable E3 ubiquitin-protein ligase ARI5 [Brassica oleracea var. oleracea]	GO:0004842(ubiquitin-protein transferase activity);GO:0046872(metal ion binding)	K11968	ARIH1	http://www.genome.jp/dbget-bin/www_bget?ko:K11968	*	KOG1815	Predicted E3 ubiquitin ligase	sp|Q8L829|ARI5_ARATH	Probable E3 ubiquitin-protein ligase ARI5 OS=Arabidopsis thaliana OX=3702 GN=ARI5 PE=2 SV=1
Bo2g141740	3.89	2.45	0	1.92	1.81	2.97	2.736	9.3885e-06	7.2143e-05	unnamed protein product [Brassica oleracea]	GO:0000124(SAGA complex)	K11364	SGF29	http://www.genome.jp/dbget-bin/www_bget?ko:K11364	*	*	*	sp|Q8RXY6|SG29A_ARATH	SAGA-associated factor 29 homolog A OS=Arabidopsis thaliana OX=3702 GN=SGF29A PE=1 SV=1
Bo02102s010	3.9	2.62	0.76	0	0	0	-2.7529	1.6889e-03	7.8886e-03	BnaCnng76030D [Brassica napus]	*	K01365	CTSL	http://www.genome.jp/dbget-bin/www_bget?ko:K01365	ko04145(Phagosome)	*	*	sp|Q9LT77|RDL2_ARATH	Probable cysteine protease RDL2 OS=Arabidopsis thaliana OX=3702 GN=RDL2 PE=2 SV=1
novel.11050	0	0	0	4.77	4.97	4.69	7.4933	4.8503e-30	3.0447e-28	uncharacterized protein LOC103868612 [Brassica rapa]	*	*	*	*	*	*	*	*	*
Bo3g157370	0.03	0	0.05	0.36	0.72	0.61	3.1499	3.1576e-05	2.1972e-04	PREDICTED: transcription repressor OFP5-like [Brassica oleracea var. oleracea]	GO:0005730(nucleolus);GO:0009553(embryo sac development);GO:0030863(cortical cytoskeleton);GO:0045892(negative regulation of transcription, DNA-templated)	*	*	*	*	*	*	sp|Q8VZN1|OFP5_ARATH	Transcription repressor OFP5 OS=Arabidopsis thaliana OX=3702 GN=OFP5 PE=1 SV=1
Bo5g005090	3.08	6.25	2.02	1.43	1.36	1.92	-1.2586	1.0921e-02	3.9677e-02	hypothetical protein F2Q70_00021218 [Brassica cretica]	*	*	*	*	*	*	*	*	*
Bo3g015710	7.51	8.98	5.63	16.68	15.56	15.99	1.384	4.6603e-15	1.0435e-13	PREDICTED: uncharacterized protein LOC106335912 [Brassica oleracea var. oleracea]	GO:0008375(acetylglucosaminyltransferase activity);GO:0016020(membrane)	*	*	*	*	*	*	sp|Q65XS5|BC10_ORYSJ	Glycosyltransferase BC10 OS=Oryza sativa subsp. japonica OX=39947 GN=BC10 PE=1 SV=1
Bo7g091220	52.76	7.92	50.29	0.03	0.11	0.41	-4.9625	7.4859e-10	1.0091e-08	PREDICTED: probable galacturonosyltransferase-like 10 [Brassica oleracea var. oleracea]	GO:0016757(transferase activity, transferring glycosyl groups)	*	*	*	*	*	*	sp|Q9LHD2|GATLA_ARATH	Probable galacturonosyltransferase-like 10 OS=Arabidopsis thaliana OX=3702 GN=GATL10 PE=2 SV=1
Bo3g179470	116.72	127.37	120.11	46.74	50.12	49.66	-1.3587	1.8082e-36	1.7050e-34	PREDICTED: 7-dehydrocholesterol reductase [Brassica oleracea var. oleracea]	GO:0005515(protein binding);GO:0005634(nucleus);GO:0005794(Golgi apparatus);GO:0005886(plasma membrane);GO:0006695(cholesterol biosynthetic process);GO:0009918(sterol delta7 reductase activity);GO:0016020(membrane);GO:0016021(integral component of membrane);GO:0016126(sterol biosynthetic process);GO:0016132(brassinosteroid biosynthetic process);GO:0016627(oxidoreductase activity, acting on the CH…	K00213	DHCR7	http://www.genome.jp/dbget-bin/www_bget?ko:K00213	ko00100(Steroid biosynthesis)	KOG1435	Sterol reductase/lamin B receptor	sp|Q9LDU6|ST7R_ARATH	7-dehydrocholesterol reductase OS=Arabidopsis thaliana OX=3702 GN=DWF5 PE=1 SV=1
novel.25517	0.28	0.48	1.13	3.7	2.39	2.78	2.0055	2.9480e-04	1.6605e-03	*	*	*	*	*	*	*	*	*	*
Bo8g011260	152.61	138.58	164.15	8.43	4.82	7.7	-4.4151	5.8078e-82	3.3436e-79	PREDICTED: uncharacterized protein At4g06744 [Brassica oleracea var. oleracea]	*	*	*	*	*	*	*	sp|Q8W3M4|Y4744_ARATH	Uncharacterized protein At4g06744 OS=Arabidopsis thaliana OX=3702 GN=At4g06744 PE=2 SV=1
Bo8g067120	2.42	2.12	1.89	1.21	1.54	1.23	-1.0477	5.7986e-07	5.4142e-06	PREDICTED: cylicin-1-like [Brassica oleracea var. oleracea]	*	*	*	*	*	*	*	sp|O80386|CIP7_ARATH	COP1-interacting protein 7 OS=Arabidopsis thaliana OX=3702 GN=CIP7 PE=1 SV=1
novel.22896	0.67	0.5	0.35	4.75	2.6	1.94	2.3012	2.3411e-06	1.9948e-05	*	*	*	*	*	*	*	*	*	*
Bo1g057710	0.4	0.56	0.58	2.18	1.24	2.22	1.7554	5.1859e-06	4.1745e-05	PREDICTED: alpha-amylase 1 [Brassica oleracea var. oleracea]	GO:0004556(alpha-amylase activity);GO:0005509(calcium ion binding);GO:0005975(carbohydrate metabolic process);GO:0009737(response to abscisic acid);GO:0009739(response to gibberellin);GO:0016021(integral component of membrane);GO:0048046(apoplast);GO:0103025(alpha-amylase activity )	K01176	E3.2.1.1, amyA, malS	http://www.genome.jp/dbget-bin/www_bget?ko:K01176	ko00500(Starch and sucrose metabolism)	*	*	sp|Q8VZ56|AMY1_ARATH	Alpha-amylase 1 OS=Arabidopsis thaliana OX=3702 GN=AMY1 PE=1 SV=1
Bo9g008770	0.19	0.39	0.36	3.85	9.19	2.74	3.7155	4.4678e-14	9.2123e-13	PREDICTED: NAC domain-containing protein 59-like isoform X1 [Brassica oleracea var. oleracea]	GO:0003677(DNA binding);GO:0005634(nucleus);GO:0006355(regulation of transcription, DNA-templated)	*	*	*	*	*	*	sp|Q9LJW3|NAC59_ARATH	NAC domain-containing protein 59 OS=Arabidopsis thaliana OX=3702 GN=NAC59 PE=1 SV=1
Bo4g149760	224.54	18.74	138.29	1.62	2.15	1.32	-4.8892	1.1503e-11	1.8773e-10	PREDICTED: mitochondrial uncoupling protein 5 [Brassica oleracea var. oleracea]	GO:0016021(integral component of membrane);GO:0022857(transmembrane transporter activity)	K15104	SLC25A11, OGC	http://www.genome.jp/dbget-bin/www_bget?ko:K15104	*	KOG0753	Mitochondrial fatty acid anion carrier protein/Uncoupling protein	sp|Q9SJY5|PUMP5_ARATH	Mitochondrial uncoupling protein 5 OS=Arabidopsis thaliana OX=3702 GN=PUMP5 PE=2 SV=1
Bo2g051070	6.23	6.51	5.44	2.9	3.2	2.53	-1.1503	1.0789e-12	1.9379e-11	PREDICTED: ALBINO3-like protein 2, chloroplastic isoform X1 [Brassica oleracea var. oleracea]	GO:0016021(integral component of membrane);GO:0032977(membrane insertase activity)	*	*	*	*	KOG1239	Inner membrane protein translocase involved in respiratory chain assembly	sp|Q8L718|ALB32_ARATH	ALBINO3-like protein 2, chloroplastic OS=Arabidopsis thaliana OX=3702 GN=ALB3L2 PE=2 SV=2
novel.22011	5.18	2.23	2.96	0	0	0	-3.1235	2.9732e-04	1.6723e-03	unnamed protein product [Brassica oleracea]	GO:0005777(peroxisome);GO:0010468(regulation of gene expression)	*	*	*	*	*	*	*	*
novel.11261	0	0	0	7.36	16.9	22.25	4.0865	5.7074e-07	5.3336e-06	*	*	*	*	*	*	*	*	*	*
novel.8766	0	0	0	6.12	4.6	3.31	5.5902	3.6077e-14	7.5024e-13	uncharacterized protein LOC106347610 isoform X1 [Brassica napus]	*	*	*	*	*	*	*	*	*
Bo6g027730	12.48	10.52	13.75	0	2.32	1.6	-2.8902	4.8160e-07	4.5404e-06	PREDICTED: dynein light chain LC6, flagellar outer arm-like [Brassica oleracea var. oleracea]	GO:0003674(molecular_function);GO:0003774(motor activity);GO:0005575(cellular_component);GO:0005737(cytoplasm);GO:0005874(microtubule);GO:0007017(microtubule-based process);GO:0008150(biological_process);GO:0030286(dynein complex)	K10418	DYNLL	http://www.genome.jp/dbget-bin/www_bget?ko:K10418	*	KOG3430	Dynein light chain type 1	sp|O02414|DYL1_HELCR	Dynein light chain LC6, flagellar outer arm OS=Heliocidaris crassispina OX=1043166 PE=3 SV=1
Bo02271s010	2.66	2.02	2.74	18.15	23.46	28.31	3.9964	2.7154e-49	4.4665e-47	PREDICTED: probable disease resistance protein RPP1, partial [Brassica oleracea var. oleracea]	*	*	*	*	*	*	*	sp|F4JWM0|DSC2_ARATH	Disease resistance-like protein DSC2 OS=Arabidopsis thaliana OX=3702 GN=DSC2 PE=1 SV=1
Bo01564s010	0	0	0	13.25	12.09	12.8	9.0547	2.6385e-49	4.3564e-47	PREDICTED: cullin-1-like [Brassica oleracea var. oleracea]	GO:0006511(ubiquitin-dependent protein catabolic process);GO:0031625(ubiquitin protein ligase binding)	K03347	CUL1, CDC53	http://www.genome.jp/dbget-bin/www_bget?ko:K03347	ko04141(Protein processing in endoplasmic reticulum);ko04120(Ubiquitin mediated proteolysis)	KOG2167	Cullins	sp|Q94AH6|CUL1_ARATH	Cullin-1 OS=Arabidopsis thaliana OX=3702 GN=CUL1 PE=1 SV=1
Bo5g070680	2.05	2.04	2.26	0	0	0	-2.9689	6.1752e-04	3.2235e-03	hypothetical protein F2Q68_00006052 [Brassica cretica]	*	*	*	*	*	*	*	*	*
Bo4g186250	2.23	3.41	3.71	0	0	0	-5.2982	1.8749e-12	3.2998e-11	unnamed protein product, partial [Brassica oleracea]	*	K02469	gyrA	http://www.genome.jp/dbget-bin/www_bget?ko:K02469	*	*	*	sp|Q9CAF6|GYRA_ARATH	DNA gyrase subunit A, chloroplastic/mitochondrial OS=Arabidopsis thaliana OX=3702 GN=GYRA PE=1 SV=2
Bo5g038860	0.94	0.94	0.62	0.35	0.32	0.25	-1.4682	2.6543e-07	2.6057e-06	PREDICTED: protein GIGANTEA [Brassica oleracea var. oleracea]	GO:0005654(nucleoplasm);GO:0006355(regulation of transcription, DNA-templated);GO:0007623(circadian rhythm);GO:0009409(response to cold);GO:0009637(response to blue light);GO:0010218(response to far red light);GO:0010378(temperature compensation of the circadian clock);GO:0042542(response to hydrogen peroxide);GO:0048578(positive regulation of long-day photoperiodism, flowering);GO:0080167(respon…	K12124	GI	http://www.genome.jp/dbget-bin/www_bget?ko:K12124	ko04712(Circadian rhythm - plant)	*	*	sp|Q9SQI2|GIGAN_ARATH	Protein GIGANTEA OS=Arabidopsis thaliana OX=3702 GN=GI PE=1 SV=2
novel.35258	4.9	1.86	7.77	0	0	0	-2.2481	1.0836e-02	3.9437e-02	phenolic glucoside malonyltransferase 1-like [Brassica rapa]	*	*	*	*	*	*	*	sp|Q940Z5|PMAT1_ARATH	Phenolic glucoside malonyltransferase 1 OS=Arabidopsis thaliana OX=3702 GN=PMAT1 PE=1 SV=1
Bo5g127220	0.58	0.46	0.71	0	0	0.15	-2.3894	2.8916e-03	1.2653e-02	PREDICTED: 4&apos;-phosphopantetheinyl transferase gsp-like [Brassica oleracea var. oleracea]	GO:0000287(magnesium ion binding);GO:0005737(cytoplasm);GO:0005739(mitochondrion);GO:0008897(holo-[acyl-carrier-protein] synthase activity);GO:0018215(protein phosphopantetheinylation);GO:0019878(lysine biosynthetic process via aminoadipic acid)	K06133	LYS5, acpT	http://www.genome.jp/dbget-bin/www_bget?ko:K06133	ko00770(Pantothenate and CoA biosynthesis)	KOG0945	Alpha-aminoadipic semialdehyde dehydrogenase-phosphopantetheinyl transferase	sp|P40683|GSP_ANEMI	4&apos;-phosphopantetheinyl transferase gsp OS=Aneurinibacillus migulanus OX=47500 GN=gsp PE=3 SV=2
novel.35185	13.29	13.99	10.14	0.27	0.19	0.09	-5.7459	1.2549e-41	1.5251e-39	hypothetical protein F2Q69_00036001 [Brassica cretica]	*	*	*	*	*	*	*	*	*
Bo7g041310	0.12	0.05	0.04	10.18	11.4	10.78	6.8239	3.7148e-80	1.9583e-77	unnamed protein product [Brassica oleracea]	GO:0016021(integral component of membrane);GO:0042578(phosphoric ester hydrolase activity)	*	*	*	*	*	*	sp|Q7XZU1|SAC4_ARATH	Phosphoinositide phosphatase SAC4 OS=Arabidopsis thaliana OX=3702 GN=SAC4 PE=2 SV=1
Bo6g095970	7.02	5.79	7.08	11.59	11.06	10.61	1.1929	3.3206e-13	6.2653e-12	unnamed protein product [Brassica oleracea]	GO:0004672(protein kinase activity);GO:0005524(ATP binding);GO:0016021(integral component of membrane)	*	*	*	*	*	*	sp|Q9SX31|PERK9_ARATH	Proline-rich receptor-like protein kinase PERK9 OS=Arabidopsis thaliana OX=3702 GN=PERK9 PE=1 SV=1
novel.20361	0	1.35	0.61	16.46	4.56	14.02	2.7371	9.8170e-04	4.8601e-03	BnaC03g72380D [Brassica napus]	*	*	*	*	*	*	*	*	*
novel.15399	2.91	3.35	2.58	0.06	0.21	0.05	-4.5496	1.3951e-23	5.9380e-22	uncharacterized protein LOC106417416 [Brassica napus]	*	*	*	*	*	*	*	*	*
Bo8g059070	9.13	7.36	7.16	3.77	3.89	4.2	-1.1981	8.8761e-10	1.1822e-08	PREDICTED: putative lipase YOR059C [Brassica oleracea var. oleracea]	*	*	*	*	*	KOG4372	Predicted alpha/beta hydrolase	sp|Q08448|LPL1_YEAST	Lipid droplet phospholipase 1 OS=Saccharomyces cerevisiae (strain ATCC 204508 / S288c) OX=559292 GN=LPL1 PE=1 SV=1
Bo5g115140	0.18	0.29	0.4	6.44	7.01	6.65	4.4076	6.7691e-30	4.1833e-28	PREDICTED: uncharacterized protein LOC106296062 isoform X1 [Brassica oleracea var. oleracea]	*	*	*	*	*	*	*	*	*
Bo3g078690	5.16	3.66	4.09	2.34	2.02	2.3	-1.0056	1.6626e-04	9.9300e-04	PREDICTED: uncharacterized membrane protein YuiD [Brassica oleracea var. oleracea]	GO:0016021(integral component of membrane)	K09775	K09775	http://www.genome.jp/dbget-bin/www_bget?ko:K09775	*	*	*	sp|O32107|YUID_BACSU	Uncharacterized membrane protein YuiD OS=Bacillus subtilis (strain 168) OX=224308 GN=yuiD PE=4 SV=1
Bo1g050670	45.27	18.42	24.5	8.08	1.41	4.18	-2.3364	5.0734e-04	2.7025e-03	PREDICTED: uncharacterized protein LOC106345048 [Brassica oleracea var. oleracea]	GO:0003674(molecular_function);GO:0005739(mitochondrion);GO:0071456(cellular response to hypoxia)	*	*	*	*	*	*	*	*
Bo9g111340	0.39	0.49	0.1	0	0.02	0.02	-3.117	7.8919e-05	5.0727e-04	hypothetical protein BRARA_K00683 [Brassica rapa]	*	K07466	RFA1, RPA1, rpa	http://www.genome.jp/dbget-bin/www_bget?ko:K07466	ko03030(DNA replication);ko03440(Homologous recombination);ko03430(Mismatch repair);ko03420(Nucleotide excision repair)	*	*	*	*
novel.4712	12.7	12.58	10.94	0	0	0	-6.9064	3.3489e-24	1.4861e-22	*	*	*	*	*	*	*	*	*	*
Bo01206s010	5.8	7.88	6.93	0.42	0.46	0.89	-3.4353	4.4360e-23	1.8140e-21	uncharacterized protein LOC106442945 [Brassica napus]	*	*	*	*	*	KOG0017	FOG: Transposon-encoded proteins with TYA, reverse transcriptase, integrase domains in various combinations	sp|Q9UR07|TF211_SCHPO	Transposon Tf2-11 polyprotein OS=Schizosaccharomyces pombe (strain 972 / ATCC 24843) OX=284812 GN=Tf2-11 PE=3 SV=1
novel.7211	1.18	0.45	0.56	0	0	0	-2.8095	1.3019e-03	6.2541e-03	flowering-promoting factor 1 [Arabidopsis lyrata subsp. lyrata]	GO:0009909(regulation of flower development)	*	*	*	*	*	*	sp|O23624|FPF1_ARATH	Flowering-promoting factor 1 OS=Arabidopsis thaliana OX=3702 GN=FPF1 PE=2 SV=1
Bo6g068320	0.14	0.25	0.12	1.76	2.74	1.89	2.9886	9.3936e-07	8.4622e-06	PREDICTED: uncharacterized protein LOC106298916 isoform X2 [Brassica oleracea var. oleracea]	GO:0008270(zinc ion binding)	K17808	ZIM17, DNLZ, Tim15	http://www.genome.jp/dbget-bin/www_bget?ko:K17808	*	KOG3277	Uncharacterized conserved protein	sp|Q0IH40|DNLZ_XENLA	DNL-type zinc finger protein OS=Xenopus laevis OX=8355 GN=dnlz PE=2 SV=1
novel.18552	0.64	0.7	0.63	1.44	1.75	1.51	1.1768	1.5130e-05	1.1194e-04	hypothetical protein DY000_02049750 [Brassica cretica]	*	K10268	FBXL2_20	http://www.genome.jp/dbget-bin/www_bget?ko:K10268	*	*	*	sp|Q9ZUZ2|CAMK3_ARATH	CDPK-related kinase 3 OS=Arabidopsis thaliana OX=3702 GN=CRK3 PE=1 SV=1
Bo06469s010	1.11	2.55	1.94	10.35	6.16	7.1	1.9452	4.3198e-08	4.7347e-07	hypothetical protein F2Q70_00013813 [Brassica cretica]	*	*	*	*	*	*	*	*	*
Bo00629s220	20.49	21.75	18.8	44.65	41.94	49.27	1.212	6.0011e-18	1.6973e-16	PREDICTED: RING finger and CHY zinc finger domain-containing protein 1-like isoform X1 [Brassica oleracea var. oleracea]	GO:0008270(zinc ion binding)	K10144	RCHY1, PIRH2	http://www.genome.jp/dbget-bin/www_bget?ko:K10144	ko04120(Ubiquitin mediated proteolysis)	KOG1940	Zn-finger protein	sp|Q8VZK0|MIEL1_ARATH	E3 ubiquitin-protein ligase MIEL1 OS=Arabidopsis thaliana OX=3702 GN=MIEL1 PE=1 SV=1
Bo3g141520	7.19	12.44	8.43	0.63	1.29	0	-3.4913	8.2871e-10	1.1082e-08	PREDICTED: 60S ribosomal protein L17-1-like [Brassica oleracea var. oleracea]	GO:0003735(structural constituent of ribosome);GO:0006412(translation);GO:0015934(large ribosomal subunit)	K02880	RP-L17e, RPL17	http://www.genome.jp/dbget-bin/www_bget?ko:K02880	ko03010(Ribosome)	KOG3353	60S ribosomal protein L22	sp|Q93VI3|RL171_ARATH	60S ribosomal protein L17-1 OS=Arabidopsis thaliana OX=3702 GN=RPL17A PE=2 SV=1
Bo9g077710	0	0	0	51.6	48.24	59.72	9.3537	2.8492e-53	5.4677e-51	hypothetical protein F2Q68_00019216 [Brassica cretica]	*	*	*	*	*	*	*	*	*
Bo8g099450	0.12	0.31	0	0.69	0.5	0.83	1.7039	1.3461e-02	4.7438e-02	PREDICTED: cycloeucalenol cycloisomerase-like [Brassica oleracea var. oleracea]	GO:0016021(integral component of membrane);GO:0047793(cycloeucalenol cycloisomerase activity)	K08246	CPI1	http://www.genome.jp/dbget-bin/www_bget?ko:K08246	ko00100(Steroid biosynthesis)	*	*	sp|Q9M643|CCI1_ARATH	Cycloeucalenol cycloisomerase OS=Arabidopsis thaliana OX=3702 GN=CPI1 PE=2 SV=1
Bo9g127350	0.05	0.05	0.09	2.13	4.14	0.58	3.8724	1.0568e-07	1.0968e-06	PREDICTED: uncharacterized protein LOC106316480 [Brassica oleracea var. oleracea]	GO:0003677(DNA binding);GO:0005634(nucleus);GO:0008270(zinc ion binding)	*	*	*	*	*	*	sp|Q7XC57|MYBS3_ORYSJ	Transcription factor MYBS3 OS=Oryza sativa subsp. japonica OX=39947 GN=MYBS3 PE=2 SV=1
Bo3g020840	0.2	0.09	0.21	0.8	0.24	0.65	1.5148	8.6626e-03	3.2548e-02	PREDICTED: pumilio homolog 12-like [Brassica oleracea var. oleracea]	GO:0003723(RNA binding)	*	*	*	*	KOG2049	Translational repressor MPT5/PUF4 and related RNA-binding proteins (Puf superfamily)	sp|Q9LVC3|PUM12_ARATH	Pumilio homolog 12 OS=Arabidopsis thaliana OX=3702 GN=APUM12 PE=2 SV=2
novel.1997	0	0	0	2.15	1.36	5.19	4.8115	1.0997e-09	1.4493e-08	hypothetical protein F2Q69_00035884 [Brassica cretica]	*	*	*	*	*	*	*	*	*
Bo01682s010	1.6	2.65	1.14	0.98	0.97	0.62	-1.0762	7.1358e-03	2.7581e-02	PREDICTED: uncharacterized protein LOC106321451 [Brassica oleracea var. oleracea]	*	*	*	*	*	*	*	*	*
Bo6g056500	0.06	0.07	0.13	0.46	0.3	0.66	2.0871	6.7048e-04	3.4680e-03	BnaC06g42180D [Brassica napus]	*	*	*	*	*	*	*	sp|Q9S9K4|ASPL2_ARATH	Aspartic proteinase-like protein 2 OS=Arabidopsis thaliana OX=3702 GN=At1g65240 PE=3 SV=2
Bo7g069970	0	0	0	5.9	5.79	5.33	7.5171	2.7243e-30	1.7401e-28	PREDICTED: putative F-box/FBD/LRR-repeat protein At5g44950 [Brassica oleracea var. oleracea]	*	*	*	*	*	*	*	sp|Q9FLA2|FDL34_ARATH	Putative F-box/FBD/LRR-repeat protein At5g44950 OS=Arabidopsis thaliana OX=3702 GN=At5g44950 PE=4 SV=1
Bo2g155640	0.74	0.94	0.48	6.82	8.3	7.11	3.0446	4.8878e-22	1.8468e-20	BnaC01g36000D [Brassica napus]	*	K14026	SEL1, SEL1L	http://www.genome.jp/dbget-bin/www_bget?ko:K14026	ko04141(Protein processing in endoplasmic reticulum)	*	*	sp|Q9LM25|HRD3A_ARATH	ERAD-associated E3 ubiquitin-protein ligase component HRD3A OS=Arabidopsis thaliana OX=3702 GN=HRD3A PE=1 SV=1
novel.6267	0	0	0	13.33	16	13.84	8.0093	1.2225e-35	1.0828e-33	*	*	*	*	*	*	*	*	*	*
novel.9624	15.72	14.32	7.63	3.22	4.8	3.57	-1.1598	5.6732e-04	2.9870e-03	hypothetical protein DY000_02003931 [Brassica cretica]	*	*	*	*	*	*	*	*	*
Bo3g185610	0.29	0.26	0.18	2.16	1.68	1.34	2.5949	7.6879e-11	1.1559e-09	PREDICTED: ferredoxin-fold anticodon-binding domain-containing protein 1 homolog [Brassica oleracea var. oleracea]	*	K19307	BMT5	http://www.genome.jp/dbget-bin/www_bget?ko:K19307	*	KOG4174	Uncharacterized conserved protein	sp|F4I1X0|HIP41_ARATH	Heavy metal-associated isoprenylated plant protein 41 OS=Arabidopsis thaliana OX=3702 GN=HIPP41 PE=3 SV=1
Bo7g091180	13.35	15	14.12	16.82	17.29	12.93	1.0523	5.5495e-10	7.6021e-09	PREDICTED: uncharacterized protein LOC106301352 isoform X1 [Brassica oleracea var. oleracea]	*	*	*	*	*	*	*	*	*
Bo1g139150	0	0.01	0.02	33.47	32.88	32.07	9.742	3.2728e-78	1.6273e-75	PREDICTED: telomere repeat-binding protein 3 [Brassica oleracea var. oleracea]	GO:0003677(DNA binding)	*	*	*	*	*	*	sp|Q9C7B1|TRP3_ARATH	Telomere repeat-binding protein 3 OS=Arabidopsis thaliana OX=3702 GN=TRP3 PE=1 SV=1
Bo3g118420	21.77	17.4	15.26	39.85	43.65	42.04	1.1304	6.2051e-11	9.4172e-10	PREDICTED: ras-related protein RABE1c-like [Brassica oleracea var. oleracea]	GO:0000139(Golgi membrane);GO:0003924(GTPase activity);GO:0005515(protein binding);GO:0005525(GTP binding);GO:0005773(vacuole);GO:0005774(vacuolar membrane);GO:0005829(cytosol);GO:0005886(plasma membrane);GO:0006886(intracellular protein transport);GO:0006904(vesicle docking involved in exocytosis);GO:0009306(protein secretion);GO:0009873(ethylene-activated signaling pathway);GO:0012505(endomembr…	K07901	RAB8A, MEL	http://www.genome.jp/dbget-bin/www_bget?ko:K07901	ko04144(Endocytosis)	KOG0078	GTP-binding protein SEC4, small G protein superfamily, and related Ras family GTP-binding proteins	sp|P28186|RAE1C_ARATH	Ras-related protein RABE1c OS=Arabidopsis thaliana OX=3702 GN=RABE1C PE=1 SV=1
Bo1g021720	0.41	0.63	0.53	0	0.08	0.17	-2.1419	5.8876e-03	2.3421e-02	PREDICTED: cell division cycle 5-like protein [Brassica oleracea var. oleracea]	GO:0003677(DNA binding)	K12860	CDC5L, CDC5, CEF1	http://www.genome.jp/dbget-bin/www_bget?ko:K12860	ko03040(Spliceosome)	KOG0050	mRNA splicing protein CDC5 (Myb superfamily)	sp|P92948|CDC5L_ARATH	Cell division cycle 5-like protein OS=Arabidopsis thaliana OX=3702 GN=CDC5 PE=1 SV=2
Bo8g055880	91.32	67.39	91.73	27.38	23.41	30.01	-1.6636	3.0988e-16	7.6731e-15	PREDICTED: palmitoyl-acyl carrier protein thioesterase, chloroplastic-like [Brassica oleracea var. oleracea]	GO:0006633(fatty acid biosynthetic process);GO:0009507(chloroplast);GO:0016790(thiolester hydrolase activity)	K10781	FATB	http://www.genome.jp/dbget-bin/www_bget?ko:K10781	ko00061(Fatty acid biosynthesis)	*	*	sp|Q9SJE2|FATB_ARATH	Palmitoyl-acyl carrier protein thioesterase, chloroplastic OS=Arabidopsis thaliana OX=3702 GN=FATB PE=1 SV=1
novel.2694	2.58	1.41	3.12	11.33	7.41	17.09	2.1566	6.2390e-07	5.7970e-06	*	*	*	*	*	*	*	*	*	*
Bo2g064570	0.68	0.95	0.5	3.5	3.51	3.06	2.061	9.6222e-10	1.2762e-08	PREDICTED: homeobox-leucine zipper protein ATHB-13-like [Brassica oleracea var. oleracea]	GO:0003700(DNA-binding transcription factor activity);GO:0005634(nucleus);GO:0043565(sequence-specific DNA binding)	K09338	HD-ZIP	http://www.genome.jp/dbget-bin/www_bget?ko:K09338	*	*	*	sp|Q8LC03|ATB13_ARATH	Homeobox-leucine zipper protein ATHB-13 OS=Arabidopsis thaliana OX=3702 GN=ATHB-13 PE=2 SV=2
Bo6g080340	0	0	0	10.31	12.2	12.46	6.3555	1.1992e-19	3.8272e-18	PREDICTED: probable glycosyltransferase At5g03795 [Brassica oleracea var. oleracea]	GO:0006486(protein glycosylation);GO:0016757(transferase activity, transferring glycosyl groups)	*	*	*	*	*	*	sp|Q9C5Z3|EIF3E_ARATH	Eukaryotic translation initiation factor 3 subunit E OS=Arabidopsis thaliana OX=3702 GN=TIF3E1 PE=1 SV=1
Bo3g009610	0.72	2.13	1.05	5.97	4.27	2.41	1.5298	3.6623e-04	2.0184e-03	PREDICTED: uncharacterized protein LOC106334259 [Brassica oleracea var. oleracea]	*	*	*	*	*	*	*	sp|Q5XV40|LAZY1_ARATH	Protein LAZY 1 OS=Arabidopsis thaliana OX=3702 GN=LA1 PE=1 SV=1
Bo1g051260	0.82	1.49	1.07	2.22	4.06	1.7	1.0942	1.0950e-02	3.9753e-02	PREDICTED: putative uncharacterized protein DDB_G0290521 [Brassica oleracea var. oleracea]	*	*	*	*	*	*	*	*	*
novel.36228	5.01	12.66	16.66	0	0	0	-3.6083	1.8831e-05	1.3700e-04	Glu-tRNA(Gln) amidotransferase subunit A [Arabidopsis thaliana]	GO:0004040(amidase activity);GO:0005524(ATP binding);GO:0005739(mitochondrion);GO:0009507(chloroplast);GO:0009570(chloroplast stroma);GO:0030956(glutamyl-tRNA);GO:0032543(mitochondrial translation);GO:0050567(glutaminyl-tRNA synthase );GO:0070681(glutaminyl-tRNAGln biosynthesis via transamidation)	K02433	gatA, QRSL1	http://www.genome.jp/dbget-bin/www_bget?ko:K02433	ko00970(Aminoacyl-tRNA biosynthesis)	*	*	sp|Q9LI77|GATA_ARATH	Glutamyl-tRNA(Gln) amidotransferase subunit A, chloroplastic/mitochondrial OS=Arabidopsis thaliana OX=3702 GN=GATA PE=2 SV=1
Bo7g024220	0	0	0	1.48	4.39	0.17	3.5507	4.8392e-05	3.2495e-04	PREDICTED: 3-ketoacyl-CoA synthase 8 [Brassica oleracea var. oleracea]	GO:0005783(endoplasmic reticulum);GO:0006633(fatty acid biosynthetic process);GO:0016020(membrane);GO:0016747(transferase activity, transferring acyl groups other than amino-acyl groups)	K15397	KCS	http://www.genome.jp/dbget-bin/www_bget?ko:K15397	ko00062(Fatty acid elongation);ko04626(Plant-pathogen interaction)	*	*	sp|Q4V3C9|KCS8_ARATH	3-ketoacyl-CoA synthase 8 OS=Arabidopsis thaliana OX=3702 GN=KCS8 PE=2 SV=1
Bo8g070930	0.59	0.65	0.39	1.32	1.48	1.55	1.345	1.0390e-09	1.3717e-08	PREDICTED: uncharacterized protein At1g21580-like [Brassica oleracea var. oleracea]	GO:0046872(metal ion binding)	*	*	*	*	*	*	sp|P0C945|Y1158_ARATH	Uncharacterized protein At1g21580 OS=Arabidopsis thaliana OX=3702 GN=At1g21580 PE=1 SV=1
novel.6807	0	0	0	3.38	2.04	3.95	2.5853	3.2006e-03	1.3813e-02	*	*	*	*	*	*	*	*	*	*
Bo7g107200	0.69	1.08	0.91	5.71	5.65	5.6	2.4986	4.9417e-12	8.3450e-11	hypothetical protein DY000_02026986 [Brassica cretica]	GO:0003676(nucleic acid binding);GO:0005524(ATP binding)	K11594	DDX3X, bel	http://www.genome.jp/dbget-bin/www_bget?ko:K11594	*	KOG0335	ATP-dependent RNA helicase	sp|Q8LA13|RH11_ARATH	DEAD-box ATP-dependent RNA helicase 11 OS=Arabidopsis thaliana OX=3702 GN=RH11 PE=1 SV=1
novel.27376	16.33	5.89	20.97	0	0	0	-6.8301	4.8701e-22	1.8417e-20	hypothetical protein F2Q68_00001660 [Brassica cretica]	*	*	*	*	*	*	*	*	*
Bo4g187570	1.96	1.78	2.58	0.72	1.62	0.55	-1.1349	4.6776e-03	1.9208e-02	PREDICTED: WEB family protein At2g38370-like [Brassica oleracea var. oleracea]	*	*	*	*	*	*	*	sp|F4ISY0|Y2837_ARATH	WEB family protein At2g38370 OS=Arabidopsis thaliana OX=3702 GN=At2g38370 PE=2 SV=1
Bo4g130850	1.9	2.15	1.33	0.45	0.45	0.27	-2.1921	1.0662e-11	1.7445e-10	PREDICTED: uncharacterized protein LOC106337325 [Brassica oleracea var. oleracea]	*	*	*	*	*	*	*	sp|F4HVS6|MYOB6_ARATH	Probable myosin-binding protein 6 OS=Arabidopsis thaliana OX=3702 GN=MYOB6 PE=2 SV=1
Bo7g066970	0.94	1.01	0.71	2.26	2.51	2.1	1.2975	1.6687e-11	2.6812e-10	PREDICTED: cellulose synthase A catalytic subunit 4 [UDP-forming] [Brassica oleracea var. oleracea]	GO:0005886(plasma membrane);GO:0016021(integral component of membrane);GO:0016760(cellulose synthase );GO:0030244(cellulose biosynthetic process);GO:0046872(metal ion binding);GO:0071555(cell wall organization)	K10999	CESA	http://www.genome.jp/dbget-bin/www_bget?ko:K10999	*	*	*	sp|Q84JA6|CESA4_ARATH	Cellulose synthase A catalytic subunit 4 [UDP-forming] OS=Arabidopsis thaliana OX=3702 GN=CESA4 PE=1 SV=1
Bo4g129590	1.34	1.5	1.36	6.27	4.42	4.45	1.6443	9.8291e-05	6.1862e-04	hypothetical protein DY000_02033101 [Brassica cretica]	*	*	*	*	*	*	*	sp|Q9SVM9|CER26_ARATH	Protein ECERIFERUM 26 OS=Arabidopsis thaliana OX=3702 GN=CER26 PE=2 SV=1
Bo3g101510	0.08	0.19	0.21	0	0	0	-2.6695	2.3379e-03	1.0483e-02	PREDICTED: metacaspase-3 [Brassica oleracea var. oleracea]	*	*	*	*	*	KOG1546	Metacaspase involved in regulation of apoptosis	sp|Q9FMG1|MCA3_ARATH	Metacaspase-3 OS=Arabidopsis thaliana OX=3702 GN=AMC3 PE=2 SV=1
Bo9g172160	0.03	0	0	2.05	1.57	1.96	4.1298	3.1135e-08	3.4725e-07	hypothetical protein F2Q69_00045098, partial [Brassica cretica]	*	*	*	*	*	*	*	*	*
Bo6g097330	4.45	4.09	4.97	2.39	1.95	2.46	-1.0157	6.9123e-06	5.4415e-05	PREDICTED: IAA-alanine resistance protein 1-like [Brassica oleracea var. oleracea]	GO:0016021(integral component of membrane);GO:0046873(metal ion transmembrane transporter activity)	K14713	SLC39A7, KE4, ZIP7	http://www.genome.jp/dbget-bin/www_bget?ko:K14713	*	KOG2693	Putative zinc transporter	sp|Q9M647|IAR1_ARATH	IAA-alanine resistance protein 1 OS=Arabidopsis thaliana OX=3702 GN=IAR1 PE=2 SV=3
Bo9g011300	5.68	6.98	8.62	44.85	49.84	49.44	2.6826	8.6869e-45	1.2221e-42	PREDICTED: dehydration-responsive protein RD22-like [Brassica oleracea var. oleracea]	*	*	*	*	*	*	*	sp|Q08298|RD22_ARATH	BURP domain protein RD22 OS=Arabidopsis thaliana OX=3702 GN=RD22 PE=2 SV=1
Bo3g141470	5.88	6.73	6.37	13.23	18.39	18.26	1.4889	7.1568e-13	1.3069e-11	PREDICTED: uncharacterized protein LOC106331578 [Brassica oleracea var. oleracea]	*	*	*	*	*	*	*	sp|Q9FMM3|EXA1_ARATH	Protein ESSENTIAL FOR POTEXVIRUS ACCUMULATION 1 OS=Arabidopsis thaliana OX=3702 GN=EXA1 PE=1 SV=1
Bo8g071470	5.49	2.51	3.08	1.65	1.17	1.68	-1.2975	3.2440e-04	1.8079e-03	PREDICTED: alcohol dehydrogenase-like 2 [Brassica oleracea var. oleracea]	GO:0008270(zinc ion binding);GO:0016491(oxidoreductase activity)	K00121	frmA, ADH5, adhC	http://www.genome.jp/dbget-bin/www_bget?ko:K00121	ko00350(Tyrosine metabolism);ko00010(Glycolysis / Gluconeogenesis);ko00071(Fatty acid degradation)	KOG0022	Alcohol dehydrogenase, class III	sp|Q0V7W6|ADHL5_ARATH	Alcohol dehydrogenase-like 5 OS=Arabidopsis thaliana OX=3702 GN=At4g22110 PE=2 SV=1
Bo8g081310	87.47	78.77	90.54	0.06	0	0	-10.521	9.6701e-84	5.8764e-81	unnamed protein product [Brassica oleracea]	GO:0005764(lysosome);GO:0006629(lipid metabolic process);GO:0006665(sphingolipid metabolic process)	K12382	PSAP, SGP1	http://www.genome.jp/dbget-bin/www_bget?ko:K12382	*	*	*	sp|O13035|SAP_CHICK	Prosaposin OS=Gallus gallus OX=9031 GN=PSAP PE=1 SV=1
Bo9g171800	40.04	45.15	47.08	5.33	4.69	6.24	-3.0862	1.8682e-67	6.2397e-65	PREDICTED: protein ASPARTIC PROTEASE IN GUARD CELL 2-like isoform X1 [Brassica oleracea var. oleracea]	GO:0004190(aspartic-type endopeptidase activity)	*	*	*	*	*	*	sp|Q8S9J6|ASPA_ARATH	Aspartyl protease family protein At5g10770 OS=Arabidopsis thaliana OX=3702 GN=At5g10770 PE=2 SV=1
Bo3g052110	0.63	0.27	0.44	0.16	0.07	0	-2.0585	6.2583e-03	2.4687e-02	hypothetical protein F2Q70_00009357 [Brassica cretica]	GO:0016491(oxidoreductase activity);GO:0046872(metal ion binding)	*	*	*	*	*	*	sp|Q9ZTA1|AOP3C_ARATH	2-oxoglutarate-dependent dioxygenase AOP3 OS=Arabidopsis thaliana OX=3702 GN=AOP3 PE=2 SV=1
Bo2g100550	2.47	2.57	2.45	6.64	7.28	6.86	1.4201	6.9375e-28	3.7990e-26	PREDICTED: uncharacterized protein LOC106327473 isoform X1 [Brassica oleracea var. oleracea]	GO:0005524(ATP binding)	*	*	*	*	KOG0737	AAA+-type ATPase	sp|Q6NW58|SPAST_DANRE	Spastin OS=Danio rerio OX=7955 GN=spast PE=2 SV=2
novel.6000	0	0.03	0.1	9.41	9.63	7.73	6.8227	5.7234e-36	5.2062e-34	unnamed protein product [Microthlaspi erraticum]	*	*	*	*	*	*	*	sp|P10978|POLX_TOBAC	Retrovirus-related Pol polyprotein from transposon TNT 1-94 OS=Nicotiana tabacum OX=4097 PE=2 SV=1
novel.22527	0.7	0.41	0.51	4.78	3.58	2.69	2.5584	7.5538e-11	1.1377e-09	PREDICTED: uncharacterized protein LOC106300452 [Brassica oleracea var. oleracea]	*	*	*	*	*	*	*	*	*
Bo7g054640	2.07	1.37	4.33	0.37	0.33	0.31	-2.4858	1.1624e-04	7.1866e-04	BnaC07g12880D [Brassica napus]	*	*	*	*	*	*	*	*	*
Bo5g130280	23.35	5.1	17.18	1.8	0.94	0.7	-3.2602	1.5284e-07	1.5523e-06	PREDICTED: 9-cis-epoxycarotenoid dioxygenase NCED3, chloroplastic [Brassica oleracea var. oleracea]	GO:0016702(oxidoreductase activity, acting on single donors with incorporation of molecular oxygen, incorporation of two atoms of oxygen);GO:0046872(metal ion binding)	K09840	NCED	http://www.genome.jp/dbget-bin/www_bget?ko:K09840	ko00906(Carotenoid biosynthesis)	*	*	sp|Q9LRR7|NCED3_ARATH	9-cis-epoxycarotenoid dioxygenase NCED3, chloroplastic OS=Arabidopsis thaliana OX=3702 GN=NCED3 PE=1 SV=1
Bo1g037020	0.83	0.96	1	2.51	2.61	2.21	1.1064	7.6631e-04	3.9033e-03	unnamed protein product [Brassica oleracea]	*	*	*	*	*	*	*	*	*
Bo3g017620	0.98	0.84	1.01	0.14	0.41	0.31	-1.6418	9.0471e-05	5.7361e-04	PREDICTED: laccase-17 [Brassica oleracea var. oleracea]	GO:0005507(copper ion binding);GO:0046274(lignin catabolic process);GO:0048046(apoplast);GO:0052716(hydroquinone:oxygen oxidoreductase activity)	K05909	E1.10.3.2	http://www.genome.jp/dbget-bin/www_bget?ko:K05909	*	KOG1263	Multicopper oxidases	sp|Q9FJD5|LAC17_ARATH	Laccase-17 OS=Arabidopsis thaliana OX=3702 GN=LAC17 PE=2 SV=1
Bo3g095330	0.94	0.47	0.74	0.05	0.05	0	-3.6904	3.5372e-08	3.9211e-07	PREDICTED: VIN3-like protein 2 isoform X2 [Brassica oleracea var. oleracea]	*	*	*	*	*	*	*	sp|Q9SUM4|VIL2_ARATH	VIN3-like protein 2 OS=Arabidopsis thaliana OX=3702 GN=VIL2 PE=1 SV=1
Bo1g134970	3.48	1.78	2.92	0.07	0.79	0.62	-2.207	1.2887e-04	7.8904e-04	PREDICTED: PRA1 family protein F3-like [Brassica oleracea var. oleracea]	GO:0016021(integral component of membrane)	*	*	*	*	*	*	sp|Q9LIC6|PR1F3_ARATH	PRA1 family protein F3 OS=Arabidopsis thaliana OX=3702 GN=PRA1F3 PE=1 SV=1
Bo3g068800	0	0	0	0.43	0.38	0.32	4.7523	8.7426e-10	1.1662e-08	hypothetical protein F2Q69_00003642 [Brassica cretica]	*	*	*	*	*	*	*	sp|Q6AVI0|RSLE2_ORYSJ	Zinc finger BED domain-containing protein RICESLEEPER 2 OS=Oryza sativa subsp. japonica OX=39947 GN=Os03g0733400 PE=2 SV=1
Bo4g024400	7.09	10.88	7.07	21.58	19.92	18.61	1.2716	2.4750e-12	4.2922e-11	PREDICTED: ribosome biogenesis protein BOP1 homolog [Brassica oleracea var. oleracea]	GO:0000463(maturation of LSU-rRNA from tricistronic rRNA transcript );GO:0000466(maturation of 5.8S rRNA from tricistronic rRNA transcript );GO:0005654(nucleoplasm);GO:0005730(nucleolus);GO:0030687(preribosome, large subunit precursor);GO:0043021(ribonucleoprotein complex binding)	K14824	ERB1, BOP1	http://www.genome.jp/dbget-bin/www_bget?ko:K14824	*	KOG0643	Translation initiation factor 3, subunit i (eIF-3i)/TGF-beta receptor-interacting protein (TRIP-1)	sp|F4IH25|BOP1_ARATH	Ribosome biogenesis protein BOP1 homolog OS=Arabidopsis thaliana OX=3702 GN=BOP1 PE=1 SV=1
Bo8g052920	4.4	4.52	3.9	2.4	1.98	1.67	-1.1275	3.5210e-06	2.9115e-05	PREDICTED: E3 ubiquitin-protein ligase SINAT4 [Brassica oleracea var. oleracea]	GO:0005634(nucleus);GO:0006511(ubiquitin-dependent protein catabolic process);GO:0007275(multicellular organism development);GO:0008270(zinc ion binding)	K04506	SIAH1	http://www.genome.jp/dbget-bin/www_bget?ko:K04506	ko04120(Ubiquitin mediated proteolysis)	KOG3002	Zn finger protein	sp|Q9STN8|SINA4_ARATH	E3 ubiquitin-protein ligase SINAT4 OS=Arabidopsis thaliana OX=3702 GN=SINAT4 PE=1 SV=1
novel.17994	7.58	4.76	7.12	0.42	0.77	0.22	-3.914	1.2160e-21	4.5052e-20	PREDICTED: uncharacterized protein LOC106293534 isoform X2 [Brassica oleracea var. oleracea]	*	*	*	*	*	*	*	*	*
novel.6498	1.01	0.5	0	21.22	59.19	21.72	4.6624	3.7915e-12	6.4550e-11	myrosinase [Brassica oleracea var. italica]	GO:0004553(hydrolase activity, hydrolyzing O-glycosyl compounds);GO:0005975(carbohydrate metabolic process)	K01237	E3.2.1.147	http://www.genome.jp/dbget-bin/www_bget?ko:K01237	ko00380(Tryptophan metabolism)	*	*	sp|Q00326|MYRO_BRANA	Myrosinase OS=Brassica napus OX=3708 PE=2 SV=1
Bo3g024010	4.84	9.53	8.36	23.78	17.46	21.18	1.2548	3.5033e-07	3.3800e-06	PREDICTED: transcription factor bHLH137 [Brassica oleracea var. oleracea]	*	*	*	*	*	*	*	sp|Q93W88|BH137_ARATH	Transcription factor bHLH137 OS=Arabidopsis thaliana OX=3702 GN=BHLH137 PE=1 SV=1
Bo7g045100	15.54	12.91	14.85	0.34	0.42	0.6	-4.8702	1.4989e-57	3.3291e-55	PREDICTED: probable LRR receptor-like serine/threonine-protein kinase At1g29720 isoform X2 [Brassica oleracea var. oleracea]	*	*	*	*	*	*	*	sp|Q9ASQ6|Y1972_ARATH	Probable LRR receptor-like serine/threonine-protein kinase At1g29720 OS=Arabidopsis thaliana OX=3702 GN=RFK1 PE=2 SV=3
Bo8g109530	10.6	21.63	22.44	0	0.38	0	-5.1951	1.0350e-11	1.6974e-10	hypothetical protein DY000_02057956 [Brassica cretica]	GO:0000160(phosphorelay signal transduction system)	K14492	ARR-A	http://www.genome.jp/dbget-bin/www_bget?ko:K14492	ko04075(Plant hormone signal transduction)	*	*	sp|O82798|ARR4_ARATH	Two-component response regulator ARR4 OS=Arabidopsis thaliana OX=3702 GN=ARR4 PE=1 SV=1
Bo3g031880	49.57	77.63	56.6	19.38	20.54	15.25	-1.7125	7.5156e-20	2.4376e-18	PREDICTED: transcription factor AS1-like [Brassica oleracea var. oleracea]	GO:0003677(DNA binding);GO:0005634(nucleus);GO:0006351(transcription, DNA-templated);GO:0010338(leaf formation)	K09422	MYBP	http://www.genome.jp/dbget-bin/www_bget?ko:K09422	*	*	*	sp|O80931|AS1_ARATH	Transcription factor AS1 OS=Arabidopsis thaliana OX=3702 GN=AS1 PE=1 SV=1
Bo8g049860	1.72	2.89	1.08	18.29	21.71	17.81	3.1443	2.1675e-27	1.1523e-25	PREDICTED: uncharacterized protein LOC106307799 [Brassica oleracea var. oleracea]	*	*	*	*	*	*	*	*	*
Bo01058s020	0	0	0	0.69	0.65	1.4	3.662	1.2014e-05	9.0503e-05	hypothetical protein F2Q70_00023416 [Brassica cretica]	*	*	*	*	*	*	*	sp|Q9LUC9|C7A11_ARATH	Cytochrome P450 72A11 OS=Arabidopsis thaliana OX=3702 GN=CYP72A11 PE=2 SV=1
novel.11054	0.77	1.08	1.61	2.85	5.88	5.05	1.7404	2.4837e-03	1.1056e-02	PREDICTED: uncharacterized protein LOC106338707 [Brassica oleracea var. oleracea]	*	*	*	*	*	*	*	*	*
Bo5g088330	3.87	3.49	2.16	1.44	1.62	1.61	-1.0257	3.8214e-05	2.6154e-04	unnamed protein product [Brassica oleracea]	GO:0004565(beta-galactosidase activity);GO:0005975(carbohydrate metabolic process);GO:0030246(carbohydrate binding)	*	*	*	*	KOG0496	Beta-galactosidase	sp|Q9C6W4|BGA15_ARATH	Beta-galactosidase 15 OS=Arabidopsis thaliana OX=3702 GN=BGAL15 PE=2 SV=1
Bo4g197340	1.28	2.6	1.36	2.87	4.96	1.88	1.0478	8.1247e-03	3.0773e-02	PREDICTED: probable RNA-binding protein ARP1 isoform X1 [Brassica oleracea var. oleracea]	GO:0003729(mRNA binding)	*	*	*	*	KOG4205	RNA-binding protein musashi/mRNA cleavage and polyadenylation factor I complex, subunit HRP1	sp|Q9M1S3|ARP1_ARATH	Probable RNA-binding protein ARP1 OS=Arabidopsis thaliana OX=3702 GN=ARP1 PE=2 SV=1
Bo2g146110	0.08	0.14	0	0.39	0.72	0.29	2.0016	4.6052e-03	1.8955e-02	PREDICTED: apoptosis-enhancing nuclease-like isoform X1 [Brassica oleracea var. oleracea]	GO:0003676(nucleic acid binding);GO:0006364(rRNA processing);GO:0008408(3'-5' exonuclease activity)	*	*	*	*	KOG2249	3'-5' exonuclease	sp|Q9GZR2|REXO4_HUMAN	RNA exonuclease 4 OS=Homo sapiens OX=9606 GN=REXO4 PE=1 SV=2
novel.12994	16.62	24.74	13.14	8.64	6.74	12.44	-1.0855	1.5813e-03	7.4484e-03	*	*	*	*	*	*	*	*	*	*
Bo4g053780	17.35	18.1	20.58	7.59	7.29	7.64	-1.3063	1.2151e-18	3.6118e-17	PREDICTED: aspartate aminotransferase, mitochondrial-like [Brassica oleracea var. oleracea]	GO:0004069(L-aspartate:2-oxoglutarate aminotransferase activity);GO:0006520(cellular amino acid metabolic process);GO:0009058(biosynthetic process);GO:0030170(pyridoxal phosphate binding)	K14455	GOT2	http://www.genome.jp/dbget-bin/www_bget?ko:K14455	ko00250(Alanine, aspartate and glutamate metabolism);ko00330(Arginine and proline metabolism);ko00220(Arginine biosynthesis);ko00270(Cysteine and methionine metabolism);ko00360(Phenylalanine metabolism);ko00400(Phenylalanine, tyrosine and tryptophan biosynthesis);ko00350(Tyrosine metabolism);ko00950(Isoquinoline alkaloid biosynthesis);ko00960(Tropane, piperidine and pyridine alkaloid biosynthesis…	KOG1411	Aspartate aminotransferase/Glutamic oxaloacetic transaminase AAT1/GOT2	sp|P46643|AAT1_ARATH	Aspartate aminotransferase, mitochondrial OS=Arabidopsis thaliana OX=3702 GN=ASP1 PE=1 SV=1
Bo9g117270	0.46	0.58	0.25	0	0	0	-3.5115	3.2985e-05	2.2854e-04	PREDICTED: uncharacterized protein LOC106317659 isoform X1 [Brassica oleracea var. oleracea]	*	*	*	*	*	*	*	*	*
Bo7g038960	78.06	53.6	74.4	31.3	20.75	24.76	-1.4576	1.3106e-10	1.9172e-09	PREDICTED: UDP-glucuronate 4-epimerase 6-like [Brassica oleracea var. oleracea]	GO:0016021(integral component of membrane)	K08679	E5.1.3.6	http://www.genome.jp/dbget-bin/www_bget?ko:K08679	ko00520(Amino sugar and nucleotide sugar metabolism)	KOG1371	UDP-glucose 4-epimerase/UDP-sulfoquinovose synthase	sp|Q9LIS3|GAE6_ARATH	UDP-glucuronate 4-epimerase 6 OS=Arabidopsis thaliana OX=3702 GN=GAE6 PE=1 SV=1
novel.36259	4.98	5.23	5.23	0	1.77	0.19	-2.4489	5.1693e-04	2.7482e-03	protein ANTAGONIST OF LIKE HETEROCHROMATIN PROTEIN 1-like isoform X1 [Brassica rapa]	*	*	*	*	*	*	*	*	*
Bo5g024020	5.06	0.62	1.65	0.13	0.31	0.28	-2.8861	9.8042e-06	7.5022e-05	PREDICTED: inorganic pyrophosphatase 2 [Brassica oleracea var. oleracea]	GO:0016791(phosphatase activity);GO:0046872(metal ion binding);GO:0052731(phosphocholine phosphatase activity);GO:0052732(phosphoethanolamine phosphatase activity)	K13248	PHOSPHO2	http://www.genome.jp/dbget-bin/www_bget?ko:K13248	ko00750(Vitamin B6 metabolism)	KOG3120	Predicted haloacid dehalogenase-like hydrolase	sp|Q9FZ62|PPSP2_ARATH	Inorganic pyrophosphatase 2 OS=Arabidopsis thaliana OX=3702 GN=At1g17710 PE=2 SV=1
Bo3g080010	1.07	0.99	1.62	0	0	0	-6.5343	1.2933e-20	4.4207e-19	PREDICTED: phospholipase D gamma 1-like [Brassica oleracea var. oleracea]	GO:0004630(phospholipase D activity);GO:0005509(calcium ion binding);GO:0016020(membrane);GO:0016042(lipid catabolic process);GO:0046470(phosphatidylcholine metabolic process);GO:0070290(N-acylphosphatidylethanolamine-specific phospholipase D activity)	K01115	PLD1_2	http://www.genome.jp/dbget-bin/www_bget?ko:K01115	ko04144(Endocytosis);ko00565(Ether lipid metabolism);ko00564(Glycerophospholipid metabolism)	KOG1329	Phospholipase D1	sp|Q9T053|PLDG1_ARATH	Phospholipase D gamma 1 OS=Arabidopsis thaliana OX=3702 GN=PLDGAMMA1 PE=1 SV=1
Bo2g018480	2.15	2.6	2.68	7.35	6.04	6.58	1.3652	1.8646e-11	2.9808e-10	PREDICTED: uncharacterized protein LOC106327889 [Brassica oleracea var. oleracea]	GO:0003674(molecular_function);GO:0005634(nucleus);GO:0008150(biological_process)	*	*	*	*	*	*	*	*
Bo4g143780	42.83	43	41.31	4.21	1.91	4.17	-3.5682	8.2080e-35	7.0006e-33	PREDICTED: uncharacterized protein LOC106342517 [Brassica oleracea var. oleracea]	*	*	*	*	*	*	*	*	*
Bo8g117630	5.67	5.94	4.81	0.67	0.51	0.33	-3.4463	1.0398e-28	5.9473e-27	PREDICTED: pyruvate dehydrogenase E1 component subunit alpha-3, chloroplastic-like [Brassica oleracea var. oleracea]	GO:0004739(pyruvate dehydrogenase );GO:0006086(acetyl-CoA biosynthetic process from pyruvate);GO:0043231(intracellular membrane-bounded organelle)	K00161	PDHA, pdhA	http://www.genome.jp/dbget-bin/www_bget?ko:K00161	ko00020(Citrate cycle (TCA cycle));ko00010(Glycolysis / Gluconeogenesis);ko00620(Pyruvate metabolism)	KOG0225	Pyruvate dehydrogenase E1, alpha subunit	sp|O24457|ODPA3_ARATH	Pyruvate dehydrogenase E1 component subunit alpha-3, chloroplastic OS=Arabidopsis thaliana OX=3702 GN=PDH-E1 ALPHA PE=2 SV=1
Bo7g110110	112.8	147.43	114.4	55.12	87.07	46.24	-1.0464	6.8303e-06	5.3843e-05	PREDICTED: 21 kDa protein-like [Brassica oleracea var. oleracea]	GO:0004857(enzyme inhibitor activity)	*	*	*	*	*	*	sp|Q9SB37|PMEI7_ARATH	Pectinesterase inhibitor 7 OS=Arabidopsis thaliana OX=3702 GN=PMEI7 PE=2 SV=1
novel.18580	0	0	0	473.95	334.16	398.39	7.9278	2.0881e-34	1.7173e-32	unnamed protein product [Brassica oleracea]	*	*	*	*	*	*	*	*	*
novel.11658	61.88	62.5	57.74	0	0	0.04	-10.4732	1.2221e-93	9.0633e-91	hypothetical protein DY000_02049747 [Brassica cretica]	*	*	*	*	*	*	*	*	*
Bo1g134620	56.1	16.68	51.85	17.01	16.31	14.5	-1.3771	1.8103e-04	1.0699e-03	PREDICTED: uncharacterized protein LOC106317388 [Brassica oleracea var. oleracea]	GO:0016042(lipid catabolic process);GO:0016787(hydrolase activity)	*	*	*	*	KOG2088	Predicted lipase/calmodulin-binding heat-shock protein	sp|P0C1S9|DGLB_RAT	Sn1-specific diacylglycerol lipase beta OS=Rattus norvegicus OX=10116 GN=Daglb PE=1 SV=1
Bo02113s030	13.05	8.77	18.73	7.05	7.04	3.43	-1.228	4.9105e-03	2.0025e-02	BnaCnng77040D [Brassica napus]	*	K12812	UAP56, BAT1, SUB2	http://www.genome.jp/dbget-bin/www_bget?ko:K12812	ko03040(Spliceosome);ko03013(RNA transport);ko03015(mRNA surveillance pathway)	KOG0329	ATP-dependent RNA helicase	sp|Q56XG6|RH15_ARATH	DEAD-box ATP-dependent RNA helicase 15 OS=Arabidopsis thaliana OX=3702 GN=RH15 PE=1 SV=3
Bo7g095020	0.11	0.04	0.03	0.29	0.39	0.38	2.0647	8.2675e-04	4.1745e-03	unnamed protein product [Brassica oleracea]	GO:0005515(protein binding);GO:0005634(nucleus);GO:0005737(cytoplasm);GO:0005829(cytosol);GO:0008420(RNA polymerase II CTD heptapeptide repeat phosphatase activity);GO:0030154(cell differentiation);GO:0043175(RNA polymerase core enzyme binding);GO:0046872(metal ion binding);GO:0070940(dephosphorylation of RNA polymerase II C-terminal domain)	*	*	*	*	*	*	sp|F4K1B1|RPAP2_ARATH	Putative RNA polymerase II subunit B1 CTD phosphatase RPAP2 homolog OS=Arabidopsis thaliana OX=3702 GN=At5g26760 PE=2 SV=1
Bo3g095310	66.59	84.78	72.63	45.71	45.11	26.47	-1.0424	4.2125e-04	2.2868e-03	Small nuclear ribonucleoprotein family protein [Arabidopsis thaliana]	GO:0000387(spliceosomal snRNP assembly);GO:0003723(RNA binding);GO:0005634(nucleus);GO:0005681(spliceosomal complex);GO:0005682(U5 snRNP);GO:0005685(U1 snRNP);GO:0005686(U2 snRNP);GO:0005687(U4 snRNP);GO:0005829(cytosol);GO:0008380(RNA splicing);GO:0043484(regulation of RNA splicing);GO:0046540(U4/U6 x U5 tri-snRNP complex);GO:0048509(regulation of meristem development);GO:0071011(precatalytic sp…	K11097	SNRPE, SME	http://www.genome.jp/dbget-bin/www_bget?ko:K11097	ko03040(Spliceosome)	KOG1774	Small nuclear ribonucleoprotein E	sp|Q7ZUG0|RUXE_DANRE	Small nuclear ribonucleoprotein E OS=Danio rerio OX=7955 GN=snrpe PE=3 SV=1
novel.34436	1.99	2.15	1.85	0	0	0	-4.3821	4.0480e-08	4.4524e-07	*	*	*	*	*	*	*	*	*	*
Bo8g098030	8.76	7.18	8.86	3.34	3.4	2.83	-1.4093	3.3106e-10	4.6517e-09	PREDICTED: RING-H2 finger protein ATL5 [Brassica oleracea var. oleracea]	GO:0016021(integral component of membrane)	*	*	*	*	*	*	sp|Q9LZJ6|ATL5_ARATH	RING-H2 finger protein ATL5 OS=Arabidopsis thaliana OX=3702 GN=ATL5 PE=2 SV=1
Bo6g108610	0.38	0.52	0.21	2.12	1.86	0.66	1.7644	7.9609e-04	4.0381e-03	PREDICTED: uncharacterized protein LOC106298478 [Brassica oleracea var. oleracea]	GO:0009734(auxin-activated signaling pathway)	*	*	*	*	*	*	sp|Q93Z37|BIG1E_ARATH	Protein BIG GRAIN 1-like E OS=Arabidopsis thaliana OX=3702 GN=At1g69160 PE=2 SV=1
Bo7g077180	0	0.33	0.2	6.58	7.54	6.63	4.8472	8.2789e-20	2.6812e-18	unnamed protein product [Brassica oleracea]	*	K17681	ATAD3A_B	http://www.genome.jp/dbget-bin/www_bget?ko:K17681	*	*	*	*	*
Bo2g003920	41.15	17.59	33.64	7.77	6.97	5.23	-2.2075	1.9432e-12	3.4132e-11	PREDICTED: probable E3 ubiquitin-protein ligase LUL1 [Brassica oleracea var. oleracea]	*	K10604	MGRN1	http://www.genome.jp/dbget-bin/www_bget?ko:K10604	ko04120(Ubiquitin mediated proteolysis)	KOG4265	Predicted E3 ubiquitin ligase	sp|Q9LYW5|LUL1_ARATH	Probable E3 ubiquitin-protein ligase LUL1 OS=Arabidopsis thaliana OX=3702 GN=LUL1 PE=1 SV=1
Bo9g053220	58.45	105.78	85.62	171.02	307.72	121.16	1.1648	1.6581e-04	9.9083e-04	PREDICTED: alkane hydroxylase MAH1-like [Brassica oleracea var. oleracea]	GO:0004497(monooxygenase activity);GO:0005506(iron ion binding);GO:0016021(integral component of membrane);GO:0016705(oxidoreductase activity, acting on paired donors, with incorporation or reduction of molecular oxygen);GO:0020037(heme binding)	K15405	MAH1, CYP96A15	http://www.genome.jp/dbget-bin/www_bget?ko:K15405	ko00073(Cutin, suberine and wax biosynthesis)	*	*	sp|Q9FVS9|C96AF_ARATH	Alkane hydroxylase MAH1 OS=Arabidopsis thaliana OX=3702 GN=CYP96A15 PE=2 SV=1
Bo7g003150	1.86	3.57	2.43	0	0	0	-3.9555	1.5877e-06	1.3858e-05	PREDICTED: clathrin light chain 1 [Brassica oleracea var. oleracea]	GO:0005198(structural molecule activity);GO:0006886(intracellular protein transport);GO:0016192(vesicle-mediated transport);GO:0030130(clathrin coat of trans-Golgi network vesicle);GO:0030132(clathrin coat of coated pit)	*	*	*	*	*	*	sp|Q9SKU1|CLC1_ARATH	Clathrin light chain 1 OS=Arabidopsis thaliana OX=3702 GN=At2g20760 PE=2 SV=1
Bo5g010780	1.61	2.23	1.5	9.06	9.01	7.09	2.1411	6.4475e-25	2.9821e-23	PREDICTED: putative pentatricopeptide repeat-containing protein At1g10330 [Brassica oleracea var. oleracea]	*	*	*	*	*	*	*	sp|Q9SY75|PPR30_ARATH	Putative pentatricopeptide repeat-containing protein At1g10330 OS=Arabidopsis thaliana OX=3702 GN=PCMP-E71 PE=3 SV=1
novel.26902	1.39	2.07	0.75	3	3.74	2.66	1.0477	1.8483e-03	8.5435e-03	PREDICTED: uncharacterized protein LOC108822758 [Raphanus sativus]	GO:0004144(diacylglycerol O-acyltransferase activity);GO:0005829(cytosol);GO:0019432(triglyceride biosynthetic process)	*	*	*	*	*	*	sp|Q9C5W0|DGAT3_ARATH	Diacylglycerol O-acyltransferase 3 OS=Arabidopsis thaliana OX=3702 GN=DGAT3 PE=1 SV=2
novel.1186	4.09	4.6	3.9	0	0	0	-7.084	7.0898e-26	3.4815e-24	hypothetical protein DY000_02037958 [Brassica cretica]	GO:0005634(nucleus);GO:0007275(multicellular organism development)	*	*	*	*	*	*	sp|O80775|WDR55_ARATH	WD repeat-containing protein 55 OS=Arabidopsis thaliana OX=3702 GN=WDR55 PE=1 SV=2
novel.30777	16.61	13.48	9.06	0	0	0	-6.8356	3.8163e-23	1.5708e-21	hypothetical protein F2Q70_00026080 [Brassica cretica]	GO:0016021(integral component of membrane)	*	*	*	*	*	*	*	*
Bo3g095300	12.34	5.83	13.62	5.1	3.72	4.77	-1.24	2.2898e-04	1.3219e-03	PREDICTED: uncharacterized protein LOC106331784 [Brassica oleracea var. oleracea]	GO:0016021(integral component of membrane)	*	*	*	*	*	*	*	*
Bo5g110070	0.07	0.18	0.09	4.38	2.66	4.7	4.6869	2.9894e-27	1.5740e-25	PREDICTED: cytochrome P450 705A5-like [Brassica oleracea var. oleracea]	GO:0004497(monooxygenase activity);GO:0005506(iron ion binding);GO:0016021(integral component of membrane);GO:0016705(oxidoreductase activity, acting on paired donors, with incorporation or reduction of molecular oxygen);GO:0020037(heme binding)	*	*	*	*	*	*	sp|Q9LJY5|C05AK_ARATH	Cytochrome P450 705A22 OS=Arabidopsis thaliana OX=3702 GN=CYP705A22 PE=2 SV=1
Bo1g002890	5.92	3.8	4.51	0	0	0	-5.51	1.1755e-13	2.3367e-12	PREDICTED: trafficking protein particle complex subunit 12 isoform X1 [Brassica oleracea var. oleracea]	*	K20309	TRAPPC12	http://www.genome.jp/dbget-bin/www_bget?ko:K20309	*	*	*	sp|Q8WVT3|TPC12_HUMAN	Trafficking protein particle complex subunit 12 OS=Homo sapiens OX=9606 GN=TRAPPC12 PE=1 SV=3
Bo3g100570	1.41	1.02	0.69	0	0	0	-4.9156	2.1577e-10	3.0869e-09	hypothetical protein F2Q70_00010794 [Brassica cretica]	*	*	*	*	*	*	*	sp|Q9AT76|AGL27_ARATH	Agamous-like MADS-box protein AGL27 OS=Arabidopsis thaliana OX=3702 GN=AGL27 PE=1 SV=1
Bo8g102170	0	0	0	4.37	3.89	6.68	2.3615	7.3554e-03	2.8285e-02	PREDICTED: uncharacterized protein LOC106310074 [Brassica oleracea var. oleracea]	GO:0003674(molecular_function);GO:0005576(extracellular region);GO:0008150(biological_process)	*	*	*	*	*	*	*	*
novel.25577	0.53	1.87	0.95	3.94	2.46	2.33	1.2216	7.0124e-03	2.7176e-02	hypothetical protein F2Q69_00040774 [Brassica cretica]	*	*	*	*	*	*	*	*	*
Bo7g003680	16.35	15.9	14.72	36.33	36.65	36.52	1.1682	6.0462e-26	2.9825e-24	PREDICTED: WD repeat-containing protein 70 [Brassica oleracea var. oleracea]	*	*	*	*	*	KOG0772	Uncharacterized conserved protein, contains WD40 repeat	sp|Q0VA16|WDR70_XENTR	WD repeat-containing protein 70 OS=Xenopus tropicalis OX=8364 GN=wdr70 PE=2 SV=1
novel.18745	0	0	0	6.97	5.01	6.29	5.9168	2.2521e-16	5.6308e-15	hypothetical protein F2Q70_00023192 [Brassica cretica]	*	*	*	*	*	*	*	*	*
novel.34036	0	0	0	5.75	2.59	3.12	6.1562	1.1964e-17	3.3112e-16	hypothetical protein F2Q68_00023353 [Brassica cretica]	*	*	*	*	*	*	*	sp|Q9LZ25|DRL30_ARATH	Probable disease resistance protein At5g04720 OS=Arabidopsis thaliana OX=3702 GN=At5g04720 PE=2 SV=1
Bo3g083800	0.4	0.1	0.29	0.01	0.01	0	-3.4729	6.2494e-06	4.9590e-05	PREDICTED: receptor-like protein 12 [Brassica oleracea var. oleracea]	GO:0016021(integral component of membrane)	*	*	*	*	*	*	sp|Q9C9H6|RLP11_ARATH	Receptor-like protein 11 OS=Arabidopsis thaliana OX=3702 GN=RLP11 PE=3 SV=1
Bo3g004190	0.56	0.89	0.66	4.78	6.51	3.02	2.5129	2.7491e-09	3.4684e-08	PREDICTED: PRA1 family protein B6 [Brassica oleracea var. oleracea]	GO:0005783(endoplasmic reticulum);GO:0005794(Golgi apparatus);GO:0016021(integral component of membrane);GO:0016192(vesicle-mediated transport)	K20359	RABAC1, PRAF1	http://www.genome.jp/dbget-bin/www_bget?ko:K20359	*	*	*	sp|Q9LYQ4|PR1B6_ARATH	PRA1 family protein B6 OS=Arabidopsis thaliana OX=3702 GN=PRA1B6 PE=1 SV=1
novel.19163	1.4	1.05	1.02	0	0	0	-4.1427	3.3509e-07	3.2438e-06	*	*	*	*	*	*	*	*	*	*
Bo9g078280	10.91	10.4	10.34	38.75	21.22	49.7	1.7244	2.0527e-08	2.3450e-07	PREDICTED: probable plastid-lipid-associated protein 1, chloroplastic [Brassica oleracea var. oleracea]	*	*	*	*	*	*	*	sp|O81439|PAP1_ARATH	Probable plastid-lipid-associated protein 1, chloroplastic OS=Arabidopsis thaliana OX=3702 GN=PAP1 PE=1 SV=1
Bo9g065500	35.4	29.76	32.71	2.26	2.86	1.61	-3.8618	5.6978e-55	1.1871e-52	PREDICTED: putative gamma-glutamylcyclotransferase At3g02910 [Brassica oleracea var. oleracea]	GO:0061929(gamma-glutamylaminecyclotransferase activity)	K19761	GGACT	http://www.genome.jp/dbget-bin/www_bget?ko:K19761	*	*	*	sp|Q9M8T3|Y2910_ARATH	Putative gamma-glutamylcyclotransferase At3g02910 OS=Arabidopsis thaliana OX=3702 GN=At3g02910 PE=2 SV=2
Bo9g053290	1.22	0.91	0.83	2.55	2.44	1.97	1.1211	1.2444e-04	7.6491e-04	BnaC09g15680D [Brassica napus]	*	*	*	*	*	*	*	sp|Q9FVS9|C96AF_ARATH	Alkane hydroxylase MAH1 OS=Arabidopsis thaliana OX=3702 GN=CYP96A15 PE=2 SV=1
Bo3g141590	0	0	0	12.28	10.81	9.61	9.2903	1.2437e-52	2.3558e-50	PREDICTED: uncharacterized protein LOC106334682 [Brassica oleracea var. oleracea]	GO:0003723(RNA binding);GO:0006396(RNA processing)	K12825	SF3A1, SAP114	http://www.genome.jp/dbget-bin/www_bget?ko:K12825	ko03040(Spliceosome)	KOG0007	Splicing factor 3a, subunit 1	sp|O23708|PSA2A_ARATH	Proteasome subunit alpha type-2-A OS=Arabidopsis thaliana OX=3702 GN=PAB1 PE=1 SV=1
Bo01916s010	4.92	5.74	8.16	1.66	1.73	1.67	-1.5099	3.3791e-06	2.8049e-05	PREDICTED: cytidine deaminase 1-like [Brassica oleracea var. oleracea]	GO:0004126(cytidine deaminase activity);GO:0008270(zinc ion binding)	K01489	cdd, CDA	http://www.genome.jp/dbget-bin/www_bget?ko:K01489	ko00240(Pyrimidine metabolism)	*	*	sp|O65896|CDA1_ARATH	Cytidine deaminase 1 OS=Arabidopsis thaliana OX=3702 GN=CDA1 PE=1 SV=1
Bo5g131830	0.19	0.21	0.17	0.83	1.01	0.25	1.5428	1.0047e-02	3.6949e-02	PREDICTED: uncharacterized protein LOC106292842 [Brassica oleracea var. oleracea]	GO:0009734(auxin-activated signaling pathway)	*	*	*	*	*	*	sp|Q9LVK2|BIG1A_ARATH	Protein BIG GRAIN 1-like A OS=Arabidopsis thaliana OX=3702 GN=At3g13980 PE=3 SV=1
novel.2602	17.36	25.6	9.72	2.93	0	0.85	-3.0337	4.9353e-05	3.3079e-04	unnamed protein product, partial [Brassica oleracea]	*	*	*	*	*	*	*	*	*
novel.34925	0.46	0.71	0.17	3.67	0.9	4.19	2.1308	3.8789e-03	1.6313e-02	uncharacterized protein LOC117131444 [Brassica rapa]	*	*	*	*	*	*	*	*	*
novel.23006	3.88	3.1	3.12	0.19	0.32	0.22	-3.7328	2.2871e-22	8.8245e-21	PREDICTED: LOW QUALITY PROTEIN: copia protein [Brassica oleracea var. oleracea]	*	*	*	*	*	*	*	sp|P10978|POLX_TOBAC	Retrovirus-related Pol polyprotein from transposon TNT 1-94 OS=Nicotiana tabacum OX=4097 PE=2 SV=1
Bo2g009720	7.39	7.14	7.93	19.64	14.66	18.73	1.1729	4.2784e-09	5.2701e-08	PREDICTED: protein UPSTREAM OF FLC [Brassica oleracea var. oleracea]	GO:0009925(basal plasma membrane)	*	*	*	*	*	*	sp|Q9LX14|UFC_ARATH	Protein UPSTREAM OF FLC OS=Arabidopsis thaliana OX=3702 GN=UFC PE=2 SV=1
Bo00615s250	8.73	6.14	7.4	3.8	3.25	3.44	-1.12	3.3148e-08	3.6858e-07	BnaA02g34580D [Brassica napus]	GO:0004805(trehalose-phosphatase activity);GO:0005992(trehalose biosynthetic process)	K01087	otsB	http://www.genome.jp/dbget-bin/www_bget?ko:K01087	ko00500(Starch and sucrose metabolism)	KOG1050	Trehalose-6-phosphate synthase component TPS1 and related subunits	sp|Q5HZ05|TPPJ_ARATH	Probable trehalose-phosphate phosphatase J OS=Arabidopsis thaliana OX=3702 GN=TPPJ PE=1 SV=1
Bo20359s010	2.6	17.69	4.93	212.06	233.89	166.31	3.4691	8.8833e-07	8.0406e-06	BnaA05g16010D [Brassica napus]	GO:0003729(mRNA binding);GO:0003924(GTPase activity);GO:0005200(structural constituent of cytoskeleton);GO:0005525(GTP binding);GO:0005576(extracellular region);GO:0005618(cell wall);GO:0005634(nucleus);GO:0005737(cytoplasm);GO:0005774(vacuolar membrane);GO:0005829(cytosol);GO:0005874(microtubule);GO:0005886(plasma membrane);GO:0007017(microtubule-based process);GO:0009570(chloroplast stroma);GO:…	K07374	TUBA	http://www.genome.jp/dbget-bin/www_bget?ko:K07374	ko04145(Phagosome)	KOG1376	Alpha tubulin	sp|B9DGT7|TBA2_ARATH	Tubulin alpha-2 chain OS=Arabidopsis thaliana OX=3702 GN=TUBA2 PE=2 SV=2
Bo7g045070	0	0	0	8.89	4.79	8.38	5.0354	4.9076e-11	7.5422e-10	unnamed protein product [Brassica oleracea]	*	*	*	*	*	*	*	sp|Q9ASQ6|Y1972_ARATH	Probable LRR receptor-like serine/threonine-protein kinase At1g29720 OS=Arabidopsis thaliana OX=3702 GN=RFK1 PE=2 SV=3
Bo3g155620	125.54	76.44	86.76	23.59	28.06	21.1	-2.0181	1.6674e-20	5.6337e-19	PREDICTED: phosphoserine aminotransferase 1, chloroplastic [Brassica oleracea var. oleracea]	GO:0004648(O-phospho-L-serine:2-oxoglutarate aminotransferase activity);GO:0006564(L-serine biosynthetic process);GO:0009570(chloroplast stroma);GO:0030170(pyridoxal phosphate binding);GO:0042803(protein homodimerization activity)	K00831	serC, PSAT1	http://www.genome.jp/dbget-bin/www_bget?ko:K00831	ko00270(Cysteine and methionine metabolism);ko00260(Glycine, serine and threonine metabolism);ko00750(Vitamin B6 metabolism)	KOG2790	Phosphoserine aminotransferase	sp|Q96255|SERB1_ARATH	Phosphoserine aminotransferase 1, chloroplastic OS=Arabidopsis thaliana OX=3702 GN=PSAT1 PE=1 SV=1
novel.16508	3.7	2.14	4.22	9.12	16.94	5.51	1.4916	1.2089e-04	7.4531e-04	PREDICTED: syntaxin-related protein KNOLLE [Brassica oleracea var. oleracea]	*	K08486	STX1B_2_3	http://www.genome.jp/dbget-bin/www_bget?ko:K08486	ko04130(SNARE interactions in vesicular transport)	KOG0810	SNARE protein Syntaxin 1 and related proteins	sp|Q42374|SY111_ARATH	Syntaxin-related protein KNOLLE OS=Arabidopsis thaliana OX=3702 GN=KN PE=1 SV=1
Bo04641s010	9.56	13.16	8.44	5.52	4.92	4.52	-1.1212	6.2208e-05	4.0832e-04	unnamed protein product [Brassica oleracea]	GO:0005525(GTP binding)	*	*	*	*	*	*	sp|Q9T0F4|IAN13_ARATH	Immune-associated nucleotide-binding protein 13 OS=Arabidopsis thaliana OX=3702 GN=IAN13 PE=3 SV=1
Bo2g028980	6.71	7.29	7.93	45.28	43.09	31.3	2.3515	3.2522e-31	2.2130e-29	PREDICTED: uncharacterized protein LOC106324932 [Brassica oleracea var. oleracea]	GO:0005634(nucleus);GO:0005739(mitochondrion);GO:0008168(methyltransferase activity);GO:0032259(methylation)	*	*	*	*	*	*	*	*
Bo3g021590	0.81	0.92	0.94	0	0	0	-4.8765	2.6601e-10	3.7752e-09	PREDICTED: probable long-chain-alcohol O-fatty-acyltransferase 2 [Brassica oleracea var. oleracea]	GO:0008374(O-acyltransferase activity);GO:0016021(integral component of membrane)	*	*	*	*	*	*	sp|Q9FJ73|WAXS2_ARATH	Probable long-chain-alcohol O-fatty-acyltransferase 2 OS=Arabidopsis thaliana OX=3702 GN=AT2 PE=3 SV=1
Bo7g099480	6.53	1.71	3.59	0.65	0.33	0.68	-2.6418	9.0871e-08	9.5530e-07	PREDICTED: probable galacturonosyltransferase-like 2 [Brassica oleracea var. oleracea]	GO:0000139(Golgi membrane);GO:0005794(Golgi apparatus);GO:0016021(integral component of membrane);GO:0016757(transferase activity, transferring glycosyl groups);GO:0045489(pectin biosynthetic process);GO:0047262(polygalacturonate 4-alpha-galacturonosyltransferase activity);GO:0071555(cell wall organization)	*	*	*	*	*	*	sp|Q9S7G2|GATL2_ARATH	Probable galacturonosyltransferase-like 2 OS=Arabidopsis thaliana OX=3702 GN=GATL2 PE=2 SV=1
novel.8290	0.72	2.31	0.49	0.4	0.53	0.21	-1.5017	1.1577e-02	4.1715e-02	*	*	*	*	*	*	*	*	*	*
novel.32022	0	0	0	13.58	19.93	20.94	5.959	1.3053e-16	3.3262e-15	*	*	*	*	*	*	*	*	*	*
Bo3g001040	18.8	1.08	14.04	0.48	0.11	0.3	-3.6323	6.1948e-06	4.9174e-05	PREDICTED: mitogen-activated protein kinase 11 [Brassica oleracea var. oleracea]	GO:0004707(MAP kinase activity);GO:0005515(protein binding);GO:0005524(ATP binding);GO:0005634(nucleus);GO:0005737(cytoplasm);GO:0005829(cytosol);GO:0005886(plasma membrane);GO:0007165(signal transduction);GO:0009737(response to abscisic acid);GO:0010468(regulation of gene expression);GO:0035556(intracellular signal transduction)	*	*	*	*	KOG0660	Mitogen-activated protein kinase	sp|Q9LMM5|MPK11_ARATH	Mitogen-activated protein kinase 11 OS=Arabidopsis thaliana OX=3702 GN=MPK11 PE=1 SV=1
novel.27985	1.38	0.98	1.27	0	0	0	-2.9159	7.9300e-04	4.0247e-03	PREDICTED: uncharacterized protein LOC106307682 [Brassica oleracea var. oleracea]	*	*	*	*	*	*	*	*	*
Bo9g011090	1.28	1.7	0.41	8.47	10.51	4.43	2.474	3.0674e-08	3.4255e-07	PREDICTED: cytokinin riboside 5&apos;-monophosphate phosphoribohydrolase LOG8-like isoform X2 [Brassica oleracea var. oleracea]	GO:0009691(cytokinin biosynthetic process);GO:0016787(hydrolase activity)	K06966	K06966	http://www.genome.jp/dbget-bin/www_bget?ko:K06966	ko00230(Purine metabolism);ko00240(Pyrimidine metabolism)	*	*	sp|Q84MC2|LOG8_ARATH	Cytokinin riboside 5&apos;-monophosphate phosphoribohydrolase LOG8 OS=Arabidopsis thaliana OX=3702 GN=LOG8 PE=1 SV=1
Bo1g034510	0	0	0	2.1	3.47	1.46	5.817	2.0842e-15	4.8123e-14	BnaC01g14960D [Brassica napus]	*	*	*	*	*	*	*	*	*
Bo3g153920	1.37	1.43	0.98	6.59	6.98	7.72	2.3372	6.3938e-16	1.5465e-14	BnaC03g61820D [Brassica napus]	*	K18998	CPL1_2	http://www.genome.jp/dbget-bin/www_bget?ko:K18998	*	*	*	sp|Q5YDB5|CPL2_ARATH	RNA polymerase II C-terminal domain phosphatase-like 2 OS=Arabidopsis thaliana OX=3702 GN=CPL2 PE=1 SV=3
Bo1g124760	12.32	12.9	11.31	0	0	0	-5.3261	1.2778e-12	2.2773e-11	PREDICTED: 60S ribosomal protein L37-2 [Brassica oleracea var. oleracea]	GO:0003735(structural constituent of ribosome);GO:0005840(ribosome);GO:0006412(translation);GO:0019843(rRNA binding);GO:0046872(metal ion binding)	K02922	RP-L37e, RPL37	http://www.genome.jp/dbget-bin/www_bget?ko:K02922	ko03010(Ribosome)	KOG3475	60S ribosomal protein L37	sp|Q43292|RL372_ARATH	60S ribosomal protein L37-2 OS=Arabidopsis thaliana OX=3702 GN=RPL37B PE=3 SV=2
Bo6g118630	5.05	5.78	5.08	2.1	3.54	2.03	-1.1131	2.1369e-05	1.5394e-04	PREDICTED: probable choline kinase 2 isoform X2 [Brassica oleracea var. oleracea]	*	K14156	CHK	http://www.genome.jp/dbget-bin/www_bget?ko:K14156	ko00564(Glycerophospholipid metabolism)	KOG2686	Choline kinase	sp|Q8L518|CK2_ARATH	Probable choline kinase 2 OS=Arabidopsis thaliana OX=3702 GN=At1g74320 PE=2 SV=1
novel.5832	1.82	1.92	1.62	0.7	0.96	0.95	-1.051	7.1729e-04	3.6827e-03	PREDICTED: transcription factor bHLH87 [Brassica oleracea var. oleracea]	GO:0046983(protein dimerization activity)	*	*	*	*	*	*	sp|Q8S3D2|BH087_ARATH	Transcription factor bHLH87 OS=Arabidopsis thaliana OX=3702 GN=BHLH87 PE=1 SV=1
novel.34967	0.69	4.09	0.62	0.06	0.24	0.18	-3.0098	4.2659e-06	3.4804e-05	uncharacterized protein LOC111210356 [Brassica napus]	*	*	*	*	*	KOG0017	FOG: Transposon-encoded proteins with TYA, reverse transcriptase, integrase domains in various combinations	sp|P04323|POL3_DROME	Retrovirus-related Pol polyprotein from transposon 17.6 OS=Drosophila melanogaster OX=7227 GN=pol PE=4 SV=1
Bo1g134590	0.09	0.08	0	0.99	1.17	0.88	3.0871	6.3532e-06	5.0340e-05	PREDICTED: trihelix transcription factor ASIL2 [Brassica oleracea var. oleracea]	GO:0003700(DNA-binding transcription factor activity)	*	*	*	*	*	*	sp|Q9LJG8|ASIL2_ARATH	Trihelix transcription factor ASIL2 OS=Arabidopsis thaliana OX=3702 GN=ASIL2 PE=1 SV=1
Bo1g054860	5.61	7.9	4.76	3.04	3.29	2.08	-1.1669	6.8674e-05	4.4621e-04	PREDICTED: pollen-specific leucine-rich repeat extensin-like protein 1 isoform X1 [Brassica oleracea var. oleracea]	GO:0005634(nucleus);GO:0009506(plasmodesma);GO:0030001(metal ion transport);GO:0046872(metal ion binding)	*	*	*	*	*	*	*	*
Bo6g095850	1.68	1.5	1.17	11.12	9.96	8.64	2.8025	1.2222e-38	1.2794e-36	hypothetical protein F2Q68_00045798 [Brassica cretica]	*	K08675	PRSS15, PIM1	http://www.genome.jp/dbget-bin/www_bget?ko:K08675	*	KOG2004	Mitochondrial ATP-dependent protease PIM1/LON	sp|Q9M9L7|LONM4_ARATH	Lon protease homolog 4, chloroplastic/mitochondrial OS=Arabidopsis thaliana OX=3702 GN=LON4 PE=3 SV=1
Bo5g049450	43.98	17.38	35.7	13.87	8.22	11.72	-1.5023	2.9650e-04	1.6690e-03	PREDICTED: uncharacterized protein LOC106343541 [Brassica oleracea var. oleracea]	GO:0003674(molecular_function);GO:0005575(cellular_component);GO:0071456(cellular response to hypoxia)	*	*	*	*	*	*	*	*
novel.4409	0.73	0.43	0.53	4.66	3.92	5.42	2.932	5.7471e-15	1.2726e-13	PREDICTED: uncharacterized protein LOC106344221 [Brassica oleracea var. oleracea]	*	*	*	*	*	*	*	*	*
Bo3g039240	1.29	0.27	1.32	0.13	0.23	0.18	-2.0512	1.9485e-03	8.9477e-03	PREDICTED: probable WRKY transcription factor 46 [Brassica oleracea var. oleracea]	GO:0003700(DNA-binding transcription factor activity);GO:0005634(nucleus);GO:0043565(sequence-specific DNA binding)	*	*	*	*	*	*	sp|Q9SKD9|WRK46_ARATH	Probable WRKY transcription factor 46 OS=Arabidopsis thaliana OX=3702 GN=WRKY46 PE=1 SV=1
Bo3g041900	2.02	1.4	2.2	0.76	0.83	0.75	-1.2618	9.1512e-05	5.7945e-04	PREDICTED: UDP-glycosyltransferase 76D1 [Brassica oleracea var. oleracea]	GO:0080044(quercetin 7-O-glucosyltransferase activity)	*	*	*	*	*	*	sp|O48715|U76D1_ARATH	UDP-glycosyltransferase 76D1 OS=Arabidopsis thaliana OX=3702 GN=UGT76D1 PE=2 SV=1
Bo8g050480	0.75	1.7	0.73	3.2	3.09	2.55	1.3512	9.5845e-05	6.0435e-04	hypothetical protein F2Q70_00039650 [Brassica cretica]	*	*	*	*	*	*	*	sp|Q9LV41|FBK68_ARATH	Putative F-box/kelch-repeat protein At3g24610 OS=Arabidopsis thaliana OX=3702 GN=At3g24610 PE=4 SV=1
Bo2g064730	12.77	4.05	9.85	3.49	2.04	2.71	-1.6667	2.5312e-05	1.7935e-04	PREDICTED: uncharacterized protein LOC106322433 [Brassica oleracea var. oleracea]	*	*	*	*	*	*	*	*	*
Bo2g079160	0.02	0.06	0.02	0.41	1.6	0.17	3.3488	4.6876e-06	3.8017e-05	PREDICTED: protein HOTHEAD-like isoform X2 [Brassica oleracea var. oleracea]	GO:0016614(oxidoreductase activity, acting on CH-OH group of donors);GO:0050660(flavin adenine dinucleotide binding)	K15403	ACE, HTH	http://www.genome.jp/dbget-bin/www_bget?ko:K15403	ko00073(Cutin, suberine and wax biosynthesis)	*	*	sp|Q9S746|HTH_ARATH	Protein HOTHEAD OS=Arabidopsis thaliana OX=3702 GN=HTH PE=1 SV=1
Bo8g067520	0	0	0	1.03	0.76	0.67	4.4608	1.7361e-08	2.0001e-07	hypothetical protein F2Q68_00040836, partial [Brassica cretica]	GO:0009226(nucleotide-sugar biosynthetic process);GO:0016491(oxidoreductase activity);GO:0050662(coenzyme binding)	K02377	TSTA3, fcl	http://www.genome.jp/dbget-bin/www_bget?ko:K02377	ko00520(Amino sugar and nucleotide sugar metabolism);ko00051(Fructose and mannose metabolism)	KOG1429	dTDP-glucose 4-6-dehydratase/UDP-glucuronic acid decarboxylase	sp|Q9LMU0|FCL2_ARATH	Putative GDP-L-fucose synthase 2 OS=Arabidopsis thaliana OX=3702 GN=GER2 PE=1 SV=1
Bo2g057770	0.3	0.08	0	4.55	5.05	4.96	4.034	9.5161e-11	1.4167e-09	unnamed protein product [Brassica oleracea]	*	K01246	tag	http://www.genome.jp/dbget-bin/www_bget?ko:K01246	ko03410(Base excision repair)	*	*	*	*
novel.35976	3.8	3.33	4.84	0.77	0.9	1.12	-2.0194	4.3851e-04	2.3716e-03	PREDICTED: UPF0725 protein At4g29550-like [Brassica oleracea var. oleracea]	*	*	*	*	*	*	*	sp|Q8LFV1|Y4295_ARATH	UPF0725 protein At4g29550 OS=Arabidopsis thaliana OX=3702 GN=At4g29550 PE=2 SV=1
novel.35817	0	0	0	4.02	3.22	4.09	5.5984	2.4762e-14	5.2089e-13	PREDICTED: uncharacterized protein LOC106306135 [Brassica oleracea var. oleracea]	*	*	*	*	*	*	*	*	*
Bo9g009600	10.61	12.6	8.09	60.59	65.3	46.99	2.3173	1.5723e-23	6.6470e-22	PREDICTED: cytochrome B5 isoform D-like [Brassica oleracea var. oleracea]	GO:0005783(endoplasmic reticulum);GO:0020037(heme binding);GO:0042742(defense response to bacterium);GO:0046872(metal ion binding)	*	*	*	*	KOG0537	Cytochrome b5	sp|Q9ZWT2|CYB5D_ARATH	Cytochrome B5 isoform D OS=Arabidopsis thaliana OX=3702 GN=CYTB5-D PE=1 SV=1
novel.5623	2.51	1.75	2.33	0.07	0.19	0.42	-2.8846	5.4762e-07	5.1274e-06	*	*	K06127	COQ5	http://www.genome.jp/dbget-bin/www_bget?ko:K06127	ko00130(Ubiquinone and other terpenoid-quinone biosynthesis)	*	*	sp|Q9LVC8|COQ5_ARATH	2-methoxy-6-polyprenyl-1,4-benzoquinol methylase, mitochondrial OS=Arabidopsis thaliana OX=3702 GN=COQ5 PE=2 SV=1
novel.35898	3.24	1.4	2.1	0.26	0.23	0.22	-2.8361	2.9002e-06	2.4304e-05	hypothetical protein DY000_02022823 [Brassica cretica]	*	*	*	*	*	*	*	*	*
Bo5g132350	0	0	0	0.23	0.16	0.02	2.2995	9.1493e-03	3.4105e-02	BnaC05g39740D [Brassica napus]	*	*	*	*	*	*	*	*	*
Bo3g007430	2.96	0.6	1.06	0	0	0	-3.6705	1.4032e-05	1.0441e-04	PREDICTED: 17.6 kDa class II heat shock protein-like [Brassica oleracea var. oleracea]	*	K13993	HSP20	http://www.genome.jp/dbget-bin/www_bget?ko:K13993	ko04141(Protein processing in endoplasmic reticulum)	*	*	sp|P29830|HS176_ARATH	17.6 kDa class II heat shock protein OS=Arabidopsis thaliana OX=3702 GN=HSP17.6 PE=2 SV=1
Bo01235s010	10.13	10.72	11.11	0	0	0	-3.565	2.3103e-05	1.6531e-04	BnaCnng65830D [Brassica napus]	*	*	*	*	*	*	*	*	*
Bo7g118850	41	1.17	9.16	0.9	0.37	1.26	-2.8005	8.0836e-04	4.0912e-03	PREDICTED: adenylyl-sulfate kinase 2, chloroplastic-like [Brassica oleracea var. oleracea]	GO:0000103(sulfate assimilation);GO:0004020(adenylylsulfate kinase activity);GO:0005524(ATP binding);GO:0070814(hydrogen sulfide biosynthetic process)	K00860	cysC	http://www.genome.jp/dbget-bin/www_bget?ko:K00860	ko00920(Sulfur metabolism);ko00230(Purine metabolism)	KOG0635	Adenosine 5'-phosphosulfate kinase	sp|O49196|APK2_ARATH	Adenylyl-sulfate kinase 2, chloroplastic OS=Arabidopsis thaliana OX=3702 GN=APK2 PE=1 SV=1
Bo9g118780	27.55	28.91	22.88	0	0	0	-6.5601	4.7269e-21	1.6733e-19	PREDICTED: uncharacterized protein LOC106316364 [Brassica oleracea var. oleracea]	*	*	*	*	*	*	*	sp|Q9LVJ0|UVB31_ARATH	UV-B-induced protein At3g17800, chloroplastic OS=Arabidopsis thaliana OX=3702 GN=At3g17800 PE=2 SV=1
Bo3g057000	15.15	12.18	7.56	55.23	51.12	60.4	2.0668	2.8297e-14	5.9324e-13	PREDICTED: uncharacterized protein LOC106328321 isoform X2 [Brassica oleracea var. oleracea]	*	*	*	*	*	*	*	sp|F4KFM8|LEA65_ARATH	Late embryogenesis abundant protein At5g17165 OS=Arabidopsis thaliana OX=3702 GN=At5g17165 PE=3 SV=1
Bo6g101110	39.41	45.63	50.24	88.64	88.35	93.58	1.1876	4.1777e-15	9.3883e-14	PREDICTED: ATP-dependent Clp protease proteolytic subunit 3, chloroplastic [Brassica oleracea var. oleracea]	GO:0004252(serine-type endopeptidase activity)	K01358	clpP, CLPP	http://www.genome.jp/dbget-bin/www_bget?ko:K01358	*	KOG0840	ATP-dependent Clp protease, proteolytic subunit	sp|Q9SXJ6|CLPP3_ARATH	ATP-dependent Clp protease proteolytic subunit 3, chloroplastic OS=Arabidopsis thaliana OX=3702 GN=CLPP3 PE=1 SV=1
Bo5g079850	0	0	0	3.77	1.52	2.28	2.6418	2.5617e-03	1.1377e-02	BnaC05g26570D [Brassica napus]	*	*	*	*	*	*	*	*	*
novel.32656	4.65	5.52	4.21	0.04	0.01	0.04	-6.7109	1.6834e-45	2.4470e-43	hypothetical protein F2Q68_00021896 [Brassica cretica]	*	*	*	*	*	*	*	*	*
novel.17308	1.45	2.51	2.23	0.58	0.03	0.16	-2.6505	9.5866e-06	7.3549e-05	PREDICTED: dynamin-related protein 4C-like [Brassica oleracea var. oleracea]	*	*	*	*	*	*	*	sp|Q9ZP55|DRP4C_ARATH	Dynamin-related protein 4C OS=Arabidopsis thaliana OX=3702 GN=DRP4C PE=2 SV=1
Bo7g111790	1.22	2.77	1.7	0	0	0	-5.6666	1.6736e-14	3.5930e-13	PREDICTED: LOW QUALITY PROTEIN: uncharacterized protein LOC106303409 [Brassica oleracea var. oleracea]	*	*	*	*	*	*	*	*	*
Bo4g136280	2.2	3.72	2.4	1.52	1.09	1.07	-1.1885	1.8571e-05	1.3527e-04	PREDICTED: protease Do-like 10, mitochondrial [Brassica oleracea var. oleracea]	GO:0004252(serine-type endopeptidase activity)	*	*	*	*	*	*	sp|Q9FIV6|DGP10_ARATH	Protease Do-like 10, mitochondrial OS=Arabidopsis thaliana OX=3702 GN=DEGP10 PE=2 SV=1
Bo3g040110	4.45	4.04	4.52	0.05	0.17	0.09	-5.0987	1.7071e-34	1.4120e-32	PREDICTED: ethylene-responsive transcription factor RAP2-7-like [Brassica oleracea var. oleracea]	GO:0003677(DNA binding);GO:0003700(DNA-binding transcription factor activity);GO:0005634(nucleus)	K09284	AP2	http://www.genome.jp/dbget-bin/www_bget?ko:K09284	*	*	*	sp|Q9SK03|RAP27_ARATH	Ethylene-responsive transcription factor RAP2-7 OS=Arabidopsis thaliana OX=3702 GN=RAP2-7 PE=2 SV=2
Bo08004s010	2.49	0.71	1.81	0	0	0	-2.4652	5.1371e-03	2.0798e-02	unnamed protein product [Brassica oleracea]	*	K10875	RAD54L, RAD54	http://www.genome.jp/dbget-bin/www_bget?ko:K10875	ko03440(Homologous recombination)	*	*	sp|Q9LK10|CLSY4_ARATH	SNF2 domain-containing protein CLASSY 4 OS=Arabidopsis thaliana OX=3702 GN=CLSY4 PE=1 SV=1
Bo3g184730	16.79	17.93	15.82	42.28	36.87	37.42	1.1495	2.3469e-21	8.4864e-20	PREDICTED: protein indeterminate-domain 7-like [Brassica oleracea var. oleracea]	GO:0003676(nucleic acid binding);GO:0046872(metal ion binding)	*	*	*	*	*	*	sp|Q8H1F5|IDD7_ARATH	Protein indeterminate-domain 7 OS=Arabidopsis thaliana OX=3702 GN=IDD7 PE=2 SV=1
Bo7g101270	12.67	12.02	10.32	22.6	23.89	22.51	1.0429	3.9307e-09	4.8693e-08	PREDICTED: high mobility group B protein 1 [Brassica oleracea var. oleracea]	GO:0003677(DNA binding);GO:0005634(nucleus)	K10802	HMGB1	http://www.genome.jp/dbget-bin/www_bget?ko:K10802	ko03410(Base excision repair)	KOG0381	HMG box-containing protein	sp|O49595|HMGB1_ARATH	High mobility group B protein 1 OS=Arabidopsis thaliana OX=3702 GN=HMGB1 PE=1 SV=1
Bo00848s030	2.02	1.69	1.8	0	0	0	-5.8575	5.9096e-16	1.4341e-14	unnamed protein product [Brassica oleracea]	GO:0004672(protein kinase activity);GO:0004674(protein serine/threonine kinase activity);GO:0005524(ATP binding);GO:0046777(protein autophosphorylation)	K02214	CDC7	http://www.genome.jp/dbget-bin/www_bget?ko:K02214	*	*	*	*	*
Bo9g152320	1.06	0.84	1.3	5.33	2.41	1.63	1.2796	8.0778e-03	3.0627e-02	PREDICTED: uncharacterized protein LOC106316185 [Brassica oleracea var. oleracea]	GO:0016021(integral component of membrane)	*	*	*	*	*	*	*	*
Bo4g167910	33.43	44.11	38.11	17.11	17.81	16.4	-1.1847	7.6610e-18	2.1473e-16	unnamed protein product, partial [Brassica oleracea]	GO:0004674(protein serine/threonine kinase activity);GO:0005524(ATP binding)	*	*	*	*	*	*	sp|P46573|PBL10_ARATH	Probable serine/threonine-protein kinase PBL10 OS=Arabidopsis thaliana OX=3702 GN=PBL10 PE=1 SV=2
Bo7g110450	10.6	5.02	9.83	2.65	2.13	1.72	-1.9616	3.9776e-09	4.9218e-08	uncharacterized protein LOC106411476 [Brassica napus]	*	*	*	*	*	*	*	sp|Q9SRE5|Y1666_ARATH	Uncharacterized protein At1g76660 OS=Arabidopsis thaliana OX=3702 GN=At1g76660 PE=2 SV=1
Bo9g010350	40.54	30.44	35.76	4.12	2.66	4.79	-3.1846	2.9967e-36	2.7720e-34	hypothetical protein F2Q69_00039774 [Brassica cretica]	GO:0016021(integral component of membrane)	K10664	ATL6S	http://www.genome.jp/dbget-bin/www_bget?ko:K10664	*	*	*	sp|Q8LGA5|ATL31_ARATH	E3 ubiquitin-protein ligase ATL31 OS=Arabidopsis thaliana OX=3702 GN=ATL31 PE=1 SV=2
Bo1g126280	4.35	3.83	2.17	0	0	0	-3.3068	1.1108e-04	6.8989e-04	hypothetical protein DY000_02042905, partial [Brassica cretica]	GO:0004672(protein kinase activity);GO:0005524(ATP binding)	*	*	*	*	KOG0600	Cdc2-related protein kinase	sp|F4ICB6|IBS1_ARATH	Protein IMPAIRED IN BABA-INDUCED STERILITY 1 OS=Arabidopsis thaliana OX=3702 GN=IBS1 PE=3 SV=1
Bo00452s070	1.64	2.04	1.66	4.64	3.3	7.28	1.4385	3.5258e-06	2.9146e-05	PREDICTED: endo-1,4-beta-xylanase A isoform X2 [Brassica oleracea var. oleracea]	GO:0004553(hydrolase activity, hydrolyzing O-glycosyl compounds);GO:0005975(carbohydrate metabolic process)	*	*	*	*	*	*	sp|F4JG10|XYN3_ARATH	Endo-1,4-beta-xylanase 3 OS=Arabidopsis thaliana OX=3702 GN=XYN3 PE=2 SV=1
Bo3g171180	0.22	2.33	0.57	0	0.11	0.11	-2.1822	1.0604e-02	3.8704e-02	hypothetical protein F2Q69_00052577 [Brassica cretica]	*	K02932	RP-L5e, RPL5	http://www.genome.jp/dbget-bin/www_bget?ko:K02932	ko03010(Ribosome)	*	*	sp|Q8LBI1|RL51_ARATH	60S ribosomal protein L5-1 OS=Arabidopsis thaliana OX=3702 GN=RPL5A PE=1 SV=2
novel.31250	2.88	1.89	1.3	0	0	0	-3.5195	3.1622e-05	2.2000e-04	hypothetical protein F2Q70_00001653 [Brassica cretica]	*	*	*	*	*	*	*	*	*
Bo4g136610	0	0	0	1.05	1.64	2.18	4.1692	2.6282e-07	2.5813e-06	PREDICTED: uncharacterized protein LOC106341008 [Brassica oleracea var. oleracea]	*	*	*	*	*	*	*	*	*
Bo1g002900	35.05	17.36	31.61	9.58	8.82	7.8	-1.7058	4.2411e-10	5.8760e-09	PREDICTED: uncharacterized protein LOC106315844 [Brassica oleracea var. oleracea]	GO:0016021(integral component of membrane)	*	*	*	*	*	*	*	*
novel.10498	1.53	0.92	0.96	3.24	3.57	2.37	1.298	2.7008e-04	1.5343e-03	hypothetical protein BRARA_D00266 [Brassica rapa]	*	*	*	*	*	*	*	*	*
Bo2g143870	0	0	0	3.4	3.05	3.63	6.8525	7.8949e-24	3.4033e-22	unnamed protein product, partial [Brassica rapa]	GO:0005634(nucleus);GO:0030001(metal ion transport);GO:0046872(metal ion binding)	*	*	*	*	*	*	sp|Q84J88|HIP36_ARATH	Heavy metal-associated isoprenylated plant protein 36 OS=Arabidopsis thaliana OX=3702 GN=HIPP36 PE=2 SV=1
Bo1g004910	0.42	0.79	0.59	1.18	2.44	0.99	1.2362	1.5449e-03	7.2964e-03	PREDICTED: probable LRR receptor-like serine/threonine-protein kinase At4g37250 [Brassica oleracea var. oleracea]	GO:0004672(protein kinase activity);GO:0005524(ATP binding);GO:0016021(integral component of membrane)	*	*	*	*	*	*	sp|C0LGS3|Y4372_ARATH	Probable LRR receptor-like serine/threonine-protein kinase At4g37250 OS=Arabidopsis thaliana OX=3702 GN=At4g37250 PE=1 SV=1
novel.24595	3.63	6.44	3.08	1.77	1.66	2.86	-1.051	2.8588e-03	1.2528e-02	hypothetical protein DY000_02025213 [Brassica cretica]	*	*	*	*	*	*	*	*	*
novel.25540	0	0	0	0.74	1.8	1.42	4.9145	2.2117e-10	3.1593e-09	hypothetical protein DY000_02026890 [Brassica cretica]	*	K07466	RFA1, RPA1, rpa	http://www.genome.jp/dbget-bin/www_bget?ko:K07466	ko03030(DNA replication);ko03440(Homologous recombination);ko03430(Mismatch repair);ko03420(Nucleotide excision repair)	*	*	*	*
novel.17722	0.53	0.77	1.37	2.22	2.04	3.77	1.4641	1.7705e-03	8.2244e-03	Calcium-transporting ATPase 9, plasma membrane-type [Morella rubra]	GO:0005388(calcium-transporting ATPase activity);GO:0005516(calmodulin binding);GO:0005524(ATP binding);GO:0016021(integral component of membrane)	K01537	E3.6.3.8	http://www.genome.jp/dbget-bin/www_bget?ko:K01537	*	*	*	sp|Q9LU41|ACA9_ARATH	Calcium-transporting ATPase 9, plasma membrane-type OS=Arabidopsis thaliana OX=3702 GN=ACA9 PE=2 SV=2
Bo6g044400	0.5	0.98	0.97	2.23	1.69	1.77	1.1326	5.6221e-03	2.2498e-02	hypothetical protein F2Q69_00047691 [Brassica cretica]	*	*	*	*	*	*	*	*	*
Bo1g007470	0.33	0.2	0.4	0.78	1.12	0.8	1.4177	1.0699e-03	5.2561e-03	PREDICTED: 3-ketoacyl-CoA synthase 16 [Brassica oleracea var. oleracea]	GO:0006633(fatty acid biosynthetic process);GO:0016020(membrane);GO:0016747(transferase activity, transferring acyl groups other than amino-acyl groups)	K15397	KCS	http://www.genome.jp/dbget-bin/www_bget?ko:K15397	ko00062(Fatty acid elongation);ko04626(Plant-pathogen interaction)	*	*	sp|Q9SYZ0|KCS16_ARATH	3-ketoacyl-CoA synthase 16 OS=Arabidopsis thaliana OX=3702 GN=KCS16 PE=2 SV=1
novel.17980	0.64	1.1	0.68	0	0.05	0.06	-3.6836	6.7339e-09	8.1256e-08	hypothetical protein F2Q70_00021422 [Brassica cretica]	*	*	*	*	*	*	*	*	*
Bo3g113820	6.62	7.57	6.26	2.2	3.55	2.14	-1.406	8.8980e-09	1.0551e-07	PREDICTED: dnaJ homolog subfamily B member 1-like [Brassica oleracea var. oleracea]	GO:0006457(protein folding);GO:0051082(unfolded protein binding)	K09510	DNAJB4	http://www.genome.jp/dbget-bin/www_bget?ko:K09510	*	KOG0712	Molecular chaperone (DnaJ superfamily)	sp|Q9QYJ3|DNJB1_MOUSE	DnaJ homolog subfamily B member 1 OS=Mus musculus OX=10090 GN=Dnajb1 PE=1 SV=3
Bo04843s010	71.59	27.88	44.8	18.76	15.51	20.03	-1.4219	6.4547e-06	5.1070e-05	PREDICTED: DNA-damage-repair/toleration protein DRT100-like [Brassica oleracea var. oleracea]	*	*	*	*	*	*	*	sp|Q8GT95|PGIP1_ORYSJ	Polygalacturonase inhibitor 1 OS=Oryza sativa subsp. japonica OX=39947 GN=FOR1 PE=2 SV=1
Bo3g058940	0.13	0.14	0.19	0.53	0.79	0.29	1.6432	4.7911e-04	2.5680e-03	PREDICTED: formin-like protein 11 [Brassica oleracea var. oleracea]	GO:0016021(integral component of membrane)	*	*	*	*	*	*	sp|Q9MA60|FH11_ARATH	Formin-like protein 11 OS=Arabidopsis thaliana OX=3702 GN=FH11 PE=2 SV=1
Bo2g051080	2.2	1.67	1.02	8.09	4.34	10.89	2.1453	2.0894e-08	2.3863e-07	PREDICTED: uncharacterized protein LOC106324852 isoform X1 [Brassica oleracea var. oleracea]	GO:0016021(integral component of membrane)	*	*	*	*	*	*	*	*
Bo4g131080	3.32	2.56	1.49	0.03	0.09	0	-4.9365	2.8675e-13	5.4456e-12	hypothetical protein F2Q69_00015824 [Brassica cretica]	GO:0016021(integral component of membrane)	*	*	*	*	*	*	sp|Q9T0L2|CSLAF_ARATH	Probable glucomannan 4-beta-mannosyltransferase 15 OS=Arabidopsis thaliana OX=3702 GN=CSLA15 PE=3 SV=2
Bo7g022980	0.58	0.43	0.34	0.14	0.25	0.12	-1.3313	1.4027e-02	4.9142e-02	BnaC01g27150D [Brassica napus]	GO:0005739(mitochondrion)	*	*	*	*	*	*	sp|P92531|M970_ARATH	Uncharacterized mitochondrial protein AtMg00970 OS=Arabidopsis thaliana OX=3702 GN=AtMg00970 PE=4 SV=1
Bo2g057560	1.75	1.82	1.17	0.33	0.31	0	-2.4171	6.0423e-04	3.1609e-03	uncharacterized protein LOC106415378 [Brassica napus]	*	*	*	*	*	*	*	*	*
Bo1g013180	5.37	10.93	7.96	2.93	5.82	1.89	-1.1952	4.9801e-03	2.0251e-02	PREDICTED: uncharacterized protein LOC106344865 [Brassica oleracea var. oleracea]	*	*	*	*	*	*	*	sp|Q9M0B9|IBL1_ARATH	Transcription factor IBH1-like 1 OS=Arabidopsis thaliana OX=3702 GN=IBL1 PE=1 SV=1
novel.21480	2.13	3.28	2.57	0	0	0.03	-5.9346	3.9721e-19	1.2205e-17	hypothetical protein F2Q70_00044534 [Brassica cretica]	*	*	*	*	*	*	*	*	*
novel.20092	0	0	0	2.13	13.16	8.63	3.0891	3.6297e-04	2.0022e-03	*	*	*	*	*	*	*	*	*	*
Bo5g003310	3.77	1.04	5.5	0	0.38	0	-3.6021	1.1601e-06	1.0321e-05	PREDICTED: uncharacterized protein LOC106292834 [Brassica oleracea var. oleracea]	*	*	*	*	*	*	*	*	*
Bo2g159220	2.07	2.76	1.51	0.09	0.08	0	-4.3998	1.1963e-12	2.1382e-11	PREDICTED: vegetative storage protein 2 [Brassica oleracea var. oleracea]	GO:0003993(acid phosphatase activity)	*	*	*	*	*	*	sp|O82122|VSP2_ARATH	Vegetative storage protein 2 OS=Arabidopsis thaliana OX=3702 GN=VSP2 PE=2 SV=1
Bo2g037640	2.45	3.03	2.54	7.73	7.03	10.47	1.5925	7.4647e-13	1.3609e-11	PREDICTED: oligopeptide transporter 1 [Brassica oleracea var. oleracea]	GO:0016021(integral component of membrane);GO:0055085(transmembrane transport)	*	*	*	*	KOG2262	Sexual differentiation process protein ISP4	sp|Q9FG72|OPT1_ARATH	Oligopeptide transporter 1 OS=Arabidopsis thaliana OX=3702 GN=OPT1 PE=2 SV=1
Bo6g119590	6.34	0.4	2.58	0.57	0.49	0.42	-2.0792	5.4877e-03	2.2026e-02	PREDICTED: leucine-rich repeat receptor-like protein kinase PEPR2 isoform X1 [Brassica oleracea var. oleracea]	GO:0004674(protein serine/threonine kinase activity);GO:0005524(ATP binding);GO:0016021(integral component of membrane)	*	*	*	*	*	*	sp|Q9FZ59|PEPR2_ARATH	Leucine-rich repeat receptor-like protein kinase PEPR2 OS=Arabidopsis thaliana OX=3702 GN=PEPR2 PE=1 SV=1
Bo5g113820	0	0	0	2.53	1.6	3.11	5.4556	2.5040e-13	4.7822e-12	unnamed protein product [Brassica oleracea]	*	*	*	*	*	*	*	*	*
novel.10005	1.88	3.15	0.72	0.06	0.07	0.02	-4.6028	6.1695e-15	1.3626e-13	uncharacterized protein LOC117127969 [Brassica rapa]	*	*	*	*	*	*	*	sp|P0C2F6|RNHX1_ARATH	Putative ribonuclease H protein At1g65750 OS=Arabidopsis thaliana OX=3702 GN=At1g65750 PE=3 SV=1
novel.36273	6.09	3	3.91	0.54	0	0.47	-2.3179	4.9129e-03	2.0031e-02	hypothetical protein F2Q69_00011380 [Brassica cretica]	*	*	*	*	*	*	*	*	*
Bo3g162460	24.63	25.11	28.55	105.41	86.51	127.83	1.9266	4.9334e-20	1.6218e-18	PREDICTED: glycine, alanine and asparagine-rich protein-like [Brassica oleracea var. oleracea]	*	*	*	*	*	*	*	*	*
Bo2g155410	0.14	0.26	0.16	1.67	2.42	2.42	3.2818	3.2253e-16	7.9774e-15	PREDICTED: heparan-alpha-glucosaminide N-acetyltransferase isoform X1 [Brassica oleracea var. oleracea]	GO:0016021(integral component of membrane)	K10532	HGSNAT	http://www.genome.jp/dbget-bin/www_bget?ko:K10532	ko00531(Glycosaminoglycan degradation)	*	*	sp|Q3UDW8|HGNAT_MOUSE	Heparan-alpha-glucosaminide N-acetyltransferase OS=Mus musculus OX=10090 GN=Hgsnat PE=1 SV=2
Bo9g176290	508.28	157.2	429.84	33.22	30.83	53.16	-3.1238	1.7172e-16	4.3331e-15	PREDICTED: protein YLS9 [Brassica oleracea var. oleracea]	GO:0016021(integral component of membrane)	*	*	*	*	*	*	sp|Q9FNH6|NHL3_ARATH	NDR1/HIN1-like protein 3 OS=Arabidopsis thaliana OX=3702 GN=NHL3 PE=1 SV=1
Bo8g095060	4.73	0.17	2.98	0	0.05	0	-4.3926	5.1974e-08	5.6471e-07	PREDICTED: uclacyanin-3-like [Brassica oleracea var. oleracea]	GO:0009055(electron transfer activity)	*	*	*	*	*	*	sp|Q96316|BCB3_ARATH	Uclacyanin-3 OS=Arabidopsis thaliana OX=3702 GN=UCC3 PE=2 SV=1
Bo7g110250	2.26	0.44	2.1	0	0.27	0	-2.6091	1.6886e-03	7.8885e-03	PREDICTED: zinc finger A20 and AN1 domain-containing stress-associated protein 10 [Brassica oleracea var. oleracea]	GO:0003677(DNA binding);GO:0008270(zinc ion binding)	*	*	*	*	KOG3173	Predicted Zn-finger protein	sp|Q9STJ9|SAP10_ARATH	Zinc finger A20 and AN1 domain-containing stress-associated protein 10 OS=Arabidopsis thaliana OX=3702 GN=SAP10 PE=1 SV=1
Bo7g082120	0.75	0.82	0.41	0.16	0.19	0.27	-1.5586	1.5604e-03	7.3649e-03	PREDICTED: uncharacterized protein LOC106304273 [Brassica oleracea var. oleracea]	*	*	*	*	*	*	*	*	*
Bo1g006040	2.41	0.85	1.76	0.52	1.03	0.53	-1.2229	1.3564e-02	4.7744e-02	PREDICTED: thaumatin-like protein 1b [Brassica oleracea var. oleracea]	*	*	*	*	*	*	*	sp|A0A1P8B554|THLP1_ARATH	Thaumatin-like protein 1 OS=Arabidopsis thaliana OX=3702 GN=TLP1 PE=2 SV=1
Bo3g167290	0.31	0.52	1.06	0	0	0.1	-2.2067	1.0866e-02	3.9531e-02	PREDICTED: heavy metal-associated isoprenylated plant protein 26-like [Brassica oleracea var. oleracea]	GO:0005634(nucleus);GO:0009506(plasmodesma);GO:0016020(membrane);GO:0030001(metal ion transport);GO:0046872(metal ion binding)	*	*	*	*	*	*	sp|O49613|HIP25_ARATH	Heavy metal-associated isoprenylated plant protein 25 OS=Arabidopsis thaliana OX=3702 GN=HIPP25 PE=2 SV=1
novel.4782	0.23	0.14	0.16	4.13	2.21	4.83	4.0997	4.8454e-24	2.1328e-22	uncharacterized protein LOC106377954 [Brassica napus]	*	*	*	*	*	*	*	*	*
Bo4g195810	29.86	29.21	28.87	16.18	9.15	13.6	-1.2107	1.3919e-07	1.4216e-06	PREDICTED: phosphomannomutase-like [Brassica oleracea var. oleracea]	GO:0004615(phosphomannomutase activity);GO:0005737(cytoplasm);GO:0009298(GDP-mannose biosynthetic process)	K17497	PMM	http://www.genome.jp/dbget-bin/www_bget?ko:K17497	ko00520(Amino sugar and nucleotide sugar metabolism);ko00051(Fructose and mannose metabolism)	KOG3189	Phosphomannomutase	sp|O80840|PMM_ARATH	Phosphomannomutase OS=Arabidopsis thaliana OX=3702 GN=PMM PE=1 SV=1
Bo5g110010	0	0.05	0	2.08	1.07	1.95	5.9	3.4410e-18	9.8985e-17	PREDICTED: LOW QUALITY PROTEIN: geranylgeranyl pyrophosphate synthase 10, mitochondrial-like [Brassica oleracea var. oleracea]	GO:0008299(isoprenoid biosynthetic process);GO:0016021(integral component of membrane);GO:0016740(transferase activity)	K13789	GGPS	http://www.genome.jp/dbget-bin/www_bget?ko:K13789	ko00900(Terpenoid backbone biosynthesis)	KOG0776	Geranylgeranyl pyrophosphate synthase/Polyprenyl synthetase	sp|Q9LJY2|GGPPA_ARATH	Geranylgeranyl pyrophosphate synthase 10, mitochondrial OS=Arabidopsis thaliana OX=3702 GN=At3g20160 PE=1 SV=1
Bo3g004760	5.24	6.49	6.08	19.44	21.98	13.57	1.5055	1.6183e-08	1.8708e-07	PREDICTED: H/ACA ribonucleoprotein complex subunit 2-like protein [Brassica oleracea var. oleracea]	GO:0003723(RNA binding);GO:0005730(nucleolus)	K11129	NHP2, NOLA2	http://www.genome.jp/dbget-bin/www_bget?ko:K11129	ko03008(Ribosome biogenesis in eukaryotes)	KOG3387	60S ribosomal protein 15.5kD/SNU13, NHP2/L7A family (includes ribonuclease P subunit p38), involved in splicing	sp|Q9LEY9|NHP2_ARATH	H/ACA ribonucleoprotein complex subunit 2-like protein OS=Arabidopsis thaliana OX=3702 GN=At5g08180 PE=1 SV=1
novel.10329	0.06	0.12	0.03	3.55	3.32	2.99	4.9846	2.9857e-30	1.9043e-28	hypothetical protein F2Q69_00047065 [Brassica cretica]	*	*	*	*	*	*	*	*	*
novel.8465	0	0	0	2.09	4.53	2.77	4.1981	2.0416e-07	2.0400e-06	unnamed protein product [Microthlaspi erraticum]	*	*	*	*	*	*	*	sp|P10978|POLX_TOBAC	Retrovirus-related Pol polyprotein from transposon TNT 1-94 OS=Nicotiana tabacum OX=4097 PE=2 SV=1
Bo3g003830	5.38	2.52	4.16	10.55	10.12	6.07	1.0283	4.5789e-03	1.8875e-02	PREDICTED: uncharacterized protein LOC106333395 [Brassica oleracea var. oleracea]	*	*	*	*	*	*	*	*	*
Bo7g100610	1.92	1.4	1.76	4.86	4.53	5.92	1.5893	4.1072e-10	5.6996e-09	PREDICTED: uncharacterized protein LOC106301650 [Brassica oleracea var. oleracea]	GO:0016021(integral component of membrane)	*	*	*	*	*	*	*	*
novel.20600	8.73	9.08	8.73	0.27	0	0	-4.8141	1.3666e-11	2.2130e-10	uncharacterized protein LOC106378574 [Brassica napus]	*	K07466	RFA1, RPA1, rpa	http://www.genome.jp/dbget-bin/www_bget?ko:K07466	ko03030(DNA replication);ko03440(Homologous recombination);ko03430(Mismatch repair);ko03420(Nucleotide excision repair)	*	*	*	*
Bo8g117360	22.88	4.11	26.62	0	0	0	-5.7942	5.3185e-13	9.8355e-12	PREDICTED: uncharacterized protein LOC106309966 [Brassica oleracea var. oleracea]	*	*	*	*	*	*	*	*	*
Bo3g087220	2.41	1.96	2.53	5.86	5.69	7.47	1.3215	5.4143e-09	6.6098e-08	PREDICTED: somatic embryogenesis receptor kinase 4-like isoform X1 [Brassica oleracea var. oleracea]	GO:0004675(transmembrane receptor protein serine/threonine kinase activity);GO:0005524(ATP binding);GO:0005886(plasma membrane);GO:0008219(cell death);GO:0009742(brassinosteroid mediated signaling pathway);GO:0010150(leaf senescence);GO:0010200(response to chitin);GO:0016021(integral component of membrane);GO:0033612(receptor serine/threonine kinase binding);GO:0060548(negative regulation of cell…	K13416	BAK1	http://www.genome.jp/dbget-bin/www_bget?ko:K13416	ko04016(MAPK signaling pathway - plant);ko04075(Plant hormone signal transduction);ko04626(Plant-pathogen interaction)	*	*	sp|Q9SKG5|SERK4_ARATH	Somatic embryogenesis receptor kinase 4 OS=Arabidopsis thaliana OX=3702 GN=SERK4 PE=1 SV=2
Bo2g018260	0.12	0.05	0.1	1.51	0.74	0.81	2.6294	2.5985e-04	1.4825e-03	PREDICTED: transcription repressor OFP8-like [Brassica oleracea var. oleracea]	GO:0045892(negative regulation of transcription, DNA-templated)	*	*	*	*	*	*	sp|Q3E9B4|OFP8_ARATH	Transcription repressor OFP8 OS=Arabidopsis thaliana OX=3702 GN=OFP8 PE=1 SV=1
novel.30482	17.37	14.48	5.69	2.81	1.27	5.53	-1.8394	5.0870e-04	2.7081e-03	hypothetical protein F2Q69_00056286, partial [Brassica cretica]	*	*	*	*	*	*	*	*	*
Bo1g039030	22.92	36.01	29.1	54.93	98.85	44.8	1.0497	1.3869e-04	8.4369e-04	unnamed protein product [Brassica oleracea]	*	*	*	*	*	*	*	sp|Q39048|CER2_ARATH	Protein ECERIFERUM 2 OS=Arabidopsis thaliana OX=3702 GN=CER2 PE=1 SV=1
Bo9g102550	4.83	4.34	5.55	9.77	18.14	7.65	1.1703	7.0698e-05	4.5840e-04	PREDICTED: subtilisin-like protease SBT1.7 [Brassica oleracea var. oleracea]	GO:0004252(serine-type endopeptidase activity)	*	*	*	*	*	*	sp|Q9FLI4|SBT13_ARATH	Subtilisin-like protease SBT1.3 OS=Arabidopsis thaliana OX=3702 GN=SBT1.3 PE=2 SV=1
Bo1g105340	19.84	22.35	20.21	1.38	1.52	1.51	-3.9263	7.2610e-130	1.2219e-126	unnamed protein product [Brassica oleracea]	*	*	*	*	*	*	*	sp|Q9SF32|IQD1_ARATH	Protein IQ-DOMAIN 1 OS=Arabidopsis thaliana OX=3702 GN=IQD1 PE=1 SV=1
Bo1g025740	4.45	0.32	1.36	0.28	0.08	0.14	-2.9726	1.7103e-05	1.2527e-04	PREDICTED: protein TRANSPARENT TESTA 12-like [Brassica oleracea var. oleracea]	*	K03327	TC.MATE, SLC47A, norM, mdtK, dinF	http://www.genome.jp/dbget-bin/www_bget?ko:K03327	*	*	*	sp|Q940N9|DTX39_ARATH	Protein DETOXIFICATION 39 OS=Arabidopsis thaliana OX=3702 GN=DTX39 PE=2 SV=1
Bo2g133820	3.16	4.6	3.69	0	0	0	-7.4292	4.9047e-29	2.8575e-27	hypothetical protein F2Q69_00024157 [Brassica cretica]	*	*	*	*	*	*	*	*	*
Bo9g174010	25.57	10.51	17.75	63.21	77.05	41.01	1.6188	4.7198e-07	4.4564e-06	PREDICTED: protein EXORDIUM-like 4 [Brassica oleracea var. oleracea]	*	*	*	*	*	*	*	sp|Q9FE06|EXOL2_ARATH	Protein EXORDIUM-like 2 OS=Arabidopsis thaliana OX=3702 GN=EXL2 PE=2 SV=1
Bo3g003810	238.82	340.95	248.77	97.49	101.16	89.78	-1.7652	7.3347e-23	2.9416e-21	PREDICTED: 40S ribosomal protein S17-4-like [Brassica oleracea var. oleracea]	GO:0003735(structural constituent of ribosome);GO:0005840(ribosome);GO:0006412(translation)	K02962	RP-S17e, RPS17	http://www.genome.jp/dbget-bin/www_bget?ko:K02962	ko03010(Ribosome)	KOG0187	40S ribosomal protein S17	sp|Q9LZ17|RS174_ARATH	40S ribosomal protein S17-4 OS=Arabidopsis thaliana OX=3702 GN=RPS17D PE=2 SV=3
Bo2g108660	0	0	0	4.68	4.02	4.53	6.2476	7.7442e-19	2.3384e-17	hypothetical protein F2Q69_00022102 [Brassica cretica]	*	K07466	RFA1, RPA1, rpa	http://www.genome.jp/dbget-bin/www_bget?ko:K07466	ko03030(DNA replication);ko03440(Homologous recombination);ko03430(Mismatch repair);ko03420(Nucleotide excision repair)	*	*	*	*
Bo5g137390	0	0	0	14.74	11.76	11.93	4.1421	3.0165e-07	2.9421e-06	hypothetical protein F2Q69_00032037 [Brassica cretica]	GO:0004672(protein kinase activity);GO:0005524(ATP binding)	*	*	*	*	*	*	*	*
Bo1g147410	1.52	1.33	1.43	0.34	0.37	0.75	-1.433	7.0962e-03	2.7455e-02	unnamed protein product, partial [Brassica oleracea]	GO:0003993(acid phosphatase activity);GO:0046872(metal ion binding)	*	*	*	*	*	*	sp|Q9SFU3|PPA15_ARATH	Purple acid phosphatase 15 OS=Arabidopsis thaliana OX=3702 GN=PAP15 PE=1 SV=1
Bo6g030790	0.56	0.42	0.05	0	0.03	0.06	-2.2151	7.5993e-03	2.9085e-02	PREDICTED: probable 2-oxoglutarate-dependent dioxygenase AOP1 [Brassica oleracea var. oleracea]	GO:0016491(oxidoreductase activity);GO:0046872(metal ion binding)	*	*	*	*	*	*	sp|Q945B6|AOP1L_ARATH	Probable 2-oxoglutarate-dependent dioxygenase AOP1.2 OS=Arabidopsis thaliana OX=3702 GN=AOP1.2 PE=2 SV=1
Bo4g187500	3.07	5.77	2.07	0.97	2.7	1.38	-1.8708	2.8008e-05	1.9702e-04	BnaC04g56660D [Brassica napus]	*	*	*	*	*	*	*	sp|Q9FVQ1|NUCL1_ARATH	Nucleolin 1 OS=Arabidopsis thaliana OX=3702 GN=NUCL1 PE=1 SV=1
Bo5g004680	2.42	3.72	2.54	16.52	13.48	12.22	1.661	3.8258e-15	8.6374e-14	PREDICTED: auxin-responsive protein IAA12 [Brassica oleracea var. oleracea]	GO:0005634(nucleus);GO:0006355(regulation of transcription, DNA-templated);GO:0009734(auxin-activated signaling pathway)	K14484	IAA	http://www.genome.jp/dbget-bin/www_bget?ko:K14484	ko04075(Plant hormone signal transduction)	*	*	sp|Q38830|IAA12_ARATH	Auxin-responsive protein IAA12 OS=Arabidopsis thaliana OX=3702 GN=IAA12 PE=1 SV=1
Bo6g119080	0.05	0	0	1.39	3.02	2.34	3.9745	1.2281e-06	1.0890e-05	PREDICTED: NAC domain-containing protein 68-like [Brassica oleracea var. oleracea]	GO:0003677(DNA binding);GO:0005634(nucleus);GO:0006355(regulation of transcription, DNA-templated);GO:0016021(integral component of membrane)	*	*	*	*	*	*	sp|A8MQY1|NAC68_ARATH	NAC domain-containing protein 68 OS=Arabidopsis thaliana OX=3702 GN=NAC68 PE=1 SV=1
novel.35162	0	0	0	3.08	4.5	3.87	5.9688	9.8434e-17	2.5350e-15	mitochondrial thiamine pyrophosphate carrier 1-like [Brassica napus]	*	*	*	*	*	*	*	*	*
Bo7g107420	1.28	0.26	0.67	0.16	0.23	0.22	-1.6203	9.9049e-03	3.6514e-02	PREDICTED: transcription factor MYB51-like [Brassica oleracea var. oleracea]	GO:0003677(DNA binding);GO:0005634(nucleus)	K09422	MYBP	http://www.genome.jp/dbget-bin/www_bget?ko:K09422	*	*	*	sp|Q9LDR8|MY102_ARATH	Transcription factor MYB102 OS=Arabidopsis thaliana OX=3702 GN=MYB102 PE=2 SV=1
Bo6g010770	1.26	0.75	0.94	0.1	0	0.04	-3.4359	1.2537e-06	1.1108e-05	PREDICTED: beta carbonic anhydrase 3-like [Brassica oleracea var. oleracea]	GO:0004089(carbonate dehydratase activity);GO:0008270(zinc ion binding);GO:0015976(carbon utilization)	K01673	cynT, can	http://www.genome.jp/dbget-bin/www_bget?ko:K01673	ko00910(Nitrogen metabolism)	KOG1578	Predicted carbonic anhydrase involved in protection against oxidative damage	sp|Q9ZUC2|BCA3_ARATH	Beta carbonic anhydrase 3 OS=Arabidopsis thaliana OX=3702 GN=BCA3 PE=2 SV=1
Bo9g014380	0.29	0.59	0.06	0	0.04	0	-2.4956	3.8263e-03	1.6127e-02	PREDICTED: transcription factor MYB34-like [Brassica oleracea var. oleracea]	GO:0003677(DNA binding);GO:0005634(nucleus)	K09422	MYBP	http://www.genome.jp/dbget-bin/www_bget?ko:K09422	*	*	*	sp|O64399|MYB34_ARATH	Transcription factor MYB34 OS=Arabidopsis thaliana OX=3702 GN=MYB34 PE=1 SV=1
novel.14980	4.98	2.61	3.49	1.3	0.39	0.19	-2.1964	1.0698e-03	5.2561e-03	unnamed protein product [Brassica oleracea]	*	*	*	*	*	*	*	*	*
Bo3g142880	0	0	0	1.32	1.94	1.59	5.4448	2.1893e-13	4.2033e-12	zinc finger BED domain-containing protein DAYSLEEPER-like [Brassica napus]	GO:0003677(DNA binding);GO:0046983(protein dimerization activity)	*	*	*	*	*	*	sp|B9FJG3|RSLE1_ORYSJ	Zinc finger BED domain-containing protein RICESLEEPER 1 OS=Oryza sativa subsp. japonica OX=39947 GN=Os05g0239150 PE=3 SV=1
Bo1g056620	0.49	0.68	0.6	1.61	1.81	1.31	1.2702	3.1662e-03	1.3686e-02	PREDICTED: uncharacterized protein LOC106294576 isoform X2 [Brassica oleracea var. oleracea]	GO:0031146(SCF-dependent proteasomal ubiquitin-dependent protein catabolic process)	*	*	*	*	*	*	*	*
novel.10933	11.03	6.46	9.44	0	0.2	0.5	-4.6178	3.9177e-14	8.1239e-13	PREDICTED: uncharacterized protein LOC108808246 [Raphanus sativus]	*	*	*	*	*	*	*	*	*
Bo5g137330	80.69	75.5	86.76	217.27	179.84	228.97	1.291	9.9804e-16	2.3850e-14	PREDICTED: cyclin-dependent protein kinase inhibitor SMR1-like [Brassica oleracea var. oleracea]	GO:0032875(regulation of DNA endoreduplication)	*	*	*	*	*	*	sp|Q9LPP4|SMR1_ARATH	Cyclin-dependent protein kinase inhibitor SMR1 OS=Arabidopsis thaliana OX=3702 GN=SMR1 PE=1 SV=1
Bo1g022040	11.02	10.97	11.74	25.49	23.63	22.66	1.0345	1.1682e-15	2.7749e-14	PREDICTED: lecithin-cholesterol acyltransferase-like 4 [Brassica oleracea var. oleracea]	GO:0006629(lipid metabolic process);GO:0008374(O-acyltransferase activity)	*	*	*	*	*	*	sp|Q71N54|LCAT4_ARATH	Lecithin-cholesterol acyltransferase-like 4 OS=Arabidopsis thaliana OX=3702 GN=LCAT4 PE=1 SV=1
novel.13674	0.44	0	0.19	6.08	6.54	4.59	3.9883	4.2163e-11	6.5141e-10	uncharacterized protein LOC106442133 [Brassica napus]	*	*	*	*	*	*	*	*	*
Bo1g006120	10.99	12.26	10.56	3.52	4.65	3.76	-1.5398	2.5927e-21	9.3444e-20	PREDICTED: la-related protein 1C-like [Brassica oleracea var. oleracea]	GO:0003723(RNA binding)	K18757	LARP1	http://www.genome.jp/dbget-bin/www_bget?ko:K18757	*	KOG2591	c-Mpl binding protein, contains La domain	sp|Q94K80|LRP1C_ARATH	La-related protein 1C OS=Arabidopsis thaliana OX=3702 GN=LARP1C PE=1 SV=1
novel.35888	9.7	19.32	17.15	2.63	7.07	1.54	-1.8368	4.9077e-03	2.0016e-02	copper transporter 2-like [Brassica napus]	GO:0005375(copper ion transmembrane transporter activity);GO:0016021(integral component of membrane)	K14686	SLC31A1, CTR1	http://www.genome.jp/dbget-bin/www_bget?ko:K14686	*	*	*	sp|Q9STG2|COPT2_ARATH	Copper transporter 2 OS=Arabidopsis thaliana OX=3702 GN=COPT2 PE=2 SV=1
novel.20757	0	0.73	0	7.87	6.25	8.14	3.979	2.4713e-11	3.8993e-10	hypothetical protein DY000_02057537 [Brassica cretica]	*	*	*	*	*	*	*	*	*
Bo3g008830	1.88	1.54	1.28	4.66	5.64	5.43	1.6132	1.6217e-14	3.4919e-13	PREDICTED: zinc finger CCCH domain-containing protein 55-like isoform X3 [Brassica oleracea var. oleracea]	GO:0003723(RNA binding)	*	*	*	*	*	*	sp|Q94CJ8|C3H55_ARATH	Zinc finger CCCH domain-containing protein 55 OS=Arabidopsis thaliana OX=3702 GN=At5g12440 PE=2 SV=3
Bo7g045200	0.14	0.01	0.38	8.07	5.53	12.73	3.6134	9.9647e-06	7.6117e-05	unnamed protein product [Brassica oleracea]	*	*	*	*	*	*	*	sp|Q9ASQ6|Y1972_ARATH	Probable LRR receptor-like serine/threonine-protein kinase At1g29720 OS=Arabidopsis thaliana OX=3702 GN=RFK1 PE=2 SV=3
Bo4g151410	0.38	0.49	0.43	1.05	1.68	1.2	1.4125	2.8604e-03	1.2533e-02	PREDICTED: transcription factor MYB44 [Brassica oleracea var. oleracea]	GO:0003677(DNA binding);GO:0005634(nucleus);GO:0044212	K09422	MYBP	http://www.genome.jp/dbget-bin/www_bget?ko:K09422	*	KOG0048	Transcription factor, Myb superfamily	sp|O23160|MYB73_ARATH	Transcription factor MYB73 OS=Arabidopsis thaliana OX=3702 GN=MYB73 PE=1 SV=1
Bo7g050130	116.67	136.39	120.64	53.45	54.44	48.23	-1.3097	9.2370e-35	7.7573e-33	PREDICTED: 3-oxoacyl-[acyl-carrier-protein] reductase 4 [Brassica oleracea var. oleracea]	GO:0004316(3-oxoacyl-[acyl-carrier-protein] reductase );GO:0006633(fatty acid biosynthetic process);GO:0009507(chloroplast);GO:0051287(NAD binding);GO:0102131(3-oxo-glutaryl-[acp] methyl ester reductase activity);GO:0102132(3-oxo-pimeloyl-[acp] methyl ester reductase activity)	K00059	fabG	http://www.genome.jp/dbget-bin/www_bget?ko:K00059	ko00061(Fatty acid biosynthesis);ko00780(Biotin metabolism)	KOG0725	Reductases with broad range of substrate specificities	sp|Q93X68|FABG5_BRANA	3-oxoacyl-[acyl-carrier-protein] reductase 5, chloroplastic (Fragment) OS=Brassica napus OX=3708 GN=bkr1 PE=2 SV=1
Bo8g054690	13.18	12.97	12.75	0.98	1.98	1.72	-3.0784	9.1614e-35	7.7086e-33	PREDICTED: ribosomal RNA small subunit methyltransferase B-like isoform X1 [Brassica oleracea var. oleracea]	GO:0003723(RNA binding);GO:0008168(methyltransferase activity);GO:0032259(methylation)	K03500	rsmB, sun	http://www.genome.jp/dbget-bin/www_bget?ko:K03500	*	KOG1122	tRNA and rRNA cytosine-C5-methylase (nucleolar protein NOL1/NOP2)	sp|P72943|RSMB_SYNY3	Probable ribosomal RNA small subunit methyltransferase B OS=Synechocystis sp. (strain PCC 6803 / Kazusa) OX=1111708 GN=rsmB PE=3 SV=1
novel.23742	0.64	0.87	0.72	1.78	1.52	1.84	1.1285	2.2116e-05	1.5908e-04	uncharacterized protein LOC103835600 isoform X1 [Brassica rapa]	*	*	*	*	*	*	*	*	*
Bo6g068110	44.63	48.25	43.02	6.87	5.55	6.2	-2.9245	2.0019e-40	2.2990e-38	PREDICTED: B3 domain-containing protein REM9-like [Brassica oleracea var. oleracea]	GO:0003677(DNA binding);GO:0005634(nucleus)	*	*	*	*	*	*	sp|O81778|REM9_ARATH	B3 domain-containing protein REM9 OS=Arabidopsis thaliana OX=3702 GN=REM9 PE=2 SV=1
Bo4g039610	7.1	5.6	7.31	0	0	0	-6.989	8.2334e-25	3.7801e-23	PREDICTED: uncharacterized protein LOC106310242 isoform X2 [Brassica oleracea var. oleracea]	GO:0016021(integral component of membrane)	*	*	*	*	*	*	*	*
Bo13381s010	0	0	1.52	4.72	3.74	4.57	2.3094	3.0990e-03	1.3435e-02	pentatricopeptide repeat-containing protein At1g60770 [Brassica napus]	*	*	*	*	*	*	*	sp|O22714|PPR86_ARATH	Pentatricopeptide repeat-containing protein At1g60770 OS=Arabidopsis thaliana OX=3702 GN=At1g60770 PE=2 SV=1
novel.21770	0	0	0	2.38	3.2	2.55	5.7028	5.2621e-15	1.1705e-13	hypothetical protein F2Q69_00050722 [Brassica cretica]	*	*	*	*	*	*	*	*	*
Bo4g074300	18.75	6.1	24.87	0.21	0.15	0.28	-5.4837	3.9041e-20	1.2911e-18	PREDICTED: putative uncharacterized protein DDB_G0287457 [Brassica oleracea var. oleracea]	*	*	*	*	*	*	*	*	*
Bo8g102710	23.83	9.28	19.97	6.67	6.82	5.01	-1.5365	2.2714e-06	1.9392e-05	PREDICTED: 3-ketoacyl-CoA synthase 4-like [Brassica oleracea var. oleracea]	GO:0006633(fatty acid biosynthetic process);GO:0016021(integral component of membrane);GO:0016747(transferase activity, transferring acyl groups other than amino-acyl groups)	K15397	KCS	http://www.genome.jp/dbget-bin/www_bget?ko:K15397	ko00062(Fatty acid elongation);ko04626(Plant-pathogen interaction)	*	*	sp|Q9LN49|KCS4_ARATH	3-ketoacyl-CoA synthase 4 OS=Arabidopsis thaliana OX=3702 GN=KCS4 PE=2 SV=1
Bo9g184880	12.92	15.67	9.79	5.35	5.36	2.31	-1.5867	5.4503e-06	4.3661e-05	unnamed protein product [Brassica oleracea]	*	*	*	*	*	*	*	*	*
Bo9g008440	105.84	23.29	87.15	1.8	4.19	4.14	-3.8275	6.4954e-10	8.8258e-09	PREDICTED: probable galacturonosyltransferase-like 10 [Brassica oleracea var. oleracea]	GO:0016757(transferase activity, transferring glycosyl groups)	*	*	*	*	*	*	sp|Q9LHD2|GATLA_ARATH	Probable galacturonosyltransferase-like 10 OS=Arabidopsis thaliana OX=3702 GN=GATL10 PE=2 SV=1
Bo3g023020	2.01	3.23	2.03	1.09	1.21	1.06	-1.118	1.0937e-02	3.9711e-02	PREDICTED: uncharacterized protein LOC106332857 [Brassica oleracea var. oleracea]	GO:0016021(integral component of membrane)	*	*	*	*	*	*	*	*
Bo8g036820	22.99	27.36	26.7	6.57	6.19	6.34	-1.8315	2.3045e-25	1.0984e-23	PREDICTED: COP9 signalosome complex subunit 8-like [Brassica oleracea var. oleracea]	GO:0000338(protein deneddylation);GO:0005737(cytoplasm);GO:0008180(COP9 signalosome);GO:0010387(COP9 signalosome assembly)	K12181	COPS8, CSN8	http://www.genome.jp/dbget-bin/www_bget?ko:K12181	*	*	*	sp|P43255|CSN8_ARATH	COP9 signalosome complex subunit 8 OS=Arabidopsis thaliana OX=3702 GN=CSN8 PE=1 SV=1
Bo3g143330	0.6	1.02	0.54	3.13	2.3	3.97	2.307	2.2186e-15	5.1091e-14	unnamed protein product [Brassica oleracea]	*	K01866	YARS, tyrS	http://www.genome.jp/dbget-bin/www_bget?ko:K01866	ko00970(Aminoacyl-tRNA biosynthesis)	KOG2144	Tyrosyl-tRNA synthetase, cytoplasmic	sp|F4HWL4|SYYC2_ARATH	Tyrosine--tRNA ligase 2, cytoplasmic OS=Arabidopsis thaliana OX=3702 GN=At1g28350 PE=1 SV=1
novel.8427	6.46	6.68	5.68	2.84	1.68	2.99	-1.3398	1.0793e-05	8.1932e-05	BnaC01g36820D [Brassica napus]	*	*	*	*	*	*	*	*	*
novel.10041	2.36	4.43	1.67	0	0	0	-4.5874	8.1232e-09	9.6875e-08	*	*	*	*	*	*	*	*	*	*
Bo4g104990	11.46	6.38	11.17	4.84	3.02	4.01	-1.3059	3.0980e-05	2.1615e-04	PREDICTED: uncharacterized protein LOC106336561 [Brassica oleracea var. oleracea]	*	*	*	*	*	*	*	*	*
novel.36069	22.77	24.23	14.87	52.09	56.13	66.58	1.3472	4.0172e-07	3.8378e-06	BnaA02g11290D [Brassica napus]	*	K08244	R1	http://www.genome.jp/dbget-bin/www_bget?ko:K08244	*	*	*	sp|Q9STV0|GWD2_ARATH	Alpha-glucan water dikinase 2 OS=Arabidopsis thaliana OX=3702 GN=GWD2 PE=2 SV=3
novel.24250	0.22	0.62	0.36	2.33	1.59	1.5	1.8239	1.4230e-03	6.7674e-03	hypothetical protein DY000_02008853 [Brassica cretica]	*	*	*	*	*	*	*	*	*
Bo1g033130	4.67	2.74	3.26	0.57	0.37	0.73	-2.6162	8.3463e-15	1.8278e-13	PREDICTED: cysteine-rich receptor-like protein kinase 10 isoform X1 [Brassica oleracea var. oleracea]	GO:0004672(protein kinase activity);GO:0005524(ATP binding);GO:0016021(integral component of membrane)	*	*	*	*	*	*	sp|O65468|CRK8_ARATH	Cysteine-rich receptor-like protein kinase 8 OS=Arabidopsis thaliana OX=3702 GN=CRK8 PE=3 SV=2
Bo9g024570	0.74	0.94	0.6	2.88	3.41	1.84	2.1969	1.1373e-07	1.1756e-06	high mobility group B protein 4 [Brassica napus]	GO:0003676(nucleic acid binding);GO:0003677(DNA binding);GO:0005524(ATP binding);GO:0005634(nucleus)	K13025	EIF4A3, FAL1	http://www.genome.jp/dbget-bin/www_bget?ko:K13025	ko03040(Spliceosome);ko03013(RNA transport);ko03015(mRNA surveillance pathway)	KOG0327	Translation initiation factor 4F, helicase subunit (eIF-4A) and related helicases	sp|Q42344|HMGB4_ARATH	High mobility group B protein 4 OS=Arabidopsis thaliana OX=3702 GN=HMGB4 PE=1 SV=1
Bo2g127130	4.47	4.47	4.62	1.39	1.02	1.2	-1.9348	7.2824e-24	3.1486e-22	PREDICTED: replication protein A 70 kDa DNA-binding subunit C isoform X1 [Brassica oleracea var. oleracea]	GO:0003677(DNA binding);GO:0005634(nucleus);GO:0006260(DNA replication);GO:0006281(DNA repair);GO:0006310(DNA recombination);GO:0046872(metal ion binding)	K07466	RFA1, RPA1, rpa	http://www.genome.jp/dbget-bin/www_bget?ko:K07466	ko03030(DNA replication);ko03440(Homologous recombination);ko03430(Mismatch repair);ko03420(Nucleotide excision repair)	KOG0851	Single-stranded DNA-binding replication protein A (RPA), large (70 kD) subunit and related ssDNA-binding proteins	sp|Q9FHJ6|RFA1C_ARATH	Replication protein A 70 kDa DNA-binding subunit C OS=Arabidopsis thaliana OX=3702 GN=RPA1C PE=3 SV=1
Bo8g088480	6.82	5.88	6.66	14.89	20.31	10.94	1.1611	3.1700e-06	2.6460e-05	PREDICTED: chalcone--flavonone isomerase [Brassica oleracea var. oleracea]	GO:0016872(intramolecular lyase activity)	K01859	E5.5.1.6	http://www.genome.jp/dbget-bin/www_bget?ko:K01859	ko00941(Flavonoid biosynthesis)	*	*	sp|O22651|CFI_RAPSA	Chalcone--flavonone isomerase OS=Raphanus sativus OX=3726 GN=CHI PE=2 SV=1
Bo8g011510	190.64	116.57	193.46	61.75	11.89	15.62	-2.3568	2.7318e-06	2.2986e-05	PREDICTED: uncharacterized protein LOC106310672 [Brassica oleracea var. oleracea]	GO:0003743(translation initiation factor activity)	*	*	*	*	*	*	*	*
Bo6g031750	1.21	0.55	2.13	0.1	0.11	0.07	-3.4051	6.5799e-10	8.9326e-09	PREDICTED: pectinesterase 1-like [Brassica oleracea var. oleracea]	GO:0004857(enzyme inhibitor activity);GO:0005576(extracellular region);GO:0005618(cell wall);GO:0016021(integral component of membrane);GO:0030599(pectinesterase activity);GO:0042545(cell wall modification);GO:0045330(aspartyl esterase activity);GO:0045490(pectin catabolic process)	*	*	*	*	*	*	sp|Q43867|PME1_ARATH	Pectinesterase 1 OS=Arabidopsis thaliana OX=3702 GN=PME1 PE=1 SV=1
Bo4g026620	0.4	0.36	0.5	0.94	1.49	1.04	1.3845	1.3887e-05	1.0339e-04	PREDICTED: interaptin-like isoform X2 [Brassica oleracea var. oleracea]	*	*	*	*	*	*	*	*	*
Bo7g055870	0.14	0.11	0.1	7.55	7.39	6.95	5.8055	7.5757e-117	9.7490e-114	PREDICTED: uncharacterized protein LOC106307111 [Brassica oleracea var. oleracea]	GO:0003723(RNA binding);GO:0003729(mRNA binding);GO:0005634(nucleus);GO:0005737(cytoplasm);GO:0006886(intracellular protein transport);GO:0016020(membrane);GO:0016192(vesicle-mediated transport);GO:0030117(membrane coat);GO:0043067(regulation of programmed cell death)	K12391	AP1G1	http://www.genome.jp/dbget-bin/www_bget?ko:K12391	*	*	*	sp|Q84K16|AP1G1_ARATH	AP-1 complex subunit gamma-1 OS=Arabidopsis thaliana OX=3702 GN=GAMMA-ADR PE=1 SV=1
Bo00847s080	1.3	2.05	1.3	4.33	3.55	3.25	1.1553	4.5155e-04	2.4352e-03	uncharacterized protein LOC106400872 [Brassica napus]	*	*	*	*	*	*	*	*	*
Bo5g132610	1.27	0.82	1.02	0	0.07	0	-3.5562	6.4512e-06	5.1053e-05	PREDICTED: high mobility group B protein 10-like [Brassica oleracea var. oleracea]	*	*	*	*	*	*	*	sp|Q9LTT3|HMG10_ARATH	High mobility group B protein 10 OS=Arabidopsis thaliana OX=3702 GN=HMGB10 PE=1 SV=1
Bo4g030980	1.41	2.7	1.66	0.42	0.31	0.49	-2.1839	4.7905e-10	6.6008e-09	PREDICTED: pentatricopeptide repeat-containing protein At2g36980, mitochondrial [Brassica oleracea var. oleracea]	*	*	*	*	*	*	*	sp|Q9SJK9|PP189_ARATH	Pentatricopeptide repeat-containing protein At2g36980, mitochondrial OS=Arabidopsis thaliana OX=3702 GN=PCMP-E73 PE=2 SV=1
novel.22950	0	0	0	1.67	2.24	1.67	6.8925	4.5260e-24	1.9942e-22	hypothetical protein F2Q68_00002820 [Brassica cretica]	*	*	*	*	*	*	*	*	*
Bo8g050440	172.79	216.71	198.92	62.07	31.92	55.4	-1.9841	7.4940e-16	1.8046e-14	PREDICTED: probable pectate lyase 18 [Brassica oleracea var. oleracea]	GO:0030570(pectate lyase activity);GO:0045490(pectin catabolic process);GO:0046872(metal ion binding)	K01728	pel	http://www.genome.jp/dbget-bin/www_bget?ko:K01728	ko00040(Pentose and glucuronate interconversions)	*	*	sp|Q9C5M8|PLY18_ARATH	Probable pectate lyase 18 OS=Arabidopsis thaliana OX=3702 GN=At4g24780 PE=2 SV=2
novel.27013	0	0	0	2.04	1.59	2.08	4.7207	1.2732e-09	1.6674e-08	hypothetical protein F2Q70_00005278 [Brassica cretica]	GO:0004672(protein kinase activity);GO:0005509(calcium ion binding);GO:0005524(ATP binding)	K13412	CPK	http://www.genome.jp/dbget-bin/www_bget?ko:K13412	ko04626(Plant-pathogen interaction)	*	*	*	*
novel.6705	0.46	0.26	0.66	0	0	0	-3.9226	2.1096e-06	1.8096e-05	hypothetical protein DY000_02056872 [Brassica cretica]	*	*	*	*	*	*	*	*	*
novel.11401	0.48	0.53	0.37	1.54	1.17	1.4	1.4811	4.6067e-08	5.0378e-07	PREDICTED: proline-, glutamic acid- and leucine-rich protein 1 [Brassica oleracea var. oleracea]	*	*	*	*	*	*	*	sp|Q9DBD5|PELP1_MOUSE	Proline-, glutamic acid- and leucine-rich protein 1 OS=Mus musculus OX=10090 GN=Pelp1 PE=1 SV=2
novel.24591	1.61	1.17	0.68	0.32	0.17	0.27	-2.0065	3.0198e-04	1.6955e-03	uncharacterized protein LOC106416853 [Brassica napus]	*	*	*	*	*	*	*	*	*
Bo9g069600	12.64	13.16	10.95	0	0.12	0.22	-6.089	1.6664e-35	1.4611e-33	putative MO25-like protein At5g47540 [Brassica napus]	*	K08272	CAB39, MO25	http://www.genome.jp/dbget-bin/www_bget?ko:K08272	*	KOG1566	Conserved protein Mo25	sp|Q9FGK3|MO25N_ARATH	Putative MO25-like protein At5g47540 OS=Arabidopsis thaliana OX=3702 GN=At5g47540 PE=2 SV=1
Bo8g066110	0.02	0.02	0.08	2.59	3.68	1.84	5.4345	2.0978e-19	6.6033e-18	PREDICTED: plant UBX domain-containing protein 7-like [Brassica oleracea var. oleracea]	*	*	*	*	*	KOG1364	Predicted ubiquitin regulatory protein, contains UAS and UBX domains	sp|Q94JZ8|PUX7_ARATH	Plant UBX domain-containing protein 7 OS=Arabidopsis thaliana OX=3702 GN=PUX7 PE=1 SV=1
Bo6g108420	0.26	0.29	0.29	0	0	0	-3.3491	8.3434e-05	5.3254e-04	unnamed protein product [Brassica oleracea]	GO:0003723(RNA binding)	K13162	PCBP2_3_4	http://www.genome.jp/dbget-bin/www_bget?ko:K13162	*	*	*	sp|P58223|Y4837_ARATH	KH domain-containing protein At4g18375 OS=Arabidopsis thaliana OX=3702 GN=At4g18375 PE=2 SV=1
Bo2g146060	26.52	27.72	21.05	7.65	9.79	7.57	-1.6771	6.3035e-08	6.7748e-07	unnamed protein product [Brassica oleracea]	GO:0005634(nucleus);GO:0005737(cytoplasm);GO:0010449(root meristem growth);GO:0010628(positive regulation of gene expression);GO:0080037(negative regulation of cytokinin-activated signaling pathway);GO:2000012(regulation of auxin polar transport)	*	*	*	*	*	*	sp|Q6ID70|P23B_ARATH	Co-chaperone protein p23-2 OS=Arabidopsis thaliana OX=3702 GN=P23-2 PE=1 SV=1
Bo5g090610	4.64	5.3	4.67	9.49	8.92	14.7	1.1116	2.2745e-05	1.6306e-04	PREDICTED: pinoresinol reductase 1 [Brassica oleracea var. oleracea]	GO:0005737(cytoplasm);GO:0009807(lignan biosynthetic process);GO:0010283(pinoresinol reductase activity);GO:0055114(oxidation-reduction process)	*	*	*	*	*	*	sp|Q9FVQ6|PILR1_ARATH	Pinoresinol reductase 1 OS=Arabidopsis thaliana OX=3702 GN=PRR1 PE=1 SV=1
novel.30462	2.55	3.35	1.6	0.05	0	0.04	-5.4615	4.6168e-21	1.6410e-19	*	*	*	*	*	*	*	*	*	*
Bo9g171640	0.05	0.13	0.08	0.7	2.22	0.41	2.7097	2.5907e-04	1.4788e-03	PREDICTED: zinc finger protein 3 [Brassica oleracea var. oleracea]	GO:0003676(nucleic acid binding);GO:0003700(DNA-binding transcription factor activity);GO:0006355(regulation of transcription, DNA-templated);GO:0009507(chloroplast)	*	*	*	*	*	*	sp|Q39262|ZFP3_ARATH	Zinc finger protein 3 OS=Arabidopsis thaliana OX=3702 GN=ZFP3 PE=1 SV=1
Bo00706s030	0.11	0.07	0.31	0	0	0	-2.1641	1.4135e-02	4.9488e-02	hypothetical protein F2Q70_00035682 [Brassica cretica]	*	*	*	*	*	*	*	*	*
Bo6g097130	2.33	9.56	2.16	0	0	0	-5.8232	1.3973e-14	3.0236e-13	uncharacterized protein LOC106378181 [Brassica napus]	*	*	*	*	*	*	*	*	*
Bo3g055300	28.43	28.78	20.49	74.65	77.05	75.33	1.4416	6.2273e-17	1.6267e-15	uncharacterized protein LOC103858927 [Brassica rapa]	GO:0003674(molecular_function);GO:0008150(biological_process);GO:0009507(chloroplast);GO:0009733(response to auxin);GO:0009926(auxin polar transport);GO:0016021(integral component of membrane)	*	*	*	*	*	*	*	*
novel.24152	3.01	3.45	2.92	1.09	1.97	0.98	-1.2408	6.4367e-04	3.3448e-03	*	*	*	*	*	*	*	*	*	*
Bo8g106020	30.42	9.69	23.96	3.31	1.88	2.29	-2.9976	4.8625e-14	9.9883e-13	PREDICTED: uncharacterized protein LOC106308258 [Brassica oleracea var. oleracea]	*	*	*	*	*	*	*	*	*
Bo8g059610	2.56	2.05	3.16	0.87	1.6	0.89	-1.2503	2.7048e-04	1.5360e-03	unnamed protein product [Brassica oleracea]	*	*	*	*	*	*	*	*	*
Bo11546s010	1.77	1	1.3	0	0.23	0.23	-2.3418	4.3354e-03	1.8007e-02	uncharacterized protein LOC106434401 [Brassica napus]	*	*	*	*	*	*	*	*	*
Bo3g098010	0	0	0	0.8	1.11	0.82	3.4329	4.7635e-05	3.2026e-04	unnamed protein product [Brassica oleracea]	GO:0046982(protein heterodimerization activity)	*	*	*	*	*	*	*	*
Bo9g046630	1.09	0.21	0.71	0.14	0	0	-2.4747	3.0728e-03	1.3337e-02	PREDICTED: uncharacterized protein LOC106319421 [Brassica oleracea var. oleracea]	GO:0016021(integral component of membrane)	*	*	*	*	*	*	*	*
novel.35909	2.34	4.73	1	0.37	0	0.16	-3.1321	1.1389e-05	8.6155e-05	unnamed protein product [Brassica oleracea]	*	*	*	*	*	*	*	*	*
Bo8g118290	97.95	129.95	87.24	53.46	52.44	48.68	-1.0989	1.1573e-08	1.3598e-07	PREDICTED: protein mago nashi homolog [Brassica oleracea var. oleracea]	GO:0008380(RNA splicing);GO:0035145(exon-exon junction complex)	K12877	MAGOH	http://www.genome.jp/dbget-bin/www_bget?ko:K12877	ko03040(Spliceosome);ko03013(RNA transport);ko03015(mRNA surveillance pathway)	KOG3392	Exon-exon junction complex, Magoh component	sp|O23676|MGN_ARATH	Protein mago nashi homolog OS=Arabidopsis thaliana OX=3702 GN=MAGO PE=1 SV=1
Bo2g147620	0.52	0.88	0.33	3.67	5.34	3.66	2.655	7.0245e-14	1.4223e-12	hypothetical protein F2Q69_00024613 [Brassica cretica]	GO:0000139(Golgi membrane);GO:0006886(intracellular protein transport);GO:0048280(vesicle fusion with Golgi apparatus)	*	*	*	*	*	*	sp|B0F9L4|GOGC6_ARATH	Golgin candidate 6 OS=Arabidopsis thaliana OX=3702 GN=GC6 PE=1 SV=2
Bo4g027400	4.86	5.38	3.56	8.53	12.4	9.1	1.02	5.1914e-04	2.7580e-03	unnamed protein product [Brassica oleracea]	*	*	*	*	*	*	*	sp|Q9ZUN1|NDL3_ARATH	Protein NDL3 OS=Arabidopsis thaliana OX=3702 GN=NDL3 PE=1 SV=1
Bo8g090140	1.66	1.18	1.49	0.42	0.95	0.27	-1.3663	2.3529e-03	1.0540e-02	PREDICTED: UDP-glycosyltransferase 76F1-like [Brassica oleracea var. oleracea]	GO:0016758(transferase activity, transferring hexosyl groups)	*	*	*	*	*	*	sp|Q9M052|U76F1_ARATH	UDP-glycosyltransferase 76F1 OS=Arabidopsis thaliana OX=3702 GN=UGT76F1 PE=2 SV=1
novel.35794	0	0	0	39.94	41.62	33.75	6.1102	8.0925e-18	2.2654e-16	uncharacterized protein LOC106450707 isoform X2 [Brassica napus]	*	*	*	*	*	*	*	*	*
Bo7g116490	81.05	10.22	63.12	3.93	4.36	4.14	-3.0484	3.8956e-06	3.1961e-05	PREDICTED: probable protein phosphatase 2C 63 [Brassica oleracea var. oleracea]	GO:0004722(protein serine/threonine phosphatase activity);GO:0046872(metal ion binding)	*	*	*	*	KOG0698	Serine/threonine protein phosphatase	sp|O81760|P2C63_ARATH	Probable protein phosphatase 2C 63 OS=Arabidopsis thaliana OX=3702 GN=At4g33920 PE=2 SV=1
Bo3g039050	111.58	131.86	112.5	0	0.04	0.04	-10.3951	1.3128e-91	9.2645e-89	PREDICTED: aquaporin PIP1-2-like isoform X1 [Brassica oleracea var. oleracea]	GO:0015267(channel activity);GO:0016021(integral component of membrane)	K09872	PIP	http://www.genome.jp/dbget-bin/www_bget?ko:K09872	*	KOG0223	Aquaporin (major intrinsic protein family)	sp|Q06611|PIP12_ARATH	Aquaporin PIP1-2 OS=Arabidopsis thaliana OX=3702 GN=PIP1-2 PE=1 SV=1
Bo5g025880	2.71	1.45	3.12	10.21	6.85	7.01	1.4812	9.0928e-03	3.3940e-02	PREDICTED: mini zinc finger protein 3-like [Brassica oleracea var. oleracea]	*	*	*	*	*	*	*	sp|Q2Q493|MIF3_ARATH	Mini zinc finger protein 3 OS=Arabidopsis thaliana OX=3702 GN=MIF3 PE=1 SV=1
Bo3g017740	236.48	48.84	191.28	3.16	4.63	14.37	-3.5698	3.5883e-07	3.4567e-06	PREDICTED: zinc finger protein ZAT12-like [Brassica oleracea var. oleracea]	GO:0003676(nucleic acid binding)	*	*	*	*	*	*	sp|Q42410|ZAT12_ARATH	Zinc finger protein ZAT12 OS=Arabidopsis thaliana OX=3702 GN=ZAT12 PE=2 SV=1
novel.36277	139.67	151.27	135.9	0	0	0	-7.5209	1.1499e-29	7.0168e-28	protein ALP1-like [Brassica napus]	*	*	*	*	*	*	*	*	*
Bo02019s010	10.85	7.92	9.03	2.01	1.47	3.2	-2.0381	8.3306e-10	1.1136e-08	unnamed protein product [Brassica oleracea]	*	*	*	*	*	*	*	sp|F4JWM0|DSC2_ARATH	Disease resistance-like protein DSC2 OS=Arabidopsis thaliana OX=3702 GN=DSC2 PE=1 SV=1
Bo8g076610	22.51	19.36	26.45	70.51	78.44	67.55	1.5302	5.9699e-10	8.1474e-09	PREDICTED: RING-H2 finger protein ATL48 [Brassica oleracea var. oleracea]	GO:0016021(integral component of membrane)	*	*	*	*	KOG4431	Uncharacterized protein, induced by hypoxia	sp|Q7X843|ATL48_ARATH	RING-H2 finger protein ATL48 OS=Arabidopsis thaliana OX=3702 GN=ATL48 PE=1 SV=2
Bo4g106310	1.63	1.15	1.38	0.71	0.57	0.69	-1.0911	3.0107e-04	1.6917e-03	PREDICTED: uncharacterized protein LOC106342710 isoform X1 [Brassica oleracea var. oleracea]	GO:0003677(DNA binding)	*	*	*	*	*	*	*	*
Bo7g063820	3.53	0.24	2.48	0.08	0.45	0.49	-2.1786	1.4024e-03	6.6850e-03	PREDICTED: cytochrome P450 81D1-like [Brassica oleracea var. oleracea]	*	*	*	*	*	*	*	sp|W8JMU7|CYQ32_CATRO	Cytochrome P450 81Q32 OS=Catharanthus roseus OX=4058 GN=CYP81Q32 PE=2 SV=1
Bo7g115920	29.55	30.45	33.76	69.12	74.08	73.37	1.1344	1.1159e-16	2.8569e-15	PREDICTED: UPF0587 protein C1orf123 homolog [Brassica oleracea var. oleracea]	*	*	*	*	*	*	*	sp|Q3B8G0|CZIB_XENLA	CXXC motif containing zinc binding protein OS=Xenopus laevis OX=8355 GN=czib PE=2 SV=1
Bo3g005380	1.13	1.64	1.64	3.87	3.41	3.17	1.1749	9.8031e-06	7.5022e-05	PREDICTED: uncharacterized protein LOC106331904 [Brassica oleracea var. oleracea]	GO:1900034(regulation of cellular response to heat)	*	*	*	*	*	*	sp|A2RVJ8|HIT4_ARATH	Protein HEAT INTOLERANT 4 OS=Arabidopsis thaliana OX=3702 GN=HIT4 PE=1 SV=1
Bo00578s130	306.67	109.37	275.16	108.34	112.54	98.86	-1.1424	4.5137e-04	2.4346e-03	PREDICTED: uncharacterized protein At5g39570 [Brassica oleracea var. oleracea]	GO:0070300(phosphatidic acid binding)	*	*	*	*	*	*	sp|Q9FKA5|Y5957_ARATH	Uncharacterized protein At5g39570 OS=Arabidopsis thaliana OX=3702 GN=At5g39570 PE=1 SV=1
Bo6g076870	19.97	23.28	21.03	11.33	11.3	10.51	-1.0687	3.9943e-14	8.2789e-13	PREDICTED: casein kinase II subunit beta-3 isoform X1 [Brassica oleracea var. oleracea]	GO:0005956(protein kinase CK2 complex);GO:0019887(protein kinase regulator activity)	K03115	CSNK2B	http://www.genome.jp/dbget-bin/www_bget?ko:K03115	ko03008(Ribosome biogenesis in eukaryotes);ko04712(Circadian rhythm - plant)	KOG3092	Casein kinase II, beta subunit	sp|O81275|CSK2D_ARATH	Casein kinase II subunit beta-3 OS=Arabidopsis thaliana OX=3702 GN=CKB3 PE=1 SV=1
novel.31411	21.03	20.43	18.78	134.28	133.56	129.4	2.6581	5.0318e-139	1.0484e-135	hypothetical protein DY000_02013019 [Brassica cretica]	*	*	*	*	*	*	*	*	*
novel.10739	0.69	0.72	0.53	0	0	0	-3.4411	4.8915e-05	3.2805e-04	hypothetical protein F2Q70_00011027 [Brassica cretica]	*	*	*	*	*	*	*	*	*
Bo3g071480	1.42	1.73	1.31	3.66	3.16	4.75	1.3239	4.0075e-07	3.8301e-06	unnamed protein product [Brassica oleracea]	*	*	*	*	*	*	*	sp|P82353|NLTP2_PRUAR	Non-specific lipid-transfer protein 2 OS=Prunus armeniaca OX=36596 PE=1 SV=1
Bo9g014150	1.57	1.29	1.13	3.4	5.33	1.25	1.1642	5.6690e-03	2.2663e-02	PREDICTED: LRR receptor-like serine/threonine-protein kinase FLS2 [Brassica oleracea var. oleracea]	*	*	*	*	*	*	*	sp|Q00874|DR100_ARATH	DNA damage-repair/toleration protein DRT100 OS=Arabidopsis thaliana OX=3702 GN=DRT100 PE=2 SV=2
Bo2g097650	0.64	0.7	0.88	0.22	0.11	0.21	-1.8701	3.8916e-04	2.1332e-03	PREDICTED: LOW QUALITY PROTEIN: cytochrome P450 86A2-like [Brassica oleracea var. oleracea]	*	K15398	CYP86A4S	http://www.genome.jp/dbget-bin/www_bget?ko:K15398	ko00073(Cutin, suberine and wax biosynthesis)	*	*	sp|O23066|C86A2_ARATH	Cytochrome P450 86A2 OS=Arabidopsis thaliana OX=3702 GN=CYP86A2 PE=1 SV=1
Bo9g072980	0.93	0.18	0	10.85	11.65	9.34	4.4012	2.0260e-14	4.3116e-13	unnamed protein product [Brassica oleracea]	*	*	*	*	*	*	*	*	*
Bo5g008270	0.72	0.37	0.54	0.17	0.06	0.28	-1.5145	6.8641e-03	2.6680e-02	PREDICTED: telomere repeat-binding protein 5-like isoform X1 [Brassica oleracea var. oleracea]	GO:0003677(DNA binding)	*	*	*	*	*	*	sp|Q6R0E3|TRP5_ARATH	Telomere repeat-binding protein 5 OS=Arabidopsis thaliana OX=3702 GN=TRP5 PE=1 SV=2
Bo9g123530	0.74	1.25	0.97	2.49	3.35	3.73	1.5469	7.6273e-05	4.9186e-04	unnamed protein product [Brassica oleracea]	*	K14787	MRD1, RBM19	http://www.genome.jp/dbget-bin/www_bget?ko:K14787	*	*	*	*	*
novel.21061	0.25	0.38	0.21	1.62	1.34	0.95	1.8162	2.0761e-03	9.4660e-03	hypothetical protein DY000_02061734 [Brassica cretica]	*	K00430	E1.11.1.7	http://www.genome.jp/dbget-bin/www_bget?ko:K00430	ko00940(Phenylpropanoid biosynthesis)	*	*	*	*
Bo8g107480	51.77	58.98	54.11	0.85	1.91	1.6	-5.1909	3.8959e-111	4.4859e-108	PREDICTED: uncharacterized protein LOC106310008 [Brassica oleracea var. oleracea]	GO:0003676(nucleic acid binding);GO:0003723(RNA binding)	*	*	*	*	*	*	sp|Q9FVQ1|NUCL1_ARATH	Nucleolin 1 OS=Arabidopsis thaliana OX=3702 GN=NUCL1 PE=1 SV=1
Bo1g067320	0.34	0.26	0.16	0.06	0.11	0.09	-1.4589	4.0424e-03	1.6909e-02	PREDICTED: uncharacterized protein LOC106320272 [Brassica oleracea var. oleracea]	*	*	*	*	*	*	*	*	*
novel.24822	6.03	4.78	4.21	0	0	0	-6.1212	8.6090e-18	2.4069e-16	polyprotein [Arabidopsis thaliana]	*	*	*	*	*	*	*	sp|Q94HW2|POLR1_ARATH	Retrovirus-related Pol polyprotein from transposon RE1 OS=Arabidopsis thaliana OX=3702 GN=RE1 PE=2 SV=1
Bo9g009680	0.09	0.16	0	0.24	0.73	0.42	1.7932	1.3353e-02	4.7133e-02	PREDICTED: mitochondrial thiamine pyrophosphate carrier-like [Brassica oleracea var. oleracea]	GO:0016021(integral component of membrane);GO:0022857(transmembrane transporter activity)	K15108	SLC25A19, DNC, TPC1	http://www.genome.jp/dbget-bin/www_bget?ko:K15108	*	KOG0752	Mitochondrial solute carrier protein	sp|Q9FI73|TDPC2_ARATH	Mitochondrial thiamine diphosphate carrier 2 OS=Arabidopsis thaliana OX=3702 GN=At5g48970 PE=2 SV=1
Bo3g135910	9.86	1.84	6.44	1.73	2	1.79	-1.6493	2.7865e-04	1.5785e-03	PREDICTED: U-box domain-containing protein 39 [Brassica oleracea var. oleracea]	GO:0004842(ubiquitin-protein transferase activity)	*	*	*	*	*	*	sp|Q9STT1|PUB39_ARATH	U-box domain-containing protein 39 OS=Arabidopsis thaliana OX=3702 GN=PUB39 PE=2 SV=2
Bo1g051030	3.08	1.27	1.97	0.6	0.72	0.8	-1.5438	1.2064e-04	7.4385e-04	PREDICTED: mitochondrial carrier protein MTM1-like [Brassica oleracea var. oleracea]	GO:0016021(integral component of membrane)	K15119	SLC25A39_40	http://www.genome.jp/dbget-bin/www_bget?ko:K15119	*	KOG0751	Mitochondrial aspartate/glutamate carrier protein Aralar/Citrin (contains EF-hand Ca2+-binding domains)	sp|Q944H5|MTM1_ARATH	Mitochondrial carrier protein MTM1 OS=Arabidopsis thaliana OX=3702 GN=MTM1 PE=2 SV=1
novel.4839	1.98	1.29	1.66	0	0	0	-4.9279	1.6679e-10	2.4138e-09	hypothetical protein F2Q70_00007900 [Brassica cretica]	*	K19307	BMT5	http://www.genome.jp/dbget-bin/www_bget?ko:K19307	*	*	*	sp|F4I1X0|HIP41_ARATH	Heavy metal-associated isoprenylated plant protein 41 OS=Arabidopsis thaliana OX=3702 GN=HIPP41 PE=3 SV=1
Bo2g068110	6.45	6.81	9.42	2.84	2.58	3.7	-1.2641	5.5208e-03	2.2143e-02	hypothetical protein F2Q69_00005615 [Brassica cretica]	GO:0016021(integral component of membrane);GO:0017022(myosin binding)	*	*	*	*	*	*	sp|F4HXQ7|MYOB1_ARATH	Myosin-binding protein 1 OS=Arabidopsis thaliana OX=3702 GN=MYOB1 PE=1 SV=1
Bo7g117520	10.88	4.04	8.24	2.24	2.04	2.37	-1.7742	3.7681e-07	3.6195e-06	PREDICTED: probable serine/threonine-protein kinase Cx32, chloroplastic [Brassica oleracea var. oleracea]	GO:0004672(protein kinase activity);GO:0004674(protein serine/threonine kinase activity);GO:0005524(ATP binding)	*	*	*	*	*	*	sp|P27450|CST_ARATH	Probable serine/threonine-protein kinase CST OS=Arabidopsis thaliana OX=3702 GN=CST PE=1 SV=2
novel.6230	7.08	5.46	3.56	0	0	0	-3.2722	1.3408e-04	8.1797e-04	unnamed protein product [Microthlaspi erraticum]	*	*	*	*	*	*	*	sp|P10978|POLX_TOBAC	Retrovirus-related Pol polyprotein from transposon TNT 1-94 OS=Nicotiana tabacum OX=4097 PE=2 SV=1
Bo3g092310	1.09	1.31	0.87	6.83	5.82	5.98	2.4119	2.4025e-30	1.5436e-28	PREDICTED: calcium-dependent protein kinase 6-like [Brassica oleracea var. oleracea]	GO:0004672(protein kinase activity);GO:0005509(calcium ion binding);GO:0005524(ATP binding)	K13412	CPK	http://www.genome.jp/dbget-bin/www_bget?ko:K13412	ko04626(Plant-pathogen interaction)	*	*	sp|Q38872|CDPK6_ARATH	Calcium-dependent protein kinase 6 OS=Arabidopsis thaliana OX=3702 GN=CPK6 PE=1 SV=1
Bo6g094690	4.45	3.45	4.74	0.09	0.17	0.16	-4.6989	7.3708e-34	5.8851e-32	PREDICTED: phenolic glucoside malonyltransferase 2-like [Brassica oleracea var. oleracea]	GO:0016747(transferase activity, transferring acyl groups other than amino-acyl groups)	*	*	*	*	*	*	sp|Q9LRQ8|PMAT2_ARATH	Phenolic glucoside malonyltransferase 2 OS=Arabidopsis thaliana OX=3702 GN=PMAT2 PE=1 SV=1
Bo2g106390	0	0	0	1.98	1.64	1.44	4.9645	8.4262e-11	1.2609e-09	PREDICTED: uncharacterized protein At4g22758-like [Brassica oleracea var. oleracea]	*	*	*	*	*	*	*	sp|Q56XJ7|Y4276_ARATH	Uncharacterized protein At4g22758 OS=Arabidopsis thaliana OX=3702 GN=At4g22758 PE=2 SV=1
Bo7g115870	0.07	0.06	0	1.13	0.81	0.89	2.9703	1.1261e-04	6.9828e-04	PREDICTED: uncharacterized protein LOC106304950 [Brassica oleracea var. oleracea]	*	*	*	*	*	*	*	*	*
novel.4960	1.66	1.84	1.54	30.29	25.16	29.07	3.952	4.3702e-70	1.6627e-67	uncharacterized protein LOC103874058 isoform X1 [Brassica rapa]	*	*	*	*	*	*	*	*	*
Bo8g032440	0.11	0.15	0.19	1180.5	1536.56	1304.87	12.1632	1.2939e-197	9.4353e-194	PREDICTED: photosystem I reaction center subunit III, chloroplastic-like [Brassica oleracea var. oleracea]	GO:0009538(photosystem I reaction center);GO:0015979(photosynthesis);GO:0016021(integral component of membrane)	K02694	psaF	http://www.genome.jp/dbget-bin/www_bget?ko:K02694	ko00195(Photosynthesis)	*	*	sp|Q9SHE8|PSAF_ARATH	Photosystem I reaction center subunit III, chloroplastic OS=Arabidopsis thaliana OX=3702 GN=PSAF PE=1 SV=1
Bo2g120690	8.12	6.41	8	19.66	19.63	17.49	1.2699	4.1500e-14	8.5772e-13	unnamed protein product [Brassica rapa]	*	*	*	*	*	*	*	sp|Q8W4K5|VAB_ARATH	VAN3-binding protein OS=Arabidopsis thaliana OX=3702 GN=VAB PE=1 SV=1
Bo22573s010	5.95	14.36	6.6	0.7	0	0	-3.6474	5.2009e-06	4.1854e-05	sugar transport protein 4 [Brassica rapa]	GO:0016021(integral component of membrane);GO:0022857(transmembrane transporter activity)	*	*	*	*	*	*	sp|Q39228|STP4_ARATH	Sugar transport protein 4 OS=Arabidopsis thaliana OX=3702 GN=STP4 PE=1 SV=1
Bo9g157390	0.71	0.45	0.84	2.26	1.99	1.86	1.4948	2.3215e-04	1.3381e-03	PREDICTED: short-chain type dehydrogenase/reductase [Brassica oleracea var. oleracea]	GO:0016491(oxidoreductase activity)	K00059	fabG	http://www.genome.jp/dbget-bin/www_bget?ko:K00059	ko00061(Fatty acid biosynthesis);ko00780(Biotin metabolism)	KOG0725	Reductases with broad range of substrate specificities	sp|Q9SQR4|ADRC3_ARATH	NADPH-dependent aldehyde reductase-like protein, chloroplastic OS=Arabidopsis thaliana OX=3702 GN=At3g03980 PE=3 SV=1
Bo2g009920	0	0	0	0.17	0.26	0.28	3.961	1.3092e-06	1.1577e-05	PREDICTED: L-type lectin-domain containing receptor kinase IX.1 [Brassica oleracea var. oleracea]	GO:0004672(protein kinase activity);GO:0005524(ATP binding);GO:0016021(integral component of membrane);GO:0030246(carbohydrate binding)	*	*	*	*	*	*	sp|Q9LXA5|LRK91_ARATH	L-type lectin-domain containing receptor kinase IX.1 OS=Arabidopsis thaliana OX=3702 GN=LECRK91 PE=1 SV=1
novel.13322	4.03	5.67	4.45	18.51	17.91	17.83	1.8647	1.8685e-23	7.8684e-22	hypothetical protein F2Q69_00041738 [Brassica cretica]	*	*	*	*	*	*	*	*	*
novel.31293	5.97	10.03	6.25	3.34	3.02	1.94	-1.4882	1.2822e-08	1.5005e-07	hypothetical protein F2Q70_00001716 [Brassica cretica]	GO:0005634(nucleus);GO:0042254(ribosome biogenesis)	K14832	MAK21, NOC1, CEBPZ	http://www.genome.jp/dbget-bin/www_bget?ko:K14832	*	*	*	*	*
novel.17281	10.27	10.57	8.4	0.86	0	0.75	-3.013	1.0599e-04	6.6200e-04	uncharacterized protein LOC111211085 [Brassica napus]	*	K09250	CNBP	http://www.genome.jp/dbget-bin/www_bget?ko:K09250	*	*	*	*	*
Bo1g016140	0.7	0.02	0.14	0	0	0.02	-2.6684	2.1468e-03	9.7357e-03	PREDICTED: venom phosphodiesterase 2-like [Brassica oleracea var. oleracea]	GO:0003824(catalytic activity)	*	*	*	*	KOG2645	Type I phosphodiesterase/nucleotide pyrophosphatase	sp|P15396|ENPP3_BOVIN	Ectonucleotide pyrophosphatase/phosphodiesterase family member 3 OS=Bos taurus OX=9913 GN=ENPP3 PE=1 SV=2
Bo00641s110	0.35	0.99	0.95	0	0	0	-2.2526	1.0680e-02	3.8943e-02	unnamed protein product [Brassica oleracea]	*	*	*	*	*	*	*	*	*
novel.27936	15.37	15.34	12.51	0	0	0	-6.5837	2.3851e-21	8.6174e-20	uncharacterized protein LOC106431971 [Brassica napus]	*	*	*	*	*	*	*	*	*
novel.6870	99.64	17.58	61.17	18.42	21.49	20.88	-1.4814	2.1741e-03	9.8463e-03	*	*	*	*	*	*	*	*	*	*
novel.9649	6.84	10.43	5.15	16.19	22.63	19.25	1.2885	1.3473e-06	1.1876e-05	PREDICTED: replication protein A 70 kDa DNA-binding subunit A-like [Brassica oleracea var. oleracea]	*	K07466	RFA1, RPA1, rpa	http://www.genome.jp/dbget-bin/www_bget?ko:K07466	ko03030(DNA replication);ko03440(Homologous recombination);ko03430(Mismatch repair);ko03420(Nucleotide excision repair)	*	*	*	*
novel.1932	5.88	4.93	5.35	0.25	0.19	0.21	-4.6235	8.0721e-37	7.7115e-35	hypothetical protein DY000_02040139 [Brassica cretica]	GO:0005783(endoplasmic reticulum)	K14001	SIL1, SLS1	http://www.genome.jp/dbget-bin/www_bget?ko:K14001	ko04141(Protein processing in endoplasmic reticulum)	*	*	*	*
Bo3g096490	1.43	1.79	2.41	5.68	4.75	5.3	1.4174	1.8948e-08	2.1749e-07	PREDICTED: uncharacterized protein LOC106334293 [Brassica oleracea var. oleracea]	GO:0004553(hydrolase activity, hydrolyzing O-glycosyl compounds);GO:0005975(carbohydrate metabolic process);GO:0016021(integral component of membrane)	*	*	*	*	*	*	*	*
Bo2g006960	12.87	1.67	7.68	0	0	0	-5.5811	6.9431e-12	1.1568e-10	PREDICTED: dehydration-responsive element-binding protein 2A-like [Brassica oleracea var. oleracea]	GO:0003677(DNA binding);GO:0003700(DNA-binding transcription factor activity);GO:0005634(nucleus)	K09286	EREBP	http://www.genome.jp/dbget-bin/www_bget?ko:K09286	*	*	*	sp|O82132|DRE2A_ARATH	Dehydration-responsive element-binding protein 2A OS=Arabidopsis thaliana OX=3702 GN=DREB2A PE=1 SV=1
novel.34859	0	0	0	4.13	2.83	4.02	6.6378	1.0080e-21	3.7502e-20	hypothetical protein DY000_02040257 [Brassica cretica]	*	*	*	*	*	*	*	*	*
Bo5g150150	4.66	6.34	4.83	1.44	1.07	0.48	-2.3692	1.0991e-10	1.6214e-09	PREDICTED: expansin-A13 [Brassica oleracea var. oleracea]	GO:0005576(extracellular region);GO:0005618(cell wall);GO:0009664(plant-type cell wall organization);GO:0016020(membrane)	*	*	*	*	*	*	sp|Q9M9P0|EXP13_ARATH	Expansin-A13 OS=Arabidopsis thaliana OX=3702 GN=EXPA13 PE=2 SV=2
Bo4g182680	16.82	19.78	19.74	7.51	8.74	6.37	-1.3747	6.3245e-15	1.3948e-13	PREDICTED: ribosomal protein S14, mitochondrial [Brassica oleracea var. oleracea]	GO:0003735(structural constituent of ribosome);GO:0005840(ribosome);GO:0006412(translation)	K02954	RP-S14, MRPS14, rpsN	http://www.genome.jp/dbget-bin/www_bget?ko:K02954	ko03010(Ribosome)	KOG1741	Mitochondrial/chloroplast ribosomal protein S14/S29	sp|P49387|RT14_BRANA	Ribosomal protein S14, mitochondrial OS=Brassica napus OX=3708 GN=RPS14 PE=3 SV=1
novel.26862	6.74	8.9	6.43	0	0.13	0	-5.3184	1.4776e-14	3.1927e-13	uncharacterized protein LOC106369875 [Brassica napus]	*	*	*	*	*	*	*	*	*
Bo5g150040	14.86	10.5	14.3	6.33	8.72	6.61	-1.1664	1.8650e-08	2.1434e-07	unnamed protein product, partial [Brassica oleracea]	GO:0016021(integral component of membrane);GO:0016787(hydrolase activity)	K11592	DICER1, DCR1	http://www.genome.jp/dbget-bin/www_bget?ko:K11592	*	KOG0701	dsRNA-specific nuclease Dicer and related ribonucleases	sp|Q3EBC8|DCL2_ARATH	Endoribonuclease Dicer homolog 2 OS=Arabidopsis thaliana OX=3702 GN=At3g03300 PE=1 SV=2
Bo8g055910	1.39	1.51	1.3	3.46	4.54	3.45	1.3809	1.8618e-14	3.9796e-13	PREDICTED: leucine-rich repeat receptor-like protein kinase PXL1 [Brassica oleracea var. oleracea]	GO:0004674(protein serine/threonine kinase activity);GO:0005524(ATP binding);GO:0010087(phloem or xylem histogenesis);GO:0016021(integral component of membrane)	*	*	*	*	*	*	sp|Q9FRS6|PXL1_ARATH	Leucine-rich repeat receptor-like protein kinase PXL1 OS=Arabidopsis thaliana OX=3702 GN=PXL1 PE=1 SV=1
Bo2g159010	0.14	0.29	0.46	0.99	2.1	0.74	1.7977	3.0221e-03	1.3144e-02	PREDICTED: zinc finger protein 3 isoform X1 [Brassica oleracea var. oleracea]	GO:0003676(nucleic acid binding)	*	*	*	*	*	*	sp|Q39262|ZFP3_ARATH	Zinc finger protein 3 OS=Arabidopsis thaliana OX=3702 GN=ZFP3 PE=1 SV=1
Bo4g154680	2.11	3.45	2.59	9.01	14.41	4.79	1.3746	1.6836e-04	1.0045e-03	PREDICTED: replication protein A 32 kDa subunit A [Brassica oleracea var. oleracea]	GO:0003677(DNA binding);GO:0005634(nucleus);GO:0006260(DNA replication);GO:0006281(DNA repair);GO:0006310(DNA recombination);GO:0016458(gene silencing)	K10739	RFA2, RPA2	http://www.genome.jp/dbget-bin/www_bget?ko:K10739	ko03030(DNA replication);ko03440(Homologous recombination);ko03430(Mismatch repair);ko03420(Nucleotide excision repair)	KOG3108	Single-stranded DNA-binding replication protein A (RPA), medium (30 kD) subunit	sp|Q9ZQ19|RFA2A_ARATH	Replication protein A 32 kDa subunit A OS=Arabidopsis thaliana OX=3702 GN=RPA2A PE=1 SV=2
Bo4g140250	1.29	2.32	1.74	3.91	3.97	3.81	1.0567	2.7518e-05	1.9385e-04	PREDICTED: LOW QUALITY PROTEIN: uncharacterized F-box/LRR-repeat protein C02F5.7 [Brassica oleracea var. oleracea]	*	K10268	FBXL2_20	http://www.genome.jp/dbget-bin/www_bget?ko:K10268	*	*	*	*	*
Bo6g098620	4.76	4.89	6.11	15.95	22.89	5.82	1.3575	3.6752e-04	2.0250e-03	PREDICTED: probable pectate lyase 5 [Brassica oleracea var. oleracea]	GO:0030570(pectate lyase activity);GO:0045490(pectin catabolic process);GO:0046872(metal ion binding)	K01728	pel	http://www.genome.jp/dbget-bin/www_bget?ko:K01728	ko00040(Pentose and glucuronate interconversions)	*	*	sp|Q9FXD8|PLY5_ARATH	Probable pectate lyase 5 OS=Arabidopsis thaliana OX=3702 GN=At1g67750 PE=2 SV=2
Bo5g112290	0.29	0.29	0.47	0	0	0	-4.1437	3.4896e-07	3.3675e-06	hypothetical protein DY000_02049752 [Brassica cretica]	*	*	*	*	*	*	*	*	*
novel.19281	0	1.41	0.3	10.78	11.72	12.98	2.2343	1.0891e-02	3.9598e-02	hypothetical protein DY000_02021408 [Brassica cretica]	GO:0004479(methionyl-tRNA formyltransferase activity)	K00604	MTFMT, fmt	http://www.genome.jp/dbget-bin/www_bget?ko:K00604	ko00970(Aminoacyl-tRNA biosynthesis);ko00670(One carbon pool by folate)	*	*	*	*
Bo8g108670	0.55	0.51	0.59	0	0	0	-3.5077	3.2275e-05	2.2412e-04	BnaC08g41840D [Brassica napus]	*	K12200	PDCD6IP, ALIX, RIM20	http://www.genome.jp/dbget-bin/www_bget?ko:K12200	ko04144(Endocytosis)	*	*	sp|F4HXZ1|BRO1_ARATH	Vacuolar-sorting protein BRO1 OS=Arabidopsis thaliana OX=3702 GN=BRO1 PE=1 SV=1
Bo3g009030	0.04	0	0.06	0.83	0.45	0.03	2.1932	1.0082e-02	3.7045e-02	PREDICTED: bidirectional sugar transporter SWEET15-like [Brassica oleracea var. oleracea]	GO:0005886(plasma membrane);GO:0008643(carbohydrate transport);GO:0016021(integral component of membrane)	K15382	SLC50A, SWEET	http://www.genome.jp/dbget-bin/www_bget?ko:K15382	*	*	*	sp|Q9FY94|SWT15_ARATH	Bidirectional sugar transporter SWEET15 OS=Arabidopsis thaliana OX=3702 GN=SWEET15 PE=1 SV=1
Bo1g134480	0.74	0.51	0.86	5.53	2.13	3.43	2.0571	3.5905e-04	1.9828e-03	PREDICTED: uncharacterized protein LOC106317236 [Brassica oleracea var. oleracea]	*	*	*	*	*	*	*	*	*
Bo3g035240	0	0	0	1.09	5.31	1.6	2.7328	1.7964e-03	8.3289e-03	PREDICTED: cysteine proteinase inhibitor 3-like [Brassica oleracea var. oleracea]	GO:0004869(cysteine-type endopeptidase inhibitor activity);GO:0016021(integral component of membrane)	*	*	*	*	*	*	sp|Q41906|CYT3_ARATH	Cysteine proteinase inhibitor 3 OS=Arabidopsis thaliana OX=3702 GN=CYS3 PE=2 SV=2
Bo3g147640	37.21	0.59	29.77	0	0	0	-2.8956	1.0307e-03	5.0818e-03	hypothetical protein F2Q69_00008402, partial [Brassica cretica]	*	*	*	*	*	*	*	sp|Q8LBM2|TIF5A_ARATH	Protein TIFY 5A OS=Arabidopsis thaliana OX=3702 GN=TIFY5A PE=1 SV=1
Bo5g025170	378.43	78.1	262.15	38.65	35.6	49.4	-2.3046	4.1636e-05	2.8288e-04	PREDICTED: probable calcium-binding protein CML27 [Brassica oleracea var. oleracea]	GO:0005509(calcium ion binding);GO:0005634(nucleus);GO:0005773(vacuole);GO:0005829(cytosol);GO:0005886(plasma membrane);GO:0008150(biological_process)	K13448	CML	http://www.genome.jp/dbget-bin/www_bget?ko:K13448	ko04626(Plant-pathogen interaction)	KOG0027	Calmodulin and related proteins (EF-Hand superfamily)	sp|Q9LE22|CML27_ARATH	Probable calcium-binding protein CML27 OS=Arabidopsis thaliana OX=3702 GN=CML27 PE=1 SV=1
Bo4g152940	0.96	1.13	1.73	0	0	0	-5.1306	1.3478e-11	2.1834e-10	ankyrin repeat and sterile alpha motif domain-containing protein 1B-like isoform X1 [Brassica napus]	*	*	*	*	*	*	*	sp|Q54LF0|SIR2B_DICDI	NAD-dependent deacetylase sir2B OS=Dictyostelium discoideum OX=44689 GN=sir2B PE=2 SV=1
Bo4g013250	0	0	0	0.29	0.22	0.35	2.953	6.4520e-04	3.3503e-03	PREDICTED: uncharacterized protein LOC106337817 [Brassica oleracea var. oleracea]	*	*	*	*	*	*	*	*	*
novel.9479	0.39	3.47	0.58	0.03	0.05	0.02	-4.0097	6.5573e-08	7.0269e-07	PREDICTED: uncharacterized protein LOC104720585 [Camelina sativa]	*	*	*	*	*	KOG0017	FOG: Transposon-encoded proteins with TYA, reverse transcriptase, integrase domains in various combinations	sp|Q7LHG5|YI31B_YEAST	Transposon Ty3-I Gag-Pol polyprotein OS=Saccharomyces cerevisiae (strain ATCC 204508 / S288c) OX=559292 GN=TY3B-I PE=1 SV=2
novel.25593	0	0	0	7.26	9.5	7.23	7.5161	4.1950e-30	2.6448e-28	uncharacterized protein BNAC07G33960D isoform X1 [Brassica napus]	*	K12862	PLRG1, PRL1, PRP46	http://www.genome.jp/dbget-bin/www_bget?ko:K12862	ko03040(Spliceosome)	*	*	sp|Q42384|PRL1_ARATH	Protein pleiotropic regulatory locus 1 OS=Arabidopsis thaliana OX=3702 GN=PRL1 PE=1 SV=1
novel.27824	1.14	0.48	0.79	0	0	0	-2.8775	9.5645e-04	4.7458e-03	hypothetical protein DY000_02055100 [Brassica cretica]	*	K13464	JAZ	http://www.genome.jp/dbget-bin/www_bget?ko:K13464	ko04075(Plant hormone signal transduction)	*	*	sp|Q9LMA8|TI10A_ARATH	Protein TIFY 10A OS=Arabidopsis thaliana OX=3702 GN=TIFY10A PE=1 SV=1
novel.24281	4.57	4.9	4.68	1.5	1.72	1.12	-1.7264	2.3425e-06	1.9952e-05	hypothetical protein F2Q69_00026143 [Brassica cretica]	*	*	*	*	*	*	*	*	*
Bo8g097390	25.3	12.7	28.92	4.2	5.98	4.95	-2.1339	4.1043e-11	6.3456e-10	PREDICTED: homeobox-leucine zipper protein ATHB-12 [Brassica oleracea var. oleracea]	GO:0003700(DNA-binding transcription factor activity);GO:0005634(nucleus);GO:0043565(sequence-specific DNA binding)	K09338	HD-ZIP	http://www.genome.jp/dbget-bin/www_bget?ko:K09338	*	*	*	sp|Q9M276|ATB12_ARATH	Homeobox-leucine zipper protein ATHB-12 OS=Arabidopsis thaliana OX=3702 GN=ATHB-12 PE=1 SV=1
Bo3g068440	43.78	10.78	37.07	1.72	1.56	2.11	-3.9043	8.9413e-21	3.0975e-19	PREDICTED: leucine-rich repeat extensin-like protein 5 [Brassica oleracea var. oleracea]	*	*	*	*	*	*	*	sp|O04133|SRC2_SOYBN	Protein SRC2 OS=Glycine max OX=3847 GN=SRC2 PE=2 SV=1
Bo5g017840	0.88	0.47	0.68	2.37	3.05	2.67	1.8791	4.4030e-09	5.4145e-08	PREDICTED: FBD-associated F-box protein At5g27750-like [Brassica oleracea var. oleracea]	*	*	*	*	*	*	*	sp|Q0V7P8|FBD15_ARATH	FBD-associated F-box protein At5g27750 OS=Arabidopsis thaliana OX=3702 GN=At5g27750 PE=1 SV=1
Bo2g011140	139.85	22.49	113.11	25.8	17.34	15.02	-1.9675	1.9219e-03	8.8357e-03	GEM-like protein 5 [Brassica rapa]	GO:0003674(molecular_function);GO:0005737(cytoplasm);GO:0009536(plastid);GO:0009793(embryo development ending in seed dormancy);GO:0009845(seed germination);GO:0010029(regulation of seed germination);GO:0098755(maintenance of seed dormancy by absisic acid)	*	*	*	*	*	*	sp|Q9LYV6|GEML5_ARATH	GEM-like protein 5 OS=Arabidopsis thaliana OX=3702 GN=At5g13200 PE=1 SV=1
Bo4g149530	0	0.08	0	0.99	1.28	1.01	4.0589	1.1407e-09	1.5006e-08	uncharacterized protein LOC103847751 [Brassica rapa]	*	*	*	*	*	*	*	*	*
novel.26997	2.62	1.94	1.89	0	0.05	0	-5.6143	5.6526e-19	1.7211e-17	hypothetical protein F2Q70_00039049 [Brassica cretica]	*	*	*	*	*	*	*	*	*
Bo7g110710	2.35	1.68	2.12	0.53	1.07	0.97	-1.2083	5.2697e-03	2.1285e-02	unnamed protein product [Brassica oleracea]	*	*	*	*	*	*	*	*	*
Bo3g007580	19.19	1.32	10.94	0.03	0.07	0.05	-5.5262	6.9422e-13	1.2704e-11	unnamed protein product [Brassica oleracea]	*	*	*	*	*	*	*	sp|F4J339|RPP1_ARATH	Probable disease resistance protein RPP1 OS=Arabidopsis thaliana OX=3702 GN=RPP1 PE=1 SV=1
Bo6g118980	10.5	10.56	10.45	2.69	3.09	2.17	-2.0248	7.3353e-36	6.6175e-34	PREDICTED: HIPL1 protein [Brassica oleracea var. oleracea]	GO:0003824(catalytic activity)	*	*	*	*	*	*	sp|Q9SSG3|HIPL1_ARATH	HIPL1 protein OS=Arabidopsis thaliana OX=3702 GN=HIPL1 PE=3 SV=2
Bo3g031890	6.18	5.89	5.25	16.1	16.42	16.81	1.4535	8.9968e-28	4.9022e-26	PREDICTED: scarecrow-like protein 9 [Brassica oleracea var. oleracea]	*	*	*	*	*	*	*	sp|O80933|SCL9_ARATH	Scarecrow-like protein 9 OS=Arabidopsis thaliana OX=3702 GN=SCL9 PE=2 SV=1
novel.23048	0	0	0	5.93	5.05	5.12	7.1182	3.0236e-26	1.5102e-24	hypothetical protein F2Q68_00033698 [Brassica cretica]	*	*	*	*	*	*	*	*	*
novel.25974	0.61	1.14	0.62	9.94	11.95	6.92	3.4164	3.1935e-29	1.8793e-27	PREDICTED: uncharacterized protein LOC106304109, partial [Brassica oleracea var. oleracea]	*	*	*	*	*	*	*	*	*
Bo5g148720	0.2	0.24	0.18	2.12	1.54	2.12	3.0405	4.6472e-20	1.5300e-18	5-methyltetrahydropteroyltriglutamate--homocysteine methyltransferase 2 [Eutrema salsugineum]	GO:0003871(5-methyltetrahydropteroyltriglutamate-homocysteine S-methyltransferase activity);GO:0005576(extracellular region);GO:0005737(cytoplasm);GO:0005829(cytosol);GO:0005886(plasma membrane);GO:0008270(zinc ion binding);GO:0008705(methionine synthase activity);GO:0009086(methionine biosynthetic process);GO:0009506(plasmodesma);GO:0009507(chloroplast);GO:0009941(chloroplast envelope);GO:003225…	K00549	metE	http://www.genome.jp/dbget-bin/www_bget?ko:K00549	ko00270(Cysteine and methionine metabolism);ko00450(Selenocompound metabolism)	KOG2263	Methionine synthase II (cobalamin-independent)	sp|Q9SRV5|METE2_ARATH	5-methyltetrahydropteroyltriglutamate--homocysteine methyltransferase 2 OS=Arabidopsis thaliana OX=3702 GN=MS2 PE=1 SV=1
Bo1g040420	14.96	11.52	11.45	32.19	37.52	35.53	1.4036	2.0717e-16	5.2035e-15	unnamed protein product, partial [Brassica oleracea]	GO:0005506(iron ion binding);GO:0008610(lipid biosynthetic process);GO:0016021(integral component of membrane);GO:0016491(oxidoreductase activity)	K15746	crtZ	http://www.genome.jp/dbget-bin/www_bget?ko:K15746	ko00906(Carotenoid biosynthesis)	*	*	sp|Q9SZZ8|BCH1_ARATH	Beta-carotene 3-hydroxylase 1, chloroplastic OS=Arabidopsis thaliana OX=3702 GN=BETA-OHASE 1 PE=1 SV=1
Bo1g022740	0.37	0.32	0.95	2.29	4.89	2.74	2.3111	4.6680e-05	3.1446e-04	PREDICTED: uncharacterized protein LOC106312960 isoform X2 [Brassica oleracea var. oleracea]	GO:0003677(DNA binding);GO:0006357(regulation of transcription by RNA polymerase II);GO:0046983(protein dimerization activity)	*	*	*	*	*	*	sp|F4JIJ7|BH162_ARATH	Transcription factor bHLH162 OS=Arabidopsis thaliana OX=3702 GN=BHLH162 PE=1 SV=1
Bo7g022990	0.12	0.34	0.23	0.02	0.05	0.03	-2.1301	3.1499e-03	1.3627e-02	maturase protein [Brassica juncea var. tumida]	GO:0005739(mitochondrion);GO:0006397(mRNA processing)	*	*	*	*	KOG4768	Mitochondrial mRNA maturase	sp|P0A3U0|LTRA_LACLC	Group II intron-encoded protein LtrA OS=Lactococcus lactis subsp. cremoris OX=1359 GN=ltrA PE=1 SV=1
novel.34421	0	0	0	13.98	15.25	15.56	8.1582	2.0913e-37	2.0379e-35	hypothetical protein F2Q68_00003993 [Brassica cretica]	*	*	*	*	*	*	*	*	*
Bo5g143400	139.56	29.66	60.18	20.67	20.86	31.19	-1.5259	9.1347e-03	3.4062e-02	PREDICTED: CAS1 domain-containing protein 1 isoform X1 [Brassica oleracea var. oleracea]	GO:0016021(integral component of membrane)	*	*	*	*	KOG1699	O-acetyltransferase	sp|Q0WW17|RWA2_ARATH	Protein REDUCED WALL ACETYLATION 2 OS=Arabidopsis thaliana OX=3702 GN=RWA2 PE=1 SV=1
Bo8g108960	26.16	14.76	19.4	5.77	4.53	3.73	-2.1213	1.2867e-16	3.2809e-15	PREDICTED: MLO-like protein 2 [Brassica oleracea var. oleracea]	GO:0005516(calmodulin binding);GO:0006952(defense response);GO:0009607;GO:0016021(integral component of membrane)	K08472	MLO	http://www.genome.jp/dbget-bin/www_bget?ko:K08472	*	*	*	sp|Q9SXB6|MLO2_ARATH	MLO-like protein 2 OS=Arabidopsis thaliana OX=3702 GN=MLO2 PE=1 SV=1
Bo4g011440	0.36	0.54	0.73	96.33	99.25	95.02	7.441	1.8232e-236	1.9943e-232	PREDICTED: nucleosome assembly protein 1;2-like [Brassica oleracea var. oleracea]	*	*	*	*	*	*	*	*	*
Bo01359s010	191.6	90.59	131.03	74.3	21.13	79.43	-1.2521	6.8130e-03	2.6519e-02	cinnamyl alcohol dehydrogenase 7 [Brassica napus]	*	K00083	E1.1.1.195	http://www.genome.jp/dbget-bin/www_bget?ko:K00083	ko00940(Phenylpropanoid biosynthesis)	*	*	sp|Q02971|CADH7_ARATH	Cinnamyl alcohol dehydrogenase 7 OS=Arabidopsis thaliana OX=3702 GN=CAD7 PE=1 SV=2
Bo5g118940	0	0	0	2.15	4.05	3.18	6.1137	1.4360e-17	3.9466e-16	PREDICTED: uncharacterized protein LOC106343477 isoform X1 [Brassica oleracea var. oleracea]	*	*	*	*	*	*	*	*	*
Bo5g028030	3.69	3.23	2.81	1.13	1.49	1.68	-1.301	2.5886e-07	2.5447e-06	BnaC05g15460D [Brassica napus]	GO:0003779(actin binding);GO:0007015(actin filament organization);GO:0010119(regulation of stomatal movement)	K01785	galM, GALM	http://www.genome.jp/dbget-bin/www_bget?ko:K01785	ko00052(Galactose metabolism);ko00010(Glycolysis / Gluconeogenesis)	*	*	sp|Q8GX05|SCAB3_ARATH	Stomatal closure-related actin-binding protein 3 OS=Arabidopsis thaliana OX=3702 GN=SCAB3 PE=2 SV=1
Bo3g001940	0.03	0.03	0.21	5.44	2.93	0.96	4.2675	8.3795e-11	1.2547e-09	PREDICTED: short-chain dehydrogenase TIC 32, chloroplastic-like [Brassica oleracea var. oleracea]	*	K11153	RDH12	http://www.genome.jp/dbget-bin/www_bget?ko:K11153	*	KOG1208	Dehydrogenases with different specificities (related to short-chain alcohol dehydrogenases)	sp|A0A078ISJ6|TC32B_BRANA	Short-chain dehydrogenase TIC 32 B, chloroplastic OS=Brassica napus OX=3708 GN=TIC32B PE=3 SV=1
Bo1g004970	1.73	2.16	1.19	4.64	4.61	5.33	1.42	7.9878e-08	8.4758e-07	PREDICTED: transcription factor SPATULA isoform X1 [Brassica oleracea var. oleracea]	GO:0046983(protein dimerization activity)	*	*	*	*	*	*	sp|Q9FUA4|SPT_ARATH	Transcription factor SPATULA OS=Arabidopsis thaliana OX=3702 GN=SPT PE=1 SV=1
Bo1g134950	16.56	19.1	14.8	3.18	1.92	2.46	-2.7475	2.6911e-39	2.9291e-37	PREDICTED: 3-epi-6-deoxocathasterone 23-monooxygenase-like [Brassica oleracea var. oleracea]	GO:0004497(monooxygenase activity);GO:0005506(iron ion binding);GO:0016021(integral component of membrane);GO:0016705(oxidoreductase activity, acting on paired donors, with incorporation or reduction of molecular oxygen);GO:0020037(heme binding)	K12638	CYP90D1	http://www.genome.jp/dbget-bin/www_bget?ko:K12638	ko00905(Brassinosteroid biosynthesis)	*	*	sp|Q94IA6|C90D1_ARATH	3-epi-6-deoxocathasterone 23-monooxygenase CYP90D1 OS=Arabidopsis thaliana OX=3702 GN=CYP90D1 PE=1 SV=1
novel.31652	0	0	0	21.24	17.14	18.49	8.3697	6.8537e-40	7.7089e-38	*	*	*	*	*	*	*	*	*	*
Bo5g118960	3.48	12.13	10.87	1.14	1.24	0.18	-3.0788	8.0123e-06	6.2379e-05	PREDICTED: uncharacterized protein LOC106344083 isoform X2 [Brassica oleracea var. oleracea]	*	K07466	RFA1, RPA1, rpa	http://www.genome.jp/dbget-bin/www_bget?ko:K07466	ko03030(DNA replication);ko03440(Homologous recombination);ko03430(Mismatch repair);ko03420(Nucleotide excision repair)	*	*	*	*
Bo6g068520	0.21	0.23	0.21	0.71	0.59	0.85	1.6276	2.3145e-05	1.6558e-04	PREDICTED: uncharacterized protein LOC106297044 [Brassica oleracea var. oleracea]	*	*	*	*	*	*	*	sp|F4JTJ9|ASY2_ARATH	Meiosis-specific protein ASY2 OS=Arabidopsis thaliana OX=3702 GN=ASY2 PE=2 SV=1
novel.1839	0.17	0.15	0.07	0.62	0.64	0.48	1.6821	1.0655e-02	3.8867e-02	hypothetical protein BRARA_H01807 [Brassica rapa]	*	*	*	*	*	*	*	sp|O04244|Y4200_ARATH	Uncharacterized protein At4g02000 OS=Arabidopsis thaliana OX=3702 GN=At4g02000 PE=2 SV=1
Bo2g011300	0.03	0.08	0	1.1	0.81	0.42	3.2426	3.9708e-06	3.2529e-05	PREDICTED: protein IQ-DOMAIN 1-like isoform X1 [Brassica oleracea var. oleracea]	*	*	*	*	*	*	*	sp|Q8LPG9|IQD14_ARATH	Protein IQ-DOMAIN 14 OS=Arabidopsis thaliana OX=3702 GN=IQD14 PE=1 SV=1
novel.34266	0	0	0	2.19	2.84	5.73	3.4531	4.5271e-05	3.0568e-04	BnaC05g52010D [Brassica napus]	*	*	*	*	*	*	*	*	*
novel.19280	5.26	4.95	6.42	0.04	0.04	0	-7.2625	1.3803e-52	2.5920e-50	PREDICTED: putative F-box only protein 15 isoform X1 [Brassica oleracea var. oleracea]	*	*	*	*	*	*	*	sp|Q9S9V1|FBX15_ARATH	Putative F-box only protein 15 OS=Arabidopsis thaliana OX=3702 GN=FBX15 PE=4 SV=1
Bo3g183920	2.75	2.66	3.09	6.3	6.51	5.28	1.0309	2.1498e-09	2.7520e-08	PREDICTED: TPR repeat-containing thioredoxin TTL1 [Brassica oleracea var. oleracea]	GO:0005623(cell);GO:0045454(cell redox homeostasis)	*	*	*	*	*	*	sp|Q9MAH1|TTL1_ARATH	TPR repeat-containing thioredoxin TTL1 OS=Arabidopsis thaliana OX=3702 GN=TTL1 PE=1 SV=1
Bo7g003470	1.75	0.98	1.57	2.45	3.21	5.54	1.248	5.4317e-03	2.1844e-02	PREDICTED: proline-rich receptor-like protein kinase PERK1 [Brassica oleracea var. oleracea]	GO:0009834(plant-type secondary cell wall biogenesis);GO:0016021(integral component of membrane);GO:1905177(tracheary element differentiation);GO:2000652(regulation of secondary cell wall biogenesis)	*	*	*	*	*	*	sp|Q9FI79|TED7_ARATH	Protein TRACHEARY ELEMENT DIFFERENTIATION-RELATED 7 OS=Arabidopsis thaliana OX=3702 GN=TED7 PE=2 SV=1
Bo8g021770	0.19	0.05	0.16	4.96	8.6	0.94	4.4074	2.5666e-12	4.4423e-11	PREDICTED: WAT1-related protein At1g44800-like [Brassica oleracea var. oleracea]	GO:0016021(integral component of membrane);GO:0022857(transmembrane transporter activity)	*	*	*	*	*	*	sp|Q9LPF1|WTR8_ARATH	WAT1-related protein At1g44800 OS=Arabidopsis thaliana OX=3702 GN=At1g44800 PE=1 SV=1
Bo7g096040	25.23	27.04	20.18	61.07	44.73	48.05	1.0157	2.6444e-09	3.3470e-08	PREDICTED: EIN3-binding F-box protein 2 [Brassica oleracea var. oleracea]	*	K14515	EBF1_2	http://www.genome.jp/dbget-bin/www_bget?ko:K14515	ko04016(MAPK signaling pathway - plant);ko04075(Plant hormone signal transduction)	*	*	sp|Q708Y0|EBF2_ARATH	EIN3-binding F-box protein 2 OS=Arabidopsis thaliana OX=3702 GN=EBF2 PE=1 SV=1
novel.32499	0.46	0.71	0.17	3.67	0.9	4.19	2.1308	3.8789e-03	1.6313e-02	uncharacterized protein LOC117131444 [Brassica rapa]	*	*	*	*	*	*	*	*	*
Bo2g038870	6.74	7	5.59	0	0	0	-6.8366	1.4581e-23	6.1938e-22	unnamed protein product, partial [Brassica oleracea]	GO:0016491(oxidoreductase activity)	K14157	AASS	http://www.genome.jp/dbget-bin/www_bget?ko:K14157	ko00310(Lysine degradation)	*	*	sp|Q9SMZ4|AASS_ARATH	Alpha-aminoadipic semialdehyde synthase OS=Arabidopsis thaliana OX=3702 GN=LKR/SDH PE=1 SV=1
Bo8g070630	0	0	0	0.1	0.26	0.4	2.4482	5.4290e-03	2.1839e-02	PREDICTED: uncharacterized protein LOC106308983 [Brassica oleracea var. oleracea]	*	*	*	*	*	*	*	sp|Q9FHE1|GSTT3_ARATH	Glutathione S-transferase T3 OS=Arabidopsis thaliana OX=3702 GN=GSTT3 PE=2 SV=1
Bo1g034320	2.2	3.32	2.17	0.19	0.25	0.37	-2.9991	5.3212e-13	9.8363e-12	BnaC01g14750D [Brassica napus]	GO:0004356(glutamate-ammonia ligase activity);GO:0005524(ATP binding);GO:0006542(glutamine biosynthetic process)	K01915	glnA, GLUL	http://www.genome.jp/dbget-bin/www_bget?ko:K01915	ko00250(Alanine, aspartate and glutamate metabolism);ko00220(Arginine biosynthesis);ko00630(Glyoxylate and dicarboxylate metabolism);ko00910(Nitrogen metabolism)	KOG0683	Glutamine synthetase	sp|O65479|CRK20_ARATH	Putative cysteine-rich receptor-like protein kinase 20 OS=Arabidopsis thaliana OX=3702 GN=CRK20 PE=2 SV=2
Bo14772s010	4.59	4.54	6.75	0.79	3.1	2.36	-1.3073	8.4284e-03	3.1794e-02	putative F-box/kelch-repeat protein At3g24610 [Brassica napus]	*	*	*	*	*	*	*	sp|Q9LV41|FBK68_ARATH	Putative F-box/kelch-repeat protein At3g24610 OS=Arabidopsis thaliana OX=3702 GN=At3g24610 PE=4 SV=1
Bo7g117400	9.1	1.22	5.33	1.26	0.42	0.73	-2.3749	1.0912e-04	6.7926e-04	probable E3 ubiquitin-protein ligase ATL45 [Brassica napus]	GO:0016021(integral component of membrane)	*	*	*	*	*	*	sp|Q9ZT49|ATL45_ARATH	Probable E3 ubiquitin-protein ligase ATL45 OS=Arabidopsis thaliana OX=3702 GN=ATL45 PE=2 SV=1
Bo2g144870	14.9	12.2	10.09	1.57	0.71	0.54	-3.5759	9.2058e-16	2.2047e-14	PREDICTED: LOB domain-containing protein 25-like [Brassica oleracea var. oleracea]	*	*	*	*	*	*	*	sp|Q8L8Q3|LBD25_ARATH	LOB domain-containing protein 25 OS=Arabidopsis thaliana OX=3702 GN=LBD25 PE=2 SV=3
Bo4g039230	7.55	1.87	7.37	1.87	2.93	2	-1.2848	4.2646e-03	1.7730e-02	PREDICTED: putative UDP-arabinose 4-epimerase 2 [Brassica oleracea var. oleracea]	GO:0003978(UDP-glucose 4-epimerase activity);GO:0006012(galactose metabolic process)	K12448	UXE, uxe	http://www.genome.jp/dbget-bin/www_bget?ko:K12448	ko00520(Amino sugar and nucleotide sugar metabolism)	KOG1371	UDP-glucose 4-epimerase/UDP-sulfoquinovose synthase	sp|O64749|ARAE2_ARATH	Putative UDP-arabinose 4-epimerase 2 OS=Arabidopsis thaliana OX=3702 GN=At2g34850 PE=2 SV=3
Bo3g179580	0.6	1.1	0.39	0.15	0.08	0.1	-2.3775	8.4692e-05	5.3986e-04	unnamed protein product [Brassica oleracea]	GO:0003674(molecular_function);GO:0005634(nucleus);GO:0008150(biological_process)	*	*	*	*	*	*	sp|Q9C6I2|FBD1_ARATH	Putative FBD-associated F-box protein At1g50980 OS=Arabidopsis thaliana OX=3702 GN=At1g50980 PE=4 SV=1
novel.14967	1.2	2.68	3.05	0.75	0.88	0.7	-1.4869	2.8042e-03	1.2315e-02	*	*	*	*	*	*	*	*	*	*
Bo8g105770	0	0	0	0.79	0.88	0.61	4.726	1.1806e-09	1.5512e-08	PREDICTED: E3 ubiquitin-protein ligase UPL5-like [Brassica oleracea var. oleracea]	GO:0004842(ubiquitin-protein transferase activity)	K10591	NEDD4, RSP5	http://www.genome.jp/dbget-bin/www_bget?ko:K10591	ko04144(Endocytosis);ko04120(Ubiquitin mediated proteolysis)	KOG0940	Ubiquitin protein ligase RSP5/NEDD4	sp|Q9SU29|UPL5_ARATH	E3 ubiquitin-protein ligase UPL5 OS=Arabidopsis thaliana OX=3702 GN=UPL5 PE=1 SV=1
Bo1g049380	0	0.05	0	2.06	1.19	2.15	3.9566	5.5568e-09	6.7687e-08	PREDICTED: uncharacterized protein LOC106332322 [Brassica oleracea var. oleracea]	*	*	*	*	*	*	*	*	*
Bo1g138890	0	0	0	5.18	4.72	6.43	5.092	1.9755e-11	3.1466e-10	hypothetical protein BRARA_A01287 [Brassica rapa]	GO:0016021(integral component of membrane)	*	*	*	*	*	*	sp|Q55720|YC49L_SYNY3	Ycf49-like protein OS=Synechocystis sp. (strain PCC 6803 / Kazusa) OX=1111708 GN=sll0608 PE=3 SV=1
novel.36295	5.16	6.66	7.14	0.24	0.66	0.63	-3.1656	1.4842e-07	1.5105e-06	*	*	*	*	*	*	*	*	*	*
novel.32253	0.46	0.35	0.31	1.84	1.32	1.81	2.0091	1.7670e-08	2.0346e-07	hypothetical protein F2Q69_00004509 [Brassica cretica]	*	*	*	*	*	*	*	*	*
Bo1g118790	0.49	0.61	0.36	0.06	0.15	0.14	-1.9065	1.0753e-04	6.7056e-04	PREDICTED: uncharacterized protein LOC106297874 [Brassica oleracea var. oleracea]	*	*	*	*	*	*	*	*	*
novel.20910	0	0	0	1.27	1.3	0.82	2.9217	7.4498e-04	3.8070e-03	hypothetical protein DY000_02061401 [Brassica cretica]	*	*	*	*	*	*	*	*	*
novel.35690	1.36	0.26	0.58	0	0	0	-2.1908	1.2999e-02	4.6069e-02	unnamed protein product [Brassica oleracea]	GO:0008233(peptidase activity)	K01369	LGMN	http://www.genome.jp/dbget-bin/www_bget?ko:K01369	*	*	*	sp|Q39044|VPEB_ARATH	Vacuolar-processing enzyme beta-isozyme OS=Arabidopsis thaliana OX=3702 GN=bVPE PE=2 SV=3
Bo8g099460	24.5	39.23	24.9	8.71	9.75	5.79	-1.8874	2.3083e-16	5.7615e-15	PREDICTED: carotenoid 9,10(9&apos;,10&apos;)-cleavage dioxygenase 1-like isoform X1 [Brassica oleracea var. oleracea]	*	K11159	K11159	http://www.genome.jp/dbget-bin/www_bget?ko:K11159	*	*	*	sp|O65572|CCD1_ARATH	Carotenoid 9,10(9&apos;,10&apos;)-cleavage dioxygenase 1 OS=Arabidopsis thaliana OX=3702 GN=CCD1 PE=1 SV=2
Bo14804s010	6.52	8.76	6.5	2.07	3.76	1.82	-1.471	9.5887e-03	3.5507e-02	hypothetical protein F2Q69_00060729 [Brassica cretica]	*	*	*	*	*	*	*	sp|Q00326|MYRO_BRANA	Myrosinase OS=Brassica napus OX=3708 PE=2 SV=1
Bo9g075840	5.08	0.08	0.3	0	0.09	0.04	-3.15	1.9948e-04	1.1659e-03	PREDICTED: allene oxide cyclase 2, chloroplastic-like [Brassica oleracea var. oleracea]	GO:0009695(jasmonic acid biosynthetic process);GO:0046423(allene-oxide cyclase activity)	K10525	AOC	http://www.genome.jp/dbget-bin/www_bget?ko:K10525	ko00592(alpha-Linolenic acid metabolism)	*	*	sp|Q9LS02|AOC2_ARATH	Allene oxide cyclase 2, chloroplastic OS=Arabidopsis thaliana OX=3702 GN=AOC2 PE=1 SV=1
novel.31117	0.56	1.62	1.08	0.2	0.08	0.06	-2.9459	1.5558e-07	1.5780e-06	uncharacterized protein LOC106398244 [Brassica napus]	*	*	*	*	*	*	*	*	*
Bo9g077840	6.06	5.49	6.16	0.31	0.35	0.42	-4.0018	8.6768e-65	2.5826e-62	unnamed protein product [Brassica rapa]	*	K13412	CPK	http://www.genome.jp/dbget-bin/www_bget?ko:K13412	ko04626(Plant-pathogen interaction)	*	*	sp|Q9ZSA3|CDPKM_ARATH	Calcium-dependent protein kinase 22 OS=Arabidopsis thaliana OX=3702 GN=CPK22 PE=3 SV=2
Bo5g117320	0.37	1.07	0.73	3.55	3.97	2.49	2.0278	3.1811e-07	3.0928e-06	PREDICTED: uracil-DNA glycosylase, mitochondrial-like [Brassica oleracea var. oleracea]	GO:0004844(uracil DNA N-glycosylase activity);GO:0005634(nucleus);GO:0005739(mitochondrion);GO:0006284(base-excision repair)	K03648	UNG, UDG	http://www.genome.jp/dbget-bin/www_bget?ko:K03648	ko03410(Base excision repair)	KOG2994	Uracil DNA glycosylase	sp|Q9LIH6|UNG_ARATH	Uracil-DNA glycosylase, mitochondrial OS=Arabidopsis thaliana OX=3702 GN=UNG PE=1 SV=1
Bo01532s010	13.65	18.42	15.66	6.45	5.59	5.61	-1.482	1.0423e-16	2.6765e-15	PREDICTED: LOW QUALITY PROTEIN: uncharacterized protein LOC106299862 [Brassica oleracea var. oleracea]	*	*	*	*	*	*	*	sp|F4I8F9|BH160_ARATH	Transcription factor bHLH160 OS=Arabidopsis thaliana OX=3702 GN=BHLH160 PE=3 SV=1
novel.2485	6.92	3.93	6.25	0.11	0.07	0.09	-5.1182	3.8049e-19	1.1707e-17	unnamed protein product [Brassica oleracea]	*	*	*	*	*	*	*	*	*
Bo8g040920	18.72	32.26	24.23	4.66	2.65	3.55	-2.7575	1.1990e-11	1.9517e-10	PREDICTED: monothiol glutaredoxin-S4 [Brassica oleracea var. oleracea]	GO:0005623(cell);GO:0005634(nucleus);GO:0005737(cytoplasm);GO:0009055(electron transfer activity);GO:0015035(protein disulfide oxidoreductase activity);GO:0045454(cell redox homeostasis);GO:0046872(metal ion binding);GO:0051537(2 iron, 2 sulfur cluster binding)	K03676	grxC, GLRX, GLRX2	http://www.genome.jp/dbget-bin/www_bget?ko:K03676	*	*	*	sp|O23419|GRXS4_ARATH	Monothiol glutaredoxin-S4 OS=Arabidopsis thaliana OX=3702 GN=GRXS4 PE=3 SV=1
Bo9g074430	18.13	27.42	17.71	41.17	34.71	58.65	1.0227	9.1955e-05	5.8185e-04	unnamed protein product [Brassica oleracea]	*	*	*	*	*	*	*	sp|P52839|SOT12_ARATH	Cytosolic sulfotransferase 12 OS=Arabidopsis thaliana OX=3702 GN=SOT12 PE=1 SV=2
Bo3g042030	1.75	1.71	1.98	0.25	0.26	0.17	-2.9194	1.5774e-15	3.6889e-14	hypothetical protein F2Q68_00002080 [Brassica cretica]	GO:0016021(integral component of membrane)	*	*	*	*	*	*	sp|Q8L7A0|TAUE3_ARATH	Sulfite exporter TauE/SafE family protein 3 OS=Arabidopsis thaliana OX=3702 GN=At2g25737 PE=2 SV=1
novel.5091	0	0	0	1.53	0.47	1.8	2.4728	4.9645e-03	2.0195e-02	unnamed protein product [Brassica oleracea]	*	*	*	*	*	*	*	*	*
Bo00285s380	1.2	1.36	1.02	6.27	6.35	5.77	2.2631	6.4991e-28	3.5724e-26	PREDICTED: probable magnesium transporter NIPA8 isoform X1 [Brassica oleracea var. oleracea]	GO:0005769(early endosome);GO:0005886(plasma membrane);GO:0015095(magnesium ion transmembrane transporter activity);GO:0016021(integral component of membrane)	*	*	*	*	*	*	sp|Q8RWF4|NIPA8_ARATH	Probable magnesium transporter NIPA8 OS=Arabidopsis thaliana OX=3702 GN=At3g26670 PE=2 SV=1
Bo6g083780	74.65	3.08	37.84	0.17	0	0.15	-4.3388	3.4379e-07	3.3228e-06	PREDICTED: calcium-binding protein CML38-like [Brassica oleracea var. oleracea]	GO:0005509(calcium ion binding)	K13448	CML	http://www.genome.jp/dbget-bin/www_bget?ko:K13448	ko04626(Plant-pathogen interaction)	KOG0027	Calmodulin and related proteins (EF-Hand superfamily)	sp|Q9SRE6|CML38_ARATH	Calcium-binding protein CML38 OS=Arabidopsis thaliana OX=3702 GN=CML38 PE=2 SV=1
novel.1563	0	0	0	101.87	110.67	117.52	8.0342	6.1225e-36	5.5462e-34	uncharacterized protein LOC106376147 [Brassica napus]	*	*	*	*	*	*	*	*	*
novel.8878	3.4	0.49	2.56	0.05	0.02	0.13	-4.2667	9.5636e-11	1.4227e-09	*	*	*	*	*	*	*	*	*	*
Bo8g102480	11.98	13.11	12.04	1.49	1.96	1.72	-2.86	1.3879e-58	3.2301e-56	PREDICTED: LOW QUALITY PROTEIN: 50S ribosomal protein L4-like [Brassica oleracea var. oleracea]	*	K02926	RP-L4, MRPL4, rplD	http://www.genome.jp/dbget-bin/www_bget?ko:K02926	ko03010(Ribosome)	KOG1624	Mitochondrial/chloroplast ribosomal protein L4	sp|Q2RQW1|RL4_RHORT	50S ribosomal protein L4 OS=Rhodospirillum rubrum (strain ATCC 11170 / ATH 1.1.1 / DSM 467 / LMG 4362 / NCIB 8255 / S1) OX=269796 GN=rplD PE=3 SV=1
Bo3g092370	16.78	21.11	16.13	5.88	5.76	6.73	-1.5858	1.3346e-19	4.2529e-18	PREDICTED: uncharacterized protein At2g17340-like isoform X1 [Brassica oleracea var. oleracea]	*	*	*	*	*	KOG4584	Uncharacterized conserved protein	sp|Q949P3|D89S2_ARATH	Damage-control phosphatase At2g17340 OS=Arabidopsis thaliana OX=3702 GN=At2g17340 PE=1 SV=1
Bo8g079430	160.66	50.6	139.79	4.46	12.81	9.56	-3.3356	4.1803e-09	5.1572e-08	PREDICTED: transcription factor MYB44-like [Brassica oleracea var. oleracea]	GO:0003677(DNA binding);GO:0005634(nucleus)	K09422	MYBP	http://www.genome.jp/dbget-bin/www_bget?ko:K09422	*	KOG0048	Transcription factor, Myb superfamily	sp|Q9SN12|MYB77_ARATH	Transcription factor MYB77 OS=Arabidopsis thaliana OX=3702 GN=MYB77 PE=1 SV=1
Bo8g109270	1.91	0	1.19	0	0	0	-2.6268	2.8969e-03	1.2673e-02	PREDICTED: uncharacterized protein LOC106310701 [Brassica oleracea var. oleracea]	GO:0004857(enzyme inhibitor activity)	*	*	*	*	*	*	*	*
novel.6997	5.41	2.47	5.39	0.25	0.96	0.22	-2.6272	1.4629e-04	8.8519e-04	unnamed protein product [Brassica oleracea]	*	*	*	*	*	*	*	*	*
Bo3g081910	3.69	1.17	2.72	7.46	4.11	14.48	1.6063	6.3411e-04	3.2994e-03	PREDICTED: adenosylhomocysteinase 2 isoform X2 [Brassica oleracea var. oleracea]	GO:0004013(adenosylhomocysteinase activity);GO:0006730(one-carbon metabolic process)	K01251	E3.3.1.1, ahcY	http://www.genome.jp/dbget-bin/www_bget?ko:K01251	ko00270(Cysteine and methionine metabolism)	KOG1370	S-adenosylhomocysteine hydrolase	sp|Q9LK36|SAHH2_ARATH	Adenosylhomocysteinase 2 OS=Arabidopsis thaliana OX=3702 GN=SAHH2 PE=2 SV=1
novel.18572	3.37	2.57	2.01	4.24	5.51	4.71	1.732	1.6488e-05	1.2100e-04	hypothetical protein F2Q69_00050957 [Brassica cretica]	*	*	*	*	*	*	*	*	*
Bo3g064770	3.01	1.65	1.99	1.42	0.55	0.93	-1.1839	1.2514e-02	4.4641e-02	PREDICTED: zinc finger CCCH domain-containing protein 36-like [Brassica oleracea var. oleracea]	GO:0003723(RNA binding);GO:0005634(nucleus);GO:0046872(metal ion binding);GO:1900057(positive regulation of leaf senescence);GO:2000028(regulation of photoperiodism, flowering)	*	*	*	*	*	*	sp|Q9C7C3|C3H36_ARATH	Zinc finger CCCH domain-containing protein 36 OS=Arabidopsis thaliana OX=3702 GN=At3g12130 PE=2 SV=1
Bo6g066490	1.64	1.7	2.21	0.05	0.17	0.1	-3.8517	5.3394e-17	1.4048e-15	PREDICTED: probable GABA transporter 2 [Brassica oleracea var. oleracea]	GO:0016021(integral component of membrane)	*	*	*	*	*	*	sp|Q8L4X4|GAT2_ARATH	Probable GABA transporter 2 OS=Arabidopsis thaliana OX=3702 GN=At5g41800 PE=1 SV=1
Bo3g071330	3.53	4.17	3.44	6.12	11.04	8.38	1.0919	2.0018e-04	1.1694e-03	PREDICTED: uncharacterized protein At3g17950-like isoform X1 [Brassica oleracea var. oleracea]	*	*	*	*	*	*	*	sp|Q6DR24|Y3795_ARATH	Uncharacterized protein At3g17950 OS=Arabidopsis thaliana OX=3702 GN=Y-3 PE=1 SV=1
Bo1g007930	2.54	3.86	3.08	0.88	1.05	0.81	-1.8068	8.1124e-11	1.2164e-09	PREDICTED: LL-diaminopimelate aminotransferase, chloroplastic isoform X3 [Brassica oleracea var. oleracea]	GO:0008483(transaminase activity);GO:0009058(biosynthetic process);GO:0030170(pyridoxal phosphate binding)	K10206	E2.6.1.83	http://www.genome.jp/dbget-bin/www_bget?ko:K10206	ko00300(Lysine biosynthesis)	KOG0257	Kynurenine aminotransferase, glutamine transaminase K	sp|Q93ZN9|DAPAT_ARATH	LL-diaminopimelate aminotransferase, chloroplastic OS=Arabidopsis thaliana OX=3702 GN=DAP PE=1 SV=1
Bo9g161410	9.45	10.94	6.16	42.24	41.38	39.72	2.0983	5.3760e-30	3.3507e-28	PREDICTED: protein REVEILLE 1-like [Brassica oleracea var. oleracea]	GO:0003677(DNA binding);GO:0005634(nucleus)	*	*	*	*	*	*	sp|F4KGY6|RVE1_ARATH	Protein REVEILLE 1 OS=Arabidopsis thaliana OX=3702 GN=RVE1 PE=2 SV=1
Bo5g148390	0.96	1.01	0.69	0	0	0	-3.7559	6.3818e-06	5.0549e-05	PREDICTED: MADS-box transcription factor 23 [Brassica oleracea var. oleracea]	GO:0003677(DNA binding);GO:0005634(nucleus);GO:0046983(protein dimerization activity)	*	*	*	*	*	*	sp|Q9FKK2|AGL62_ARATH	Agamous-like MADS-box protein AGL62 OS=Arabidopsis thaliana OX=3702 GN=AGL62 PE=1 SV=1
Bo9g017550	86.41	84.56	83.68	24.44	24.56	26.39	-1.7984	2.8415e-49	4.6565e-47	PREDICTED: probable inactive purple acid phosphatase 29 [Brassica oleracea var. oleracea]	GO:0016787(hydrolase activity)	*	*	*	*	KOG1432	Predicted DNA repair exonuclease SIA1	sp|Q9FMK9|PPA29_ARATH	Probable inactive purple acid phosphatase 29 OS=Arabidopsis thaliana OX=3702 GN=PAP29 PE=2 SV=1
Bo9g010070	7.06	7.21	6.26	13.29	14.86	14.61	1.0043	9.5509e-14	1.9134e-12	PREDICTED: ankyrin repeat domain-containing protein 13C-like [Brassica oleracea var. oleracea]	*	*	*	*	*	KOG0522	Ankyrin repeat protein	sp|Q86YJ7|AN13B_HUMAN	Ankyrin repeat domain-containing protein 13B OS=Homo sapiens OX=9606 GN=ANKRD13B PE=1 SV=4
novel.24320	4.71	3.51	1.57	0.33	0.75	1.14	-1.9007	2.5656e-03	1.1392e-02	PREDICTED: uncharacterized protein LOC106305452 [Brassica oleracea var. oleracea]	GO:0016021(integral component of membrane)	*	*	*	*	*	*	*	*
Bo8g070860	2.64	4.45	2.46	0.45	0.81	0.76	-2.7607	3.5314e-12	6.0238e-11	unnamed protein product [Brassica oleracea]	GO:0003723(RNA binding)	*	*	*	*	*	*	sp|A1A6K6|NSRA_ARATH	Nuclear speckle RNA-binding protein A OS=Arabidopsis thaliana OX=3702 GN=NSRA PE=2 SV=1
Bo9g015190	2.09	0.63	2.03	0.62	0.44	0.16	-1.7467	4.8825e-03	1.9924e-02	PREDICTED: uncharacterized protein LOC106316632 [Brassica oleracea var. oleracea]	*	*	*	*	*	*	*	*	*
Bo1g139700	0	0	0	0.43	0.15	0.23	3.9195	2.0224e-06	1.7392e-05	PREDICTED: fatty acyl-CoA reductase 2 [Brassica oleracea var. oleracea]	GO:0006629(lipid metabolic process);GO:0080019(fatty-acyl-CoA reductase );GO:0102965(alcohol-forming fatty acyl-CoA reductase activity)	K13356	FAR	http://www.genome.jp/dbget-bin/www_bget?ko:K13356	ko04146(Peroxisome);ko00073(Cutin, suberine and wax biosynthesis)	KOG1221	Acyl-CoA reductase	sp|Q08891|FACR2_ARATH	Fatty acyl-CoA reductase 2 OS=Arabidopsis thaliana OX=3702 GN=FAR2 PE=1 SV=2
Bo7g101510	2.39	0.76	2.73	0.2	0.37	0.09	-2.875	3.0220e-07	2.9469e-06	PREDICTED: E3 ubiquitin-protein ligase PUB22-like [Brassica oleracea var. oleracea]	GO:0004842(ubiquitin-protein transferase activity)	*	*	*	*	*	*	sp|Q9SVC6|PUB22_ARATH	E3 ubiquitin-protein ligase PUB22 OS=Arabidopsis thaliana OX=3702 GN=PUB22 PE=1 SV=1
Bo5g088190	0.02	0.02	0.11	0.26	0.3	0.54	2.3671	9.6671e-04	4.7929e-03	BnaC05g28680D [Brassica napus]	*	K14572	MDN1, REA1	http://www.genome.jp/dbget-bin/www_bget?ko:K14572	ko03008(Ribosome biogenesis in eukaryotes)	*	*	sp|A0A1P8AUY4|MDN1_ARATH	Midasin OS=Arabidopsis thaliana OX=3702 GN=MDN1 PE=1 SV=1
novel.30750	0.02	0	0.03	98.58	115.18	98.91	11.145	1.9676e-109	2.0997e-106	BnaA02g23820D [Brassica napus]	*	*	*	*	*	*	*	*	*
novel.10173	26.2	35.1	22.45	5.84	3.53	4.89	-2.5547	1.8357e-25	8.7913e-24	unnamed protein product [Brassica oleracea]	*	*	*	*	*	*	*	sp|Q39066|ECS1_ARATH	Protein ECS1 OS=Arabidopsis thaliana OX=3702 GN=ECS1 PE=2 SV=1
Bo5g072780	2.15	3.12	1.93	0	0	0	-6.0761	2.3667e-17	6.4119e-16	PREDICTED: receptor for activated C kinase 1B [Brassica oleracea var. oleracea]	*	K14753	RACK1	http://www.genome.jp/dbget-bin/www_bget?ko:K14753	*	KOG0279	G protein beta subunit-like protein	sp|Q9C4Z6|GPLPB_ARATH	Receptor for activated C kinase 1B OS=Arabidopsis thaliana OX=3702 GN=RACK1B PE=1 SV=1
Bo6g081040	2.76	0.1	2.04	0	0	0	-3.415	9.8630e-05	6.2057e-04	PREDICTED: organic cation/carnitine transporter 5-like [Brassica oleracea var. oleracea]	GO:0016021(integral component of membrane);GO:0022857(transmembrane transporter activity)	*	*	*	*	KOG0255	Synaptic vesicle transporter SVOP and related transporters (major facilitator superfamily)	sp|Q9SAK7|OCT5_ARATH	Organic cation/carnitine transporter 5 OS=Arabidopsis thaliana OX=3702 GN=OCT5 PE=2 SV=1
novel.24014	2.55	2.02	3.47	0	0	0	-3.5651	2.2568e-05	1.6193e-04	*	*	*	*	*	*	*	*	*	*
novel.5796	0	0	0	7.33	5.53	5.46	6.8659	6.7126e-24	2.9108e-22	hypothetical protein F2Q70_00017736 [Brassica cretica]	*	*	*	*	*	*	*	*	*
Bo8g080460	2.05	0.99	2.46	0.13	0.21	0.4	-2.6874	3.1061e-08	3.4661e-07	PREDICTED: putative cell division cycle ATPase [Brassica oleracea var. oleracea]	GO:0002237(response to molecule of bacterial origin);GO:0005524(ATP binding);GO:0005739(mitochondrion);GO:0005740(mitochondrial envelope);GO:0005741(mitochondrial outer membrane);GO:0005886(plasma membrane);GO:0008219(cell death);GO:0009411(response to UV);GO:0009617(response to bacterium);GO:0009626(plant-type hypersensitive response);GO:0009863(salicylic acid mediated signaling pathway);GO:0016…	*	*	*	*	KOG0743	AAA+-type ATPase	sp|Q8VZG2|HSR4_ARATH	Protein HYPER-SENSITIVITY-RELATED 4 OS=Arabidopsis thaliana OX=3702 GN=HSR4 PE=2 SV=1
Bo00851s030	1.47	0	0	14.4	16.67	13.83	2.1972	1.2729e-02	4.5261e-02	PREDICTED: DEAD-box ATP-dependent RNA helicase 14-like [Brassica oleracea var. oleracea]	GO:0003676(nucleic acid binding);GO:0004386(helicase activity);GO:0005524(ATP binding)	K12823	DDX5, DBP2	http://www.genome.jp/dbget-bin/www_bget?ko:K12823	ko03040(Spliceosome)	*	*	sp|Q8H136|RH14_ARATH	DEAD-box ATP-dependent RNA helicase 14 OS=Arabidopsis thaliana OX=3702 GN=RH14 PE=1 SV=2
Bo9g007540	6.66	2.56	2.07	1.29	0.58	2.12	-1.3493	1.0489e-02	3.8339e-02	unnamed protein product, partial [Brassica oleracea]	*	*	*	*	*	*	*	*	*
novel.6286	2.95	2.91	2.24	4.64	5.5	6.78	1.0047	1.3742e-05	1.0240e-04	uncharacterized protein LOC106431184 [Brassica napus]	*	*	*	*	*	*	*	*	*
novel.25114	1.52	3.06	1.54	4.59	6.36	4.88	1.255	1.1560e-04	7.1499e-04	hypothetical protein BRARA_F02714 [Brassica rapa]	*	*	*	*	*	*	*	*	*
Bo5g045140	1.57	2.26	1.02	12.45	10.43	7.05	2.8709	1.9146e-27	1.0228e-25	unnamed protein product, partial [Brassica oleracea]	*	*	*	*	*	*	*	sp|Q9LQX4|DOF13_ARATH	Dof zinc finger protein DOF1.3 OS=Arabidopsis thaliana OX=3702 GN=DOF1.3 PE=3 SV=1
novel.36236	1.05	0.28	0.95	0	0	0	-2.2011	1.2596e-02	4.4891e-02	LOW QUALITY PROTEIN: hypothetical protein GLYMA_U041500 [Glycine max]	GO:0005739(mitochondrion);GO:0008137(NADH dehydrogenase );GO:0016021(integral component of membrane);GO:0042773(ATP synthesis coupled electron transport)	K03883	ND5	http://www.genome.jp/dbget-bin/www_bget?ko:K03883	ko00190(Oxidative phosphorylation)	*	*	sp|P29388|NU5M_ARATH	NADH-ubiquinone oxidoreductase chain 5 OS=Arabidopsis thaliana OX=3702 GN=ND5 PE=2 SV=3
Bo4g158620	0.23	0.18	0.11	0.69	0.6	0.47	1.6062	6.4240e-05	4.2065e-04	PREDICTED: G-type lectin S-receptor-like serine/threonine-protein kinase At1g11280 isoform X2 [Brassica oleracea var. oleracea]	GO:0004674(protein serine/threonine kinase activity);GO:0005524(ATP binding);GO:0016021(integral component of membrane);GO:0048544(recognition of pollen)	*	*	*	*	*	*	sp|Q9SXB3|Y1112_ARATH	G-type lectin S-receptor-like serine/threonine-protein kinase At1g11280 OS=Arabidopsis thaliana OX=3702 GN=At1g11280 PE=2 SV=1
Bo8g118060	0	0.1	0.19	4.18	3.85	3.15	4.5065	3.5403e-14	7.3693e-13	callose synthase 2-like isoform X1 [Brassica napus]	GO:0003843(1,3-beta-D-glucan synthase activity)	K11000	CALS	http://www.genome.jp/dbget-bin/www_bget?ko:K11000	*	*	*	sp|Q9SL03|CALS2_ARATH	Callose synthase 2 OS=Arabidopsis thaliana OX=3702 GN=CALS2 PE=2 SV=3
Bo5g002640	7.34	12.15	7.78	0.77	0.6	0.57	-3.7758	6.5067e-47	9.9543e-45	PREDICTED: cytochrome P450 78A6 [Brassica oleracea var. oleracea]	GO:0004497(monooxygenase activity);GO:0005506(iron ion binding);GO:0016021(integral component of membrane);GO:0016705(oxidoreductase activity, acting on paired donors, with incorporation or reduction of molecular oxygen);GO:0020037(heme binding)	*	*	*	*	*	*	sp|Q9ZNR0|C78A6_ARATH	Cytochrome P450 78A6 OS=Arabidopsis thaliana OX=3702 GN=CYP78A6 PE=2 SV=1
Bo9g027520	1.18	2.77	1.66	0	0	0.02	-5.821	1.2820e-17	3.5389e-16	PREDICTED: spermidine hydroxycinnamoyl transferase-like [Brassica oleracea var. oleracea]	GO:0016747(transferase activity, transferring acyl groups other than amino-acyl groups)	K13065	E2.3.1.133, HCT	http://www.genome.jp/dbget-bin/www_bget?ko:K13065	ko00941(Flavonoid biosynthesis);ko00940(Phenylpropanoid biosynthesis);ko00945(Stilbenoid, diarylheptanoid and gingerol biosynthesis)	*	*	sp|O64470|SHT_ARATH	Spermidine hydroxycinnamoyl transferase OS=Arabidopsis thaliana OX=3702 GN=SHT PE=1 SV=1
novel.10509	0	0	0	4.71	5.2	4.63	7.1623	1.0230e-26	5.2046e-25	unnamed protein product [Arabis nemorensis]	*	*	*	*	*	*	*	*	*
Bo00900s030	0	0	0.05	0.82	2.83	1.21	4.8276	3.9430e-11	6.1069e-10	PREDICTED: uncharacterized protein LOC106320376 [Brassica oleracea var. oleracea]	*	*	*	*	*	*	*	sp|Q9SYC9|VAP14_ARATH	Vesicle-associated protein 1-4 OS=Arabidopsis thaliana OX=3702 GN=PVA14 PE=2 SV=1
Bo6g116370	0	0	0	0.17	0.31	0.21	3.1354	2.5964e-04	1.4817e-03	PREDICTED: TMV resistance protein N-like [Brassica oleracea var. oleracea]	GO:0007165(signal transduction);GO:0043531(ADP binding)	*	*	*	*	*	*	sp|A0A290U7C4|ROQ1_NICBE	Disease resistance protein Roq1 OS=Nicotiana benthamiana OX=4100 GN=ROQ1 PE=1 SV=1
Bo8g100260	19.08	14.56	12.64	6.7	6.41	7.08	-1.556	2.5669e-16	6.3922e-15	PREDICTED: calcium uniporter protein 2, mitochondrial-like [Brassica oleracea var. oleracea]	GO:0005739(mitochondrion);GO:0016021(integral component of membrane);GO:0051560(mitochondrial calcium ion homeostasis)	*	*	*	*	KOG2966	Uncharacterized conserved protein	sp|O64823|MCU2_ARATH	Calcium uniporter protein 2, mitochondrial OS=Arabidopsis thaliana OX=3702 GN=At2g23790 PE=2 SV=1
novel.20000	0	0	0	3.2	4.47	5.55	6.2769	9.2243e-19	2.7644e-17	uncharacterized protein LOC106403380 [Brassica napus]	GO:0003676(nucleic acid binding);GO:0008270(zinc ion binding)	*	*	*	*	*	*	*	*
Bo4g007020	4.85	6.9	7.45	53.94	114.25	14	2.6502	4.3636e-05	2.9523e-04	unnamed protein product [Brassica oleracea]	*	K15397	KCS	http://www.genome.jp/dbget-bin/www_bget?ko:K15397	ko00062(Fatty acid elongation);ko04626(Plant-pathogen interaction)	*	*	sp|Q9ZUZ0|KCS13_ARATH	3-ketoacyl-CoA synthase 13 OS=Arabidopsis thaliana OX=3702 GN=HIC PE=2 SV=1
novel.18198	4.75	3.11	3.37	2.17	1.58	1.42	-1.1429	1.6503e-03	7.7343e-03	probable LRR receptor-like serine/threonine-protein kinase At1g29720 isoform X2 [Brassica napus]	*	*	*	*	*	*	*	sp|Q9ASQ6|Y1972_ARATH	Probable LRR receptor-like serine/threonine-protein kinase At1g29720 OS=Arabidopsis thaliana OX=3702 GN=RFK1 PE=2 SV=3
novel.36030	11.49	14.55	9.63	0	0	0	-6.1206	1.2918e-17	3.5636e-16	uncharacterized protein LOC103831081 isoform X2 [Brassica rapa]	*	*	*	*	*	*	*	*	*
Bo2g023340	2.62	1.92	2.65	0.98	0.65	1.54	-1.1534	1.0423e-02	3.8120e-02	PREDICTED: inactive protein RESTRICTED TEV MOVEMENT 2-like [Brassica oleracea var. oleracea]	GO:0003674(molecular_function);GO:0005737(cytoplasm);GO:0016021(integral component of membrane)	K13993	HSP20	http://www.genome.jp/dbget-bin/www_bget?ko:K13993	ko04141(Protein processing in endoplasmic reticulum)	*	*	sp|D9UBX6|RTM2B_ARATH	Inactive protein RESTRICTED TEV MOVEMENT 2 OS=Arabidopsis thaliana OX=3702 GN=RTM2 PE=3 SV=1
Bo3g055150	0.4	0.14	0.23	0	0	0	-3.6698	1.2783e-05	9.5775e-05	unnamed protein product [Brassica oleracea]	GO:0009507(chloroplast)	*	*	*	*	*	*	sp|F4J117|LSF1_ARATH	Phosphoglucan phosphatase LSF1, chloroplastic OS=Arabidopsis thaliana OX=3702 GN=LSF1 PE=1 SV=1
novel.9947	6.59	5.51	7.76	0	0	0	-5.3066	1.5212e-12	2.6947e-11	*	*	*	*	*	*	*	*	*	*
Bo5g021920	4.61	5.54	5.02	2.11	2.28	1.86	-1.3125	4.6725e-07	4.4146e-06	PREDICTED: vitellogenin-like [Brassica oleracea var. oleracea]	*	*	*	*	*	*	*	*	*
novel.8768	0	0	0	1.99	2.23	1.93	5.9709	7.5384e-17	1.9552e-15	hypothetical protein DY000_02042355 [Brassica cretica]	*	*	*	*	*	*	*	*	*
novel.1796	0	0	2.33	70.54	110.17	61.51	5.5217	5.0071e-16	1.2219e-14	hypothetical protein F2Q68_00030731 [Brassica cretica]	*	K08819	CDK12_13	http://www.genome.jp/dbget-bin/www_bget?ko:K08819	*	*	*	*	*
novel.14409	0	0	0	1.17	1.32	1.54	2.5231	4.0666e-03	1.6998e-02	putative retroelement pol polyprotein [Arabidopsis thaliana]	*	*	*	*	*	*	*	sp|Q9UR07|TF211_SCHPO	Transposon Tf2-11 polyprotein OS=Schizosaccharomyces pombe (strain 972 / ATCC 24843) OX=284812 GN=Tf2-11 PE=3 SV=1
Bo3g172210	0.28	0.27	0.16	2.87	2.44	3.17	3.3274	3.7122e-21	1.3281e-19	PREDICTED: serine carboxypeptidase-like 42 [Brassica oleracea var. oleracea]	GO:0004185(serine-type carboxypeptidase activity)	K16297	SCPL-II	http://www.genome.jp/dbget-bin/www_bget?ko:K16297	*	*	*	sp|Q9FH05|SCP42_ARATH	Serine carboxypeptidase-like 42 OS=Arabidopsis thaliana OX=3702 GN=SCPL42 PE=2 SV=1
Bo3g035820	6.64	11.12	5.94	19.13	16.87	16.73	1.0958	7.1803e-07	6.6043e-06	PREDICTED: zinc finger CCCH domain-containing protein 30-like [Brassica oleracea var. oleracea]	GO:0046872(metal ion binding)	*	*	*	*	*	*	sp|P93755|C3H30_ARATH	Zinc finger CCCH domain-containing protein 30 OS=Arabidopsis thaliana OX=3702 GN=At2g41900 PE=1 SV=2
Bo4g007000	0.1	0.07	0.08	0.25	0.27	0.27	1.4876	6.2264e-04	3.2467e-03	BnaC04g00690D [Brassica napus]	*	*	*	*	*	KOG4730	D-arabinono-1, 4-lactone oxidase	sp|Q6NQ66|GGLO2_ARATH	L-gulonolactone oxidase 2 OS=Arabidopsis thaliana OX=3702 GN=GULLO2 PE=1 SV=1
Bo7g080690	0.88	0.29	1	0	0	0	-2.619	2.8664e-03	1.2557e-02	protein DETOXIFICATION 14-like [Brassica napus]	*	K03327	TC.MATE, SLC47A, norM, mdtK, dinF	http://www.genome.jp/dbget-bin/www_bget?ko:K03327	*	*	*	sp|Q9C994|DTX14_ARATH	Protein DETOXIFICATION 14 OS=Arabidopsis thaliana OX=3702 GN=DTX14 PE=1 SV=1
Bo2g005360	0.08	0.02	0.05	0.3	1.15	0.23	2.8329	1.7923e-05	1.3090e-04	PREDICTED: triacylglycerol lipase SDP1-like [Brassica oleracea var. oleracea]	GO:0004806(triglyceride lipase activity);GO:0016021(integral component of membrane);GO:0016042(lipid catabolic process)	K14674	TGL4	http://www.genome.jp/dbget-bin/www_bget?ko:K14674	ko00590(Arachidonic acid metabolism);ko00565(Ether lipid metabolism);ko00561(Glycerolipid metabolism);ko00564(Glycerophospholipid metabolism);ko00591(Linoleic acid metabolism);ko00100(Steroid biosynthesis);ko00592(alpha-Linolenic acid metabolism)	KOG2214	Predicted esterase of the alpha-beta hydrolase superfamily	sp|Q9LZA6|SDP1_ARATH	Triacylglycerol lipase SDP1 OS=Arabidopsis thaliana OX=3702 GN=SDP1 PE=1 SV=1
Bo2g095480	2.02	0.57	0.9	0.3	0.5	0.59	-1.2821	7.9245e-03	3.0134e-02	PREDICTED: wall-associated receptor kinase-like 22 [Brassica oleracea var. oleracea]	GO:0004674(protein serine/threonine kinase activity);GO:0005509(calcium ion binding);GO:0005524(ATP binding);GO:0016021(integral component of membrane);GO:0030247(polysaccharide binding)	*	*	*	*	*	*	sp|Q8RY17|WAKLI_ARATH	Wall-associated receptor kinase-like 22 OS=Arabidopsis thaliana OX=3702 GN=WAKL22 PE=2 SV=1
Bo4g188600	44.93	37.04	51.11	1.59	1.76	2.15	-4.5762	3.6984e-97	3.1119e-94	PREDICTED: delta-1-pyrroline-5-carboxylate synthase A isoform X1 [Brassica oleracea var. oleracea]	GO:0004349(glutamate 5-kinase activity);GO:0004350(glutamate-5-semialdehyde dehydrogenase activity);GO:0005524(ATP binding);GO:0005737(cytoplasm);GO:0055129(L-proline biosynthetic process)	K12657	ALDH18A1, P5CS	http://www.genome.jp/dbget-bin/www_bget?ko:K12657	ko00330(Arginine and proline metabolism)	KOG1154	Gamma-glutamyl kinase	sp|P54887|P5CS1_ARATH	Delta-1-pyrroline-5-carboxylate synthase A OS=Arabidopsis thaliana OX=3702 GN=P5CSA PE=1 SV=1
Bo3g077380	16.91	18.27	15.43	5.25	4.75	6.21	-1.6686	1.1055e-22	4.3693e-21	PREDICTED: mannosyl-oligosaccharide 1,2-alpha-mannosidase MNS2 [Brassica oleracea var. oleracea]	GO:0004571(mannosyl-oligosaccharide 1,2-alpha-mannosidase activity);GO:0005509(calcium ion binding);GO:0008152(metabolic process);GO:0016021(integral component of membrane)	K01230	MAN1	http://www.genome.jp/dbget-bin/www_bget?ko:K01230	ko04141(Protein processing in endoplasmic reticulum);ko00510(N-Glycan biosynthesis);ko00513(Various types of N-glycan biosynthesis)	KOG2431	1, 2-alpha-mannosidase	sp|Q8H116|MNS2_ARATH	Mannosyl-oligosaccharide 1,2-alpha-mannosidase MNS2 OS=Arabidopsis thaliana OX=3702 GN=MNS2 PE=1 SV=1
Bo7g098490	2.34	1.64	1.67	0.69	0.87	0.34	-1.5518	2.7177e-04	1.5429e-03	PREDICTED: flavin-containing monooxygenase FMO GS-OX-like 8 isoform X1 [Brassica oleracea var. oleracea]	GO:0004499(N,N-dimethylaniline monooxygenase activity);GO:0050660(flavin adenine dinucleotide binding);GO:0050661(NADP binding)	*	*	*	*	KOG1399	Flavin-containing monooxygenase	sp|Q9FLK4|GSXL8_ARATH	Flavin-containing monooxygenase FMO GS-OX-like 8 OS=Arabidopsis thaliana OX=3702 GN=At5g61290 PE=1 SV=1
Bo4g159960	5.28	5.3	5.17	2.53	1.48	1.43	-1.5605	7.3279e-09	8.7987e-08	unnamed protein product, partial [Brassica oleracea]	GO:0016747(transferase activity, transferring acyl groups other than amino-acyl groups)	*	*	*	*	KOG3135	1,4-benzoquinone reductase-like; Trp repressor binding protein-like/protoplast-secreted protein	sp|Q9LRQ7|BAHD2_ARATH	BAHD acyltransferase At3g29680 OS=Arabidopsis thaliana OX=3702 GN=At3g29680 PE=2 SV=1
Bo8g066190	5.71	6.27	4.73	0.5	0.53	0.86	-3.0694	1.3603e-25	6.5769e-24	unnamed protein product [Brassica oleracea]	*	*	*	*	*	*	*	sp|Q8L7N4|SP1_ARATH	E3 ubiquitin-protein ligase SP1 OS=Arabidopsis thaliana OX=3702 GN=SP1 PE=1 SV=1
novel.16409	8.12	6.34	7.22	4.14	3.44	2.88	-1.0949	3.8016e-06	3.1231e-05	PREDICTED: gamma-interferon-inducible lysosomal thiol reductase [Brassica oleracea var. oleracea]	*	K08059	IFI30, GILT	http://www.genome.jp/dbget-bin/www_bget?ko:K08059	*	*	*	sp|Q9SV73|GILT_ARATH	Gamma-interferon-responsive lysosomal thiol protein OS=Arabidopsis thaliana OX=3702 GN=GILT PE=2 SV=1
Bo9g027600	0.33	0.36	0.55	1.26	1.46	1.06	1.5156	1.1803e-05	8.9083e-05	PREDICTED: uncharacterized protein LOC106313175 [Brassica oleracea var. oleracea]	GO:0008270(zinc ion binding)	*	*	*	*	*	*	*	*
Bo4g176290	0	0	0	0.43	0.31	0.2	3.8349	3.4340e-06	2.8462e-05	BnaC04g42350D [Brassica napus]	*	*	*	*	*	*	*	*	*
Bo9g076360	0	0	0	1.96	1.78	1.96	6.6138	9.4182e-22	3.5071e-20	unnamed protein product [Brassica oleracea]	GO:0005337(nucleoside transmembrane transporter activity);GO:0016021(integral component of membrane)	K15014	SLC29A1_2_3, ENT1_2_3	http://www.genome.jp/dbget-bin/www_bget?ko:K15014	*	*	*	sp|Q9M0Y3|ENT3_ARATH	Equilibrative nucleotide transporter 3 OS=Arabidopsis thaliana OX=3702 GN=ENT3 PE=1 SV=1
Bo05331s010	28.64	31.39	31.44	9.26	11.3	10.61	-1.6044	5.3968e-20	1.7596e-18	PREDICTED: uncharacterized protein LOC106322041, partial [Brassica oleracea var. oleracea]	*	K18666	ASCC1	http://www.genome.jp/dbget-bin/www_bget?ko:K18666	*	*	*	*	*
novel.23517	1.33	0.74	0.65	77.69	82.33	88.87	6.3393	1.8527e-149	4.2664e-146	hypothetical protein DY000_02022962 [Brassica cretica]	*	*	*	*	*	*	*	*	*
Bo3g175940	0.08	0	0	1.9	1.83	2.09	4.0492	6.9384e-08	7.4117e-07	PREDICTED: UPF0725 protein At5g63820-like [Brassica oleracea var. oleracea]	*	*	*	*	*	*	*	sp|Q9FN07|Y5638_ARATH	UPF0725 protein At5g63820 OS=Arabidopsis thaliana OX=3702 GN=At5g63820 PE=3 SV=1
Bo4g198550	10.61	15.63	15.82	75.65	157.69	77.95	2.7513	8.2212e-22	3.0640e-20	PREDICTED: long chain acyl-CoA synthetase 1 [Brassica oleracea var. oleracea]	GO:0003824(catalytic activity)	K01897	ACSL, fadD	http://www.genome.jp/dbget-bin/www_bget?ko:K01897	ko04146(Peroxisome);ko00061(Fatty acid biosynthesis);ko00071(Fatty acid degradation)	KOG1180	Acyl-CoA synthetase	sp|O22898|LACS1_ARATH	Long chain acyl-CoA synthetase 1 OS=Arabidopsis thaliana OX=3702 GN=LACS1 PE=2 SV=1
Bo6g094610	0.48	0.21	0.25	2	7.98	2.04	3.2289	1.0751e-09	1.4182e-08	PREDICTED: endoglucanase 8 [Brassica oleracea var. oleracea]	GO:0008810(cellulase activity);GO:0030245(cellulose catabolic process)	*	*	*	*	*	*	sp|Q9CAC1|GUN8_ARATH	Endoglucanase 8 OS=Arabidopsis thaliana OX=3702 GN=CEL1 PE=2 SV=1
Bo1g128400	14.46	12.1	12.04	5.02	5.47	3.28	-1.5293	1.1463e-11	1.8714e-10	PREDICTED: uncharacterized protein LOC106317911 [Brassica oleracea var. oleracea]	GO:0008168(methyltransferase activity);GO:0016021(integral component of membrane)	*	*	*	*	*	*	sp|Q6N3Y0|ARSM_RHOPA	Arsenite methyltransferase OS=Rhodopseudomonas palustris (strain ATCC BAA-98 / CGA009) OX=258594 GN=arsM PE=1 SV=1
Bo7g093680	1.33	1.84	0.91	7.18	9.75	9.58	2.5963	2.0417e-25	9.7418e-24	PREDICTED: long chain acyl-CoA synthetase 7, peroxisomal [Brassica oleracea var. oleracea]	GO:0004467(long-chain fatty acid-CoA ligase activity);GO:0005777(peroxisome);GO:0009651(response to salt stress);GO:0010193(response to ozone)	K01897	ACSL, fadD	http://www.genome.jp/dbget-bin/www_bget?ko:K01897	ko04146(Peroxisome);ko00061(Fatty acid biosynthesis);ko00071(Fatty acid degradation)	KOG1180	Acyl-CoA synthetase	sp|Q8LKS5|LACS7_ARATH	Long chain acyl-CoA synthetase 7, peroxisomal OS=Arabidopsis thaliana OX=3702 GN=LACS7 PE=1 SV=2
novel.35146	7.18	5.89	8.96	1.12	0	0	-3.3601	3.1523e-06	2.6327e-05	uncharacterized protein LOC111210920 [Brassica napus]	*	*	*	*	*	*	*	*	*
novel.26802	0	0.11	0.04	1.05	1.17	1.27	3.8151	1.4661e-10	2.1319e-09	uncharacterized protein LOC106410188 [Brassica napus]	*	*	*	*	*	*	*	*	*
Bo6g072670	2.41	2.79	0.58	0	0	0	-2.6889	2.1947e-03	9.9264e-03	unnamed protein product [Brassica oleracea]	GO:0004672(protein kinase activity);GO:0005509(calcium ion binding);GO:0005524(ATP binding)	K13412	CPK	http://www.genome.jp/dbget-bin/www_bget?ko:K13412	ko04626(Plant-pathogen interaction)	*	*	sp|Q9ZSA2|CDPKL_ARATH	Calcium-dependent protein kinase 21 OS=Arabidopsis thaliana OX=3702 GN=CPK21 PE=1 SV=1
Bo4g056340	6.27	10.33	4.13	30.16	33.42	30.06	2.0541	5.3127e-13	9.8288e-12	hypothetical protein F2Q69_00011827 [Brassica cretica]	*	*	*	*	*	*	*	*	*
Bo5g155160	12.18	17.5	13.72	0	0.17	0.05	-7.1482	7.8860e-65	2.3633e-62	hypothetical protein F2Q68_00001278 [Brassica cretica]	*	*	*	*	*	*	*	*	*
Bo1g014990	6.03	1.89	5.38	0	0	0	-6.933	7.2799e-23	2.9222e-21	BnaCnng68220D [Brassica napus]	GO:0004747(ribokinase activity);GO:0005524(ATP binding);GO:0005634(nucleus);GO:0005737(cytoplasm);GO:0009116(nucleoside metabolic process);GO:0009507(chloroplast);GO:0009570(chloroplast stroma);GO:0019303(D-ribose catabolic process);GO:0042644(chloroplast nucleoid);GO:0042646(plastid nucleoid);GO:0046872(metal ion binding)	K00852	rbsK, RBKS	http://www.genome.jp/dbget-bin/www_bget?ko:K00852	ko00030(Pentose phosphate pathway)	*	*	sp|A1A6H3|RBSK_ARATH	Ribokinase OS=Arabidopsis thaliana OX=3702 GN=RBSK PE=1 SV=1
Bo00679s060	0	0	0	0.37	0.46	0.57	3.2475	1.4092e-04	8.5598e-04	unnamed protein product [Brassica oleracea]	*	K16276	K16276, BTS	http://www.genome.jp/dbget-bin/www_bget?ko:K16276	*	*	*	sp|Q8LPQ5|BTS_ARATH	Zinc finger protein BRUTUS OS=Arabidopsis thaliana OX=3702 GN=BTS PE=1 SV=1
Bo6g050680	3.16	3.52	3.87	0	0	0	-6.0087	5.4284e-17	1.4265e-15	PREDICTED: zinc finger BED domain-containing protein RICESLEEPER 2-like [Brassica oleracea var. oleracea]	*	*	*	*	*	*	*	sp|B9FJG3|RSLE1_ORYSJ	Zinc finger BED domain-containing protein RICESLEEPER 1 OS=Oryza sativa subsp. japonica OX=39947 GN=Os05g0239150 PE=3 SV=1
Bo1g014280	7.41	9.32	9.52	17.41	32.66	17.31	1.3402	3.1893e-07	3.0996e-06	PREDICTED: diacylglycerol kinase 7 [Brassica oleracea var. oleracea]	GO:0003951(NAD+ kinase activity);GO:0004143(diacylglycerol kinase activity);GO:0005524(ATP binding);GO:0005634(nucleus);GO:0005886(plasma membrane);GO:0006952(defense response);GO:0007205(protein kinase C-activating G protein-coupled receptor signaling pathway);GO:0048364(root development);GO:0048366(leaf development)	K00901	dgkA, DGK	http://www.genome.jp/dbget-bin/www_bget?ko:K00901	ko04070(Phosphatidylinositol signaling system);ko00561(Glycerolipid metabolism);ko00564(Glycerophospholipid metabolism)	KOG0782	Predicted diacylglycerol kinase	sp|F4JQ95|DGK7_ARATH	Diacylglycerol kinase 7 OS=Arabidopsis thaliana OX=3702 GN=DGK7 PE=1 SV=1
Bo8g059060	20.11	17.55	20.47	21.05	28.19	20.36	1.1182	1.4381e-08	1.6726e-07	PREDICTED: ergosterol biosynthetic protein 28-like [Brassica oleracea var. oleracea]	GO:0016021(integral component of membrane)	*	*	*	*	KOG3455	Predicted membrane protein	sp|O80594|ERG28_ARATH	Ergosterol biosynthetic protein 28 OS=Arabidopsis thaliana OX=3702 GN=At1g10030 PE=2 SV=2
novel.35589	186.23	415.34	310.82	62.94	12.95	78.71	-2.2108	7.0690e-04	3.6353e-03	*	*	*	*	*	*	*	*	*	*
Bo3g107220	102.78	98.8	116.23	43.39	38.77	37.42	-1.4793	1.4424e-33	1.1330e-31	PREDICTED: uncharacterized protein LOC106336347 [Brassica oleracea var. oleracea]	GO:0016021(integral component of membrane)	*	*	*	*	*	*	*	*
Bo2g009240	0	0	0	0.68	0.31	0.48	2.2829	9.6365e-03	3.5662e-02	BnaC02g01000D [Brassica napus]	*	*	*	*	*	*	*	*	*
Bo1g005620	0.33	0.93	0	4.4	1.83	5.21	2.309	1.0336e-03	5.0941e-03	PREDICTED: uncharacterized protein LOC106313439 [Brassica oleracea var. oleracea]	*	*	*	*	*	*	*	*	*
[truncated: 6,654 more rows]

## Sheet: upregulated genes in HCK
GeneID	Y1CK2	Y2CK2	Y3CK2	H1CK2	H2CK2	H3CK2	logFC	Pvalue	FDR	NR_def	GO	KO_ID	KO_gene	KO_Hyperlink	KEGG_Pathway	KOG_ID	KOG_Description	Swiss-Prot_Id	Swiss-Prot_Annotation
[truncated: 3,761 more rows]

[truncated: 1 more sheets: downregulated genes in HCK]
