# Supplementary material for: Identification of Leaf Waxy Candidate Gene and Expression Changes in Related Genes in Response to Cold Stress of Cabbage (Brassica oleracea L.)
Source: Curr Issues Mol Biol. 2026 Jan 30;48(2):152. doi: 10.3390/cimb48020152 (PMC12939698; doi:10.3390/cimb48020152)
Supplement: Supplementary file 1 [file cimb-48-00152-s001.zip › supplementary table S4.xlsx]

## Sheet: Sheet1
Supplementary table S4. Differentially expressed genes involved in the wax formation.
GeneID	Y1CK2	Y2CK2	Y3CK2	H1CK2	H2CK2	H3CK2	logFC	Pvalue	FDR	KO_gene	KEGG_Pathway
Bo7g113550	4.36	3.6	2.93	0.13	1.02	0.74	-2.3379	4.0673e-06	3.3263e-05	ACAA1	ko01040
Bo6g088140	2.63	3.05	3.97	7.38	12.58	5.46	1.2928	2.4082e-05	1.7158e-04	ACE	ko00073
Bo2g079160	0.02	0.06	0.02	0.41	1.6	0.17	3.3488	4.6876e-06	3.8017e-05	ACE	ko00073
Bo3g054710	8.57	4.59	6.43	0.69	0.93	0.93	-2.8947	4.1349e-20	1.3623e-18	ACOT1-2-4	ko01040
Bo4g120480	8.45	10.09	6.08	0.89	0.71	0.36	-3.581	2.7182e-10	3.8514e-09	ACSL	ko00071
Bo3g081900	2.43	2.37	2.27	0.47	0.92	0.54	-1.8743	1.6184e-11	2.6052e-10	ACSL	ko00071
Bo3g161980	0	0.09	0	0.26	0.3	0.55	2.1007	1.2827e-02	4.5558e-02	ACSL	ko00071
Bo7g093680	1.33	1.84	0.91	7.18	9.75	9.58	2.5963	2.0417e-25	9.7418e-24	ACSL	ko00071
Bo4g198550	10.61	15.63	15.82	75.65	157.69	77.95	2.7513	8.2212e-22	3.0640e-20	ACSL	ko00071
Bo4g004690	0	0	0	0.73	0.93	0.58	5.4396	2.3968e-13	4.5875e-12	ACSL	ko00071
Bo9g075840	5.08	0.08	0.3	0	0.09	0.04	-3.15	1.9948e-04	1.1659e-03	AOC	ko00592
Bo9g075870	38.33	1.67	20.2	0.86	0.99	1.99	-2.8329	3.7412e-04	2.0580e-03	AOC	ko00592
Bo5g149890	157.2	1.85	41.74	2.68	1.82	9.02	-2.2368	9.8087e-03	3.6202e-02	CHAT	ko00592
Bo2g097650	0.64	0.7	0.88	0.22	0.11	0.21	-1.8701	3.8916e-04	2.1332e-03	CYP86A4S	ko00073
Bo5g002380	37.89	21.65	42.36	12.2	8.44	19.54	-1.3341	1.2746e-04	7.8122e-04	CYP86A4S	ko00073
Bo9g076040	0.21	0.34	0.25	0.89	0.76	1.41	1.7696	5.1091e-05	3.4124e-04	CYP86B1	ko00073
Bo5g049370	0	0	0	0.3	0.64	0.07	3.2675	1.4636e-04	8.8538e-04	adh	ko00071
Bo5g007430	20.39	16.2	21.04	8.27	10.34	9.12	-1.0988	3.1781e-09	3.9786e-08	ACOX1	ko01040
Bo6g011000	1.11	0.42	0.89	37.4	35.46	36.52	4.7473	6.0410e-63	1.7164e-60	ACOX1	ko01040
Bo2g149790	12.34	11.57	12.12	3.63	5.08	3.47	-1.6102	4.1278e-13	7.7316e-12	atoB	ko00071
Bo4g194560	1.94	1.34	1.07	0	0	0	-5.3041	2.0370e-12	3.5693e-11	FAB2	ko01040
Bo4g020990	46.91	50.09	40.95	91.49	95.8	100.2	1.0058	3.0690e-16	7.6037e-15	FAB2	ko01040
Bo1g156250	11.14	9.94	12.21	25.46	27.23	23.24	1.1279	5.0424e-13	9.3605e-12	FAB2	ko01040
Bo2g023920	0.49	0.05	0.4	0	0	0	-3.0759	4.0265e-04	2.1964e-03	FAR	ko00073
Bo1g007830	71.11	117.99	108.75	188.71	328.48	199.19	1.1848	2.8504e-06	2.3910e-05	FAR	ko00073
Bo3g016880	1.43	0.76	0.62	4.42	7.61	5.64	2.4816	2.2508e-13	4.3156e-12	FAR	ko00073
Bo1g139700	0	0	0	0.43	0.15	0.23	3.9195	2.0224e-06	1.7392e-05	FAR	ko00073
Bo8g071470	5.49	2.51	3.08	1.65	1.17	1.68	-1.2975	3.2440e-04	1.8079e-03	frmA	ko00071
Bo1g026920	0.4	0.23	0.21	1.02	0.56	0.9	1.3598	6.5666e-03	2.5735e-02	frmA	ko00071
Bo6g099300	1.71	1.62	2.42	0.71	0.21	0.37	-2.0688	1.8629e-06	1.6096e-05	HHT1	ko00073
Bo7g103730	52.57	13.06	27.63	6.44	2.04	11.84	-1.8179	8.6522e-03	3.2515e-02	HPL	ko00592
Bo9g055650	0	0	0	1.35	2.96	1.02	5.1068	3.1534e-11	4.9223e-10	CER1	ko00073
Bo8g118320	0.05	0.08	0.07	134.24	247.82	108.14	10.6376	1.7107e-156	4.6782e-153	CER10	ko00073
Bo8g002790	1.62	2.31	1.41	0	0	0	-6.0173	6.0256e-17	1.5759e-15	KCS	ko00062
Bo4g166590	0.49	0.5	0.65	0.04	0.04	0.09	-2.7966	2.2646e-06	1.9337e-05	KCS	ko00062
Bo9g023960	0.4	0.43	0.62	0.11	0.24	0.07	-1.6101	4.3160e-03	1.7934e-02	KCS	ko00062
Bo8g102710	23.83	9.28	19.97	6.67	6.82	5.01	-1.5365	2.2714e-06	1.9392e-05	KCS	ko00062
Bo5g004380	6.02	5.16	6.99	14.35	21.52	10.69	1.263	1.3786e-06	1.2137e-05	KCS	ko00062
Bo1g007470	0.33	0.2	0.4	0.78	1.12	0.8	1.4177	1.0699e-03	5.2561e-03	KCS	ko00062
Bo4g007020	4.85	6.9	7.45	53.94	114.25	14	2.6502	4.3636e-05	2.9523e-04	KCS	ko00062
Bo7g024220	0	0	0	1.48	4.39	0.17	3.5507	4.8392e-05	3.2495e-04	KCS	ko00062
Bo5g098060	4.93	3.42	4.16	1.69	1.56	1.34	-1.4784	8.7304e-12	1.4426e-10	LOX1-5	ko00591
novel.22001	7.05	10.11	4.55	0	0	0	-4.003	1.2159e-06	1.0787e-05	LOX2S	ko00591
Bo2g076880	83.94	1.09	46.53	0.48	0.36	0.61	-3.8447	5.3394e-06	4.2835e-05	LOX2S	ko00591
Bo8g067210	7	0.53	4.18	0.27	0.28	0.27	-3.0218	3.5348e-05	2.4368e-04	LOX2S	ko00591
Bo8g104870	54	3.36	41.63	2.09	2.94	1.78	-2.9639	9.0124e-05	5.7149e-04	LOX2S	ko00591
Bo9g053220	58.45	105.78	85.62	171.02	307.72	121.16	1.1648	1.6581e-04	9.9083e-04	MAH1	ko00073
Bo9g053180	0.83	1.41	0.74	3.18	6.32	1.01	1.5925	3.0627e-03	1.3298e-02	MAH1	ko00073
Bo9g053230	26.51	44.63	37.8	102.65	210.86	61.33	1.6436	3.7765e-06	3.1060e-05	MAH1	ko00073
Bo1g147670	14.26	11.71	14.43	6.07	6.44	6.05	-1.2354	3.0916e-13	5.8634e-12	MFP2	ko00592
Bo8g070240	88.74	10.93	50.53	5.66	5.1	6.15	-2.681	4.3138e-05	2.9227e-04	OPCL1	ko00592
Bo8g070230	70.23	7.68	38.98	5.5	4.37	4.36	-2.547	1.7056e-04	1.0162e-03	OPCL1	ko00592
Bo8g058380	0.38	0.32	0	0	0	0	-2.5297	4.1300e-03	1.7230e-02	OPR	ko00592
Bo3g086880	64.05	15.48	33.46	15.95	12.81	16.08	-1.3209	8.5803e-04	4.3098e-03	OPR	ko00592
Bo8g049430	1.39	0.51	0.65	0.2	0.14	0.07	-2.2899	3.4676e-04	1.9203e-03	PPT	ko00062
Bo3g027260	91.41	32.11	58.14	0.09	0	0.22	-7.9446	3.7174e-47	5.7272e-45	PXG	ko00073
Bo4g181860	113.47	51.88	102.27	29.52	33.35	25.88	-1.6202	8.4494e-09	1.0046e-07	PXG	ko00073
novel.13234	5.05	4.12	3.49	1.65	2.26	1.77	-1.185	6.4513e-06	5.1053e-05	PXG	ko00073
Bo2g012890	52.93	46.14	44.45	11.2	7.34	13.73	-2.1564	3.5235e-18	1.0129e-16	CER10	ko00073
Bo3g002590	0.98	0.8	0.56	0.22	0.16	0.22	-1.7628	2.3668e-03	1.0591e-02	TGL4	ko00591
Bo9g181470	22.95	18.56	22.03	7.83	9.27	6.51	-1.3883	1.6803e-14	3.6057e-13	TGL4	ko00591
Bo2g005360	0.08	0.02	0.05	0.3	1.15	0.23	2.8329	1.7923e-05	1.3090e-04	TGL4	ko00591
Bo9g181450	0	0	0	2.02	2.06	1.53	6.7866	3.4830e-23	1.4459e-21	TGL4	ko00591
