# Supplementary material for: Identification of Leaf Waxy Candidate Gene and Expression Changes in Related Genes in Response to Cold Stress of Cabbage (Brassica oleracea L.)
Source: Curr Issues Mol Biol. 2026 Jan 30;48(2):152. doi: 10.3390/cimb48020152 (PMC12939698; doi:10.3390/cimb48020152)
Supplement: Supplementary file 1 [file cimb-48-00152-s001.zip › supplementary table S5.xlsx]

## Sheet: total DEGs
Supplementary table S5. Differentially expressed genes between HQ2-1 and HQ2-1 under cold stress.
GeneID	H1CK2	H2CK2	H3CK2	H1CT2	H2CT2	H3CT2	logFC	Pvalue	FDR	NR_def	GO	KO_ID	KO_gene	KO_Hyperlink	KEGG_Pathway	KOG_ID	KOG_Description	Swiss-Prot_Id	Swiss-Prot_Annotation
Bo6g119270	1.74	2.99	1.59	2.58	5.37	5.09	1.4272	4.2842e-06	2.3742e-05	PREDICTED: cytochrome P450 734A6 [Brassica oleracea var. oleracea]	GO:0004497(monooxygenase activity);GO:0005506(iron ion binding);GO:0016021(integral component of membrane);GO:0016705(oxidoreductase activity, acting on paired donors, with incorporation or reduction of molecular oxygen);GO:0020037(heme binding)	*	*	*	*	*	*	sp|B9X287|C7346_ORYSJ	Cytochrome P450 734A6 OS=Oryza sativa subsp. japonica OX=39947 GN=CYP734A6 PE=2 SV=1
Bo9g115110	11.2	9.91	12.41	19.46	16.3	20.63	1.1757	2.2400e-10	2.1939e-09	PREDICTED: uncharacterized protein LOC106312922 [Brassica oleracea var. oleracea]	GO:0008289(lipid binding);GO:0016021(integral component of membrane)	*	*	*	*	*	*	sp|Q9UKL6|PPCT_HUMAN	Phosphatidylcholine transfer protein OS=Homo sapiens OX=9606 GN=PCTP PE=1 SV=1
Bo9g092670	2.01	1.61	1.97	0.33	0.51	0.42	-1.7666	7.4987e-08	5.3686e-07	PREDICTED: glycerophosphodiester phosphodiesterase GDPDL4-like [Brassica oleracea var. oleracea]	GO:0006629(lipid metabolic process);GO:0008081(phosphoric diester hydrolase activity)	*	*	*	*	*	*	sp|Q9FJ62|GPDL4_ARATH	Glycerophosphodiester phosphodiesterase GDPDL4 OS=Arabidopsis thaliana OX=3702 GN=GDPDL4 PE=1 SV=1
Bo8g068280	12.87	18.31	13.09	5.83	5.22	4.79	-1.0179	5.0447e-09	4.2023e-08	PREDICTED: inter alpha-trypsin inhibitor, heavy chain 4-like [Brassica oleracea var. oleracea]	*	*	*	*	*	*	*	sp|Q54DU5|Y2028_DICDI	von Willebrand factor A domain-containing protein DDB_G0292028 OS=Dictyostelium discoideum OX=44689 GN=DDB_G0292028 PE=4 SV=1
Bo8g095490	70.51	71.15	58.26	170.8	162.14	180.31	1.789	4.1979e-44	4.0857e-42	hypothetical protein DY000_02032103 [Brassica cretica]	GO:0000911(cytokinesis by cell plate formation);GO:0003735(structural constituent of ribosome);GO:0005730(nucleolus);GO:0005783(endoplasmic reticulum);GO:0005794(Golgi apparatus);GO:0005829(cytosol);GO:0005840(ribosome);GO:0006412(translation);GO:0009507(chloroplast);GO:0009965(leaf morphogenesis);GO:0010090(trichome morphogenesis);GO:0022627(cytosolic small ribosomal subunit);GO:0070181(small ri…	K02953	RP-S13e, RPS13	http://www.genome.jp/dbget-bin/www_bget?ko:K02953	ko03010(Ribosome)	KOG0400	40S ribosomal protein S13	sp|P59224|RS132_ARATH	40S ribosomal protein S13-2 OS=Arabidopsis thaliana OX=3702 GN=RPS13B PE=2 SV=1
Bo8g100450	39.8	37.15	35.62	16.59	11.69	10.43	-1.0508	6.6048e-06	3.5470e-05	PREDICTED: cyclin-dependent kinase inhibitor 1 [Brassica oleracea var. oleracea]	GO:0004861(cyclin-dependent protein serine/threonine kinase inhibitor activity);GO:0005634(nucleus);GO:0007050(cell cycle arrest)	*	*	*	*	*	*	sp|Q67Y93|KRP1_ARATH	Cyclin-dependent kinase inhibitor 1 OS=Arabidopsis thaliana OX=3702 GN=KRP1 PE=1 SV=2
Bo7g063920	6.59	6.28	6.95	2.23	1.35	2.41	-1.1333	2.3586e-03	7.8448e-03	unnamed protein product [Brassica oleracea]	GO:0003676(nucleic acid binding);GO:0003723(RNA binding);GO:0004527(exonuclease activity);GO:0005634(nucleus);GO:0005737(cytoplasm);GO:0016592(mediator complex)	K14570	REX1, REXO1, RNH70	http://www.genome.jp/dbget-bin/www_bget?ko:K14570	ko03008(Ribosome biogenesis in eukaryotes)	*	*	sp|Q8RXK2|SDN3_ARATH	Small RNA degrading nuclease 3 OS=Arabidopsis thaliana OX=3702 GN=SDN3 PE=1 SV=1
Bo9g157350	6.49	6.76	10.51	1.69	1.71	1.66	-1.7564	3.0220e-10	2.9141e-09	PREDICTED: myb family transcription factor APL isoform X2 [Brassica oleracea var. oleracea]	GO:0003677(DNA binding);GO:0005634(nucleus)	*	*	*	*	*	*	sp|Q9FK47|PHLA_ARATH	Myb-related protein 1 OS=Arabidopsis thaliana OX=3702 GN=MYR1 PE=1 SV=1
Bo2g150520	3.4	3.06	2.87	5.52	6.79	6.19	1.3815	4.8591e-07	3.1057e-06	PREDICTED: protein PXR1-like [Brassica oleracea var. oleracea]	*	*	*	*	*	*	*	*	*
Bo8g054170	26.64	24.17	22.37	8.03	7.18	8.16	-1.1917	1.3830e-15	2.2707e-14	PREDICTED: uncharacterized protein LOC106312364 [Brassica oleracea var. oleracea]	*	*	*	*	*	*	*	*	*
Bo6g120840	8.65	5.33	4.16	2.04	1.53	0.71	-1.4449	9.3926e-04	3.4238e-03	PREDICTED: vacuolar iron transporter homolog 2 [Brassica oleracea var. oleracea]	GO:0005384(manganese ion transmembrane transporter activity);GO:0005623(cell);GO:0016021(integral component of membrane);GO:0030026(cellular manganese ion homeostasis)	*	*	*	*	*	*	sp|Q9SRD3|VITH2_ARATH	Vacuolar iron transporter homolog 2 OS=Arabidopsis thaliana OX=3702 GN=VTL2 PE=2 SV=1
Bo5g123050	19.92	19.73	21.08	29.93	32.55	30.61	1.0459	3.0638e-17	5.7293e-16	PREDICTED: 50S ribosomal protein L3-2, chloroplastic-like [Brassica oleracea var. oleracea]	GO:0003735(structural constituent of ribosome);GO:0005840(ribosome);GO:0006412(translation)	K02906	RP-L3, MRPL3, rplC	http://www.genome.jp/dbget-bin/www_bget?ko:K02906	ko03010(Ribosome)	KOG3141	Mitochondrial/chloroplast ribosomal protein L3	sp|Q9LRN8|RK3B_ARATH	50S ribosomal protein L3-2, mitochondrial OS=Arabidopsis thaliana OX=3702 GN=RPL3B PE=2 SV=1
Bo8g101850	1.93	2.2	1.5	5.59	7.28	3.24	1.974	9.6336e-09	7.7356e-08	PREDICTED: B-box zinc finger protein 18 isoform X1 [Brassica oleracea var. oleracea]	GO:0005634(nucleus);GO:0008270(zinc ion binding);GO:0010100(negative regulation of photomorphogenesis);GO:0044212;GO:0070370(cellular heat acclimation);GO:0071483(cellular response to blue light)	*	*	*	*	*	*	sp|Q9SJU5|BBX18_ARATH	B-box zinc finger protein 18 OS=Arabidopsis thaliana OX=3702 GN=BBX18 PE=1 SV=2
Bo7g101260	18.78	20.18	17.85	4.53	4.53	4.8	-1.6553	1.1672e-25	4.0640e-24	PREDICTED: vacuolar cation/proton exchanger 3 [Brassica oleracea var. oleracea]	GO:0005774(vacuolar membrane);GO:0015369(calcium:proton antiporter activity);GO:0016021(integral component of membrane)	K07300	chaA, CAX	http://www.genome.jp/dbget-bin/www_bget?ko:K07300	*	KOG1397	Ca2+/H+ antiporter VCX1 and related proteins	sp|Q93Z81|CAX3_ARATH	Vacuolar cation/proton exchanger 3 OS=Arabidopsis thaliana OX=3702 GN=CAX3 PE=1 SV=1
Bo3g153790	59.74	58.6	47.86	0.58	0.39	0.78	-5.9269	5.0803e-75	1.5634e-72	cold-regulated 413 plasma membrane protein 4 [Brassica rapa]	GO:0016021(integral component of membrane)	*	*	*	*	*	*	sp|O23164|CRPM4_ARATH	Cold-regulated 413 plasma membrane protein 4 OS=Arabidopsis thaliana OX=3702 GN=At4g37220 PE=2 SV=2
Bo6g115920	3.34	2.13	4.05	79.53	80.26	78.9	4.9854	4.7107e-125	3.7197e-122	PREDICTED: protein TIFY 11B [Brassica oleracea var. oleracea]	*	K13464	JAZ	http://www.genome.jp/dbget-bin/www_bget?ko:K13464	ko04075(Plant hormone signal transduction)	*	*	sp|Q9C9E3|TI11B_ARATH	Protein TIFY 11B OS=Arabidopsis thaliana OX=3702 GN=TIFY11B PE=1 SV=1
Bo6g097230	0.05	0	0	1.34	0.4	0.19	3.0457	7.8916e-05	3.5441e-04	hypothetical protein F2Q69_00050714 [Brassica cretica]	GO:0046872(metal ion binding)	K18753	ZFP36L	http://www.genome.jp/dbget-bin/www_bget?ko:K18753	*	*	*	sp|Q9C9F5|C3H15_ARATH	Zinc finger CCCH domain-containing protein 15 OS=Arabidopsis thaliana OX=3702 GN=At1g68200 PE=2 SV=1
Bo2g130290	2.59	3.61	1.77	6.54	8.81	6.89	1.9164	8.8601e-17	1.6017e-15	PREDICTED: aluminum-activated malate transporter 13 isoform X1 [Brassica oleracea var. oleracea]	GO:0015743(malate transport);GO:0016021(integral component of membrane)	*	*	*	*	*	*	sp|Q9LS23|ALMTD_ARATH	Aluminum-activated malate transporter 13 OS=Arabidopsis thaliana OX=3702 GN=ALMT13 PE=2 SV=1
Bo3g004370	62.76	32.46	15.19	1.51	1.76	1.6	-3.7729	2.5223e-19	5.6120e-18	unnamed protein product, partial [Brassica oleracea]	GO:0008113(peptide-methionine )	K07304	msrA	http://www.genome.jp/dbget-bin/www_bget?ko:K07304	*	KOG1635	Peptide methionine sulfoxide reductase	sp|Q9LY14|MSRA3_ARATH	Peptide methionine sulfoxide reductase A3 OS=Arabidopsis thaliana OX=3702 GN=MSRA3 PE=1 SV=1
Bo9g176820	2.37	1.6	1.84	0.28	0.43	0.3	-1.9518	1.8011e-07	1.2226e-06	PREDICTED: UDP-glycosyltransferase 76C2 [Brassica oleracea var. oleracea]	GO:0009690(cytokinin metabolic process);GO:0016758(transferase activity, transferring hexosyl groups);GO:0042631(cellular response to water deprivation);GO:0047807(cytokinin 7-beta-glucosyltransferase activity);GO:0048316(seed development);GO:0080062(cytokinin 9-beta-glucosyltransferase activity);GO:1900000(regulation of anthocyanin catabolic process);GO:1901527(abscisic acid-activated signaling …	K13493	UGT76C1_2	http://www.genome.jp/dbget-bin/www_bget?ko:K13493	ko00908(Zeatin biosynthesis)	*	*	sp|Q9FIA0|U76C2_ARATH	UDP-glycosyltransferase 76C2 OS=Arabidopsis thaliana OX=3702 GN=UGT76C2 PE=1 SV=1
Bo4g147100	1.89	1.12	1.23	3.2	4.32	3.3	1.7506	1.0175e-11	1.1528e-10	PREDICTED: cytochrome P450 71B2-like isoform X1 [Brassica oleracea var. oleracea]	GO:0004497(monooxygenase activity);GO:0005506(iron ion binding);GO:0016705(oxidoreductase activity, acting on paired donors, with incorporation or reduction of molecular oxygen);GO:0020037(heme binding)	*	*	*	*	*	*	sp|O65788|C71B2_ARATH	Cytochrome P450 71B2 OS=Arabidopsis thaliana OX=3702 GN=CYP71B2 PE=2 SV=2
novel.36092	14.99	16.08	13.95	32.45	54.58	25.89	1.7877	6.9570e-06	3.7214e-05	*	*	*	*	*	*	*	*	*	*
Bo6g073170	0.66	0.54	1.02	0.66	1.46	1.75	1.0926	1.4942e-02	4.0594e-02	PREDICTED: non-functional pseudokinase ZED1 [Brassica oleracea var. oleracea]	GO:0004672(protein kinase activity);GO:0005524(ATP binding);GO:0009266(response to temperature stimulus)	*	*	*	*	*	*	sp|Q9SVZ0|ZRK6_ARATH	Non-functional pseudokinase ZRK6 OS=Arabidopsis thaliana OX=3702 GN=ZRK6 PE=1 SV=1
Bo8g013930	10.3	11.77	10.86	33.6	34.68	28.33	2.0004	6.4730e-07	4.0706e-06	PREDICTED: uncharacterized protein LOC106310430 [Brassica oleracea var. oleracea]	GO:0005634(nucleus);GO:0006457(protein folding);GO:0016272(prefoldin complex);GO:0051082(unfolded protein binding)	*	*	*	*	*	*	*	*
Bo9g075840	0	0.09	0.04	1.84	2.03	4.32	4.8928	1.3168e-15	2.1653e-14	PREDICTED: allene oxide cyclase 2, chloroplastic-like [Brassica oleracea var. oleracea]	GO:0009695(jasmonic acid biosynthetic process);GO:0046423(allene-oxide cyclase activity)	K10525	AOC	http://www.genome.jp/dbget-bin/www_bget?ko:K10525	ko00592(alpha-Linolenic acid metabolism)	*	*	sp|Q9LS02|AOC2_ARATH	Allene oxide cyclase 2, chloroplastic OS=Arabidopsis thaliana OX=3702 GN=AOC2 PE=1 SV=1
Bo8g058790	254.92	263.16	225.25	566.83	562.59	484.04	1.5515	1.5244e-27	5.9401e-26	PREDICTED: 60S ribosomal protein L21-1-like [Brassica oleracea var. oleracea]	GO:0003735(structural constituent of ribosome);GO:0005840(ribosome);GO:0006412(translation)	K02889	RP-L21e, RPL21	http://www.genome.jp/dbget-bin/www_bget?ko:K02889	ko03010(Ribosome)	KOG1732	60S ribosomal protein L21	sp|Q43291|RL211_ARATH	60S ribosomal protein L21-1 OS=Arabidopsis thaliana OX=3702 GN=RPL21A PE=2 SV=2
novel.17973	4.32	6.75	5.79	1.14	1.71	0.9	-1.5878	1.8392e-10	1.8189e-09	BnaC01g21430D [Brassica napus]	*	*	*	*	*	*	*	sp|Q9FV81|GATB_ARATH	Glutamyl-tRNA(Gln) amidotransferase subunit B, chloroplastic/mitochondrial OS=Arabidopsis thaliana OX=3702 GN=GATB PE=2 SV=1
Bo9g010330	76.07	63.4	69.98	20.09	23.81	20.8	-1.2511	7.4205e-24	2.3124e-22	PREDICTED: glutathione synthetase, chloroplastic [Brassica oleracea var. oleracea]	GO:0000287(magnesium ion binding);GO:0004363(glutathione synthase activity);GO:0005524(ATP binding);GO:0042803(protein homodimerization activity);GO:0043295(glutathione binding)	K01920	gshB, GSS	http://www.genome.jp/dbget-bin/www_bget?ko:K01920	ko00270(Cysteine and methionine metabolism);ko00480(Glutathione metabolism)	KOG0021	Glutathione synthetase	sp|O23732|GSHB_BRAJU	Glutathione synthetase, chloroplastic OS=Brassica juncea OX=3707 GN=GSH2 PE=2 SV=1
Bo9g079680	6.38	6.02	6.78	2.06	3.09	1.28	-1.0119	7.8074e-03	2.2826e-02	PREDICTED: uncharacterized protein LOC106316430 [Brassica oleracea var. oleracea]	*	*	*	*	*	*	*	*	*
Bo2g167960	3.86	5.97	4.84	21.47	23.14	33.1	2.7842	1.6549e-35	1.0526e-33	PREDICTED: transcription factor MYB44-like [Brassica oleracea var. oleracea]	GO:0000976(transcription regulatory region sequence-specific DNA binding);GO:0003677(DNA binding);GO:0003700(DNA-binding transcription factor activity);GO:0003712(transcription coregulator activity);GO:0005515(protein binding);GO:0005634(nucleus);GO:0006355(regulation of transcription, DNA-templated);GO:0009414(response to water deprivation);GO:0009651(response to salt stress);GO:0009723(response…	K09422	MYBP	http://www.genome.jp/dbget-bin/www_bget?ko:K09422	*	KOG0048	Transcription factor, Myb superfamily	sp|Q9FDW1|MYB44_ARATH	Transcription factor MYB44 OS=Arabidopsis thaliana OX=3702 GN=MYB44 PE=1 SV=1
Bo5g027480	1.73	1.46	0.91	40.01	31.2	33.22	5.036	3.9959e-118	2.9339e-115	PREDICTED: sugar transporter ERD6-like 4 [Brassica oleracea var. oleracea]	GO:0016021(integral component of membrane);GO:0022857(transmembrane transporter activity)	K08145	SLC2A8, GLUT8	http://www.genome.jp/dbget-bin/www_bget?ko:K08145	*	KOG0254	Predicted transporter (major facilitator superfamily)	sp|Q93YP9|ERDL4_ARATH	Sugar transporter ERD6-like 4 OS=Arabidopsis thaliana OX=3702 GN=At1g19450 PE=2 SV=1
Bo01678s010	0.39	0.74	0.47	0.12	0.03	0.11	-1.8598	1.0948e-03	3.9317e-03	PREDICTED: exocyst complex component EXO70A1-like [Brassica oleracea var. oleracea]	GO:0000145(exocyst);GO:0006887(exocytosis);GO:0015031(protein transport)	K07195	EXOC7, EXO70	http://www.genome.jp/dbget-bin/www_bget?ko:K07195	*	*	*	sp|Q8VY27|E70H1_ARATH	Exocyst complex component EXO70H1 OS=Arabidopsis thaliana OX=3702 GN=EXO70H1 PE=1 SV=1
Bo00795s060	9.02	12.59	13.69	2.31	2.32	2.75	-1.7396	7.4801e-07	4.6571e-06	PREDICTED: C2 domain-containing protein At1g63220 [Brassica oleracea var. oleracea]	*	*	*	*	*	*	*	sp|Q9C8S6|PP16B_ARATH	16 kDa phloem protein 2 OS=Arabidopsis thaliana OX=3702 GN=PP16-2 PE=1 SV=1
Bo4g130820	0.92	1.12	1.01	2.21	1.22	2.48	1.283	2.0498e-03	6.9255e-03	PREDICTED: uncharacterized protein LOC106342934 [Brassica oleracea var. oleracea]	*	*	*	*	*	*	*	*	*
Bo7g116780	3.95	2.95	3.43	0.21	0.23	0.22	-3.3852	5.7935e-22	1.5693e-20	PREDICTED: MATE efflux family protein 5-like [Brassica oleracea var. oleracea]	*	K03327	TC.MATE, SLC47A, norM, mdtK, dinF	http://www.genome.jp/dbget-bin/www_bget?ko:K03327	*	*	*	sp|Q9C9U1|DTX17_ARATH	Protein DETOXIFICATION 17 OS=Arabidopsis thaliana OX=3702 GN=DTX17 PE=2 SV=1
Bo1g016420	75.99	59.35	84.97	134.27	122.93	165.31	1.4962	1.1114e-07	7.7794e-07	unnamed protein product, partial [Brassica oleracea]	GO:0003735(structural constituent of ribosome);GO:0005730(nucleolus);GO:0005737(cytoplasm);GO:0005739(mitochondrion);GO:0005840(ribosome);GO:0005886(plasma membrane);GO:0006412(translation);GO:0009536(plastid);GO:0022627(cytosolic small ribosomal subunit)	K02983	RP-S30e, RPS30	http://www.genome.jp/dbget-bin/www_bget?ko:K02983	ko03010(Ribosome)	KOG0009	Ubiquitin-like/40S ribosomal S30 protein fusion	sp|P49689|RS30_ARATH	40S ribosomal protein S30 OS=Arabidopsis thaliana OX=3702 GN=RPS30A PE=3 SV=3
Bo5g138080	0.36	0.46	0.31	0.04	0.14	0	-1.763	3.9117e-03	1.2350e-02	PREDICTED: serine/threonine-protein kinase-like protein CCR1 [Brassica oleracea var. oleracea]	GO:0004672(protein kinase activity);GO:0005524(ATP binding);GO:0042803(protein homodimerization activity)	*	*	*	*	*	*	sp|Q9S7D9|ACCR1_ARATH	Serine/threonine-protein kinase-like protein CCR1 OS=Arabidopsis thaliana OX=3702 GN=CCR1 PE=1 SV=1
Bo8g044760	2.82	2.12	2.44	0.49	0.99	0.87	-1.1189	1.4930e-02	4.0574e-02	PREDICTED: zinc finger protein ZAT9-like [Brassica oleracea var. oleracea]	GO:0003676(nucleic acid binding)	*	*	*	*	*	*	sp|Q9M202|ZAT9_ARATH	Zinc finger protein ZAT9 OS=Arabidopsis thaliana OX=3702 GN=ZAT9 PE=2 SV=1
Bo8g058250	20.44	31.95	15.46	62.69	54.42	46.76	1.6952	1.4190e-13	1.9238e-12	unnamed protein product [Brassica oleracea]	GO:0005525(GTP binding);GO:0005783(endoplasmic reticulum);GO:0005794(Golgi apparatus);GO:0006886(intracellular protein transport);GO:0016192(vesicle-mediated transport)	K07953	SAR1	http://www.genome.jp/dbget-bin/www_bget?ko:K07953	ko04141(Protein processing in endoplasmic reticulum)	KOG1745	Histones H3 and H4	sp|Q01474|SAR1B_ARATH	GTP-binding protein SAR1B OS=Arabidopsis thaliana OX=3702 GN=SAR1B PE=1 SV=1
Bo3g018240	9.36	10.05	7.98	1.18	1.61	1.11	-2.2842	6.6031e-18	1.3191e-16	PREDICTED: uncharacterized protein LOC106331811 [Brassica oleracea var. oleracea]	GO:0016021(integral component of membrane)	*	*	*	*	*	*	*	*
Bo7g104960	175.95	106.87	181.14	35.75	31.43	28.16	-1.8161	7.1468e-17	1.3021e-15	PREDICTED: beta-amylase 3, chloroplastic [Brassica oleracea var. oleracea]	GO:0000272(polysaccharide catabolic process);GO:0016161(beta-amylase activity);GO:0102229(amylopectin maltohydrolase activity)	K01177	E3.2.1.2	http://www.genome.jp/dbget-bin/www_bget?ko:K01177	ko00500(Starch and sucrose metabolism)	*	*	sp|O23553|BAM3_ARATH	Beta-amylase 3, chloroplastic OS=Arabidopsis thaliana OX=3702 GN=BAM3 PE=1 SV=3
novel.10110	20.58	15.26	21.07	6.07	6.71	6.26	-1.1136	1.1066e-09	1.0004e-08	hypothetical protein DY000_02004855 [Brassica cretica]	*	*	*	*	*	*	*	*	*
Bo1g143840	12.12	12.35	10.25	3.24	3.82	2.56	-1.5444	1.0940e-13	1.5041e-12	PREDICTED: NAC domain-containing protein 78-like [Brassica oleracea var. oleracea]	GO:0003677(DNA binding);GO:0005634(nucleus);GO:0006355(regulation of transcription, DNA-templated)	*	*	*	*	*	*	sp|Q9SQX9|NAC50_ARATH	NAC domain containing protein 50 OS=Arabidopsis thaliana OX=3702 GN=NAC050 PE=1 SV=1
Bo3g173930	3.28	2.95	2.71	5.41	7.02	5.06	1.3746	6.9130e-07	4.3272e-06	PREDICTED: uncharacterized protein LOC106335100 [Brassica oleracea var. oleracea]	GO:0003735(structural constituent of ribosome);GO:0005840(ribosome);GO:0006412(translation)	K02902	RP-L28, MRPL28, rpmB	http://www.genome.jp/dbget-bin/www_bget?ko:K02902	ko03010(Ribosome)	*	*	sp|P36525|RM24_YEAST	54S ribosomal protein L24, mitochondrial OS=Saccharomyces cerevisiae (strain ATCC 204508 / S288c) OX=559292 GN=MRPL24 PE=1 SV=2
Bo2g006960	0	0	0	0	0.51	1.06	2.952	2.0458e-04	8.5119e-04	PREDICTED: dehydration-responsive element-binding protein 2A-like [Brassica oleracea var. oleracea]	GO:0003677(DNA binding);GO:0003700(DNA-binding transcription factor activity);GO:0005634(nucleus)	K09286	EREBP	http://www.genome.jp/dbget-bin/www_bget?ko:K09286	*	*	*	sp|O82132|DRE2A_ARATH	Dehydration-responsive element-binding protein 2A OS=Arabidopsis thaliana OX=3702 GN=DREB2A PE=1 SV=1
Bo7g115100	0.78	1.55	0.6	3.87	2.51	4.74	2.2341	6.5236e-09	5.3481e-08	PREDICTED: protein CHROMOSOME TRANSMISSION FIDELITY 7 [Brassica oleracea var. oleracea]	GO:0000070(mitotic sister chromatid segregation);GO:0000724(double-strand break repair via homologous recombination);GO:0005634(nucleus);GO:0007062(sister chromatid cohesion);GO:0009553(embryo sac development);GO:0009793(embryo development ending in seed dormancy);GO:0016407(acetyltransferase activity);GO:0034089(establishment of meiotic sister chromatid cohesion);GO:0045132(meiotic chromosome se…	K11268	ESCO, ECO1	http://www.genome.jp/dbget-bin/www_bget?ko:K11268	*	KOG3014	Protein involved in establishing cohesion between sister chromatids during DNA replication	sp|A7UL74|CTF7_ARATH	Protein CHROMOSOME TRANSMISSION FIDELITY 7 OS=Arabidopsis thaliana OX=3702 GN=CTF7 PE=1 SV=1
Bo3g068310	324.42	627.75	172.05	40.26	61.76	44.23	-2.2609	9.4344e-07	5.7810e-06	PREDICTED: aquaporin TIP2-1-like [Brassica oleracea var. oleracea]	GO:0015267(channel activity);GO:0016021(integral component of membrane)	K09873	TIP	http://www.genome.jp/dbget-bin/www_bget?ko:K09873	*	KOG0223	Aquaporin (major intrinsic protein family)	sp|Q41951|TIP21_ARATH	Aquaporin TIP2-1 OS=Arabidopsis thaliana OX=3702 GN=TIP2-1 PE=1 SV=2
Bo4g009380	1.36	1.8	1.54	2.86	2.24	2.87	1.1636	3.7258e-05	1.7695e-04	PREDICTED: mitochondrial carrier protein MTM1 isoform X1 [Brassica oleracea var. oleracea]	GO:0016021(integral component of membrane)	K15119	SLC25A39_40	http://www.genome.jp/dbget-bin/www_bget?ko:K15119	*	KOG0761	Mitochondrial carrier protein CGI-69	sp|Q944H5|MTM1_ARATH	Mitochondrial carrier protein MTM1 OS=Arabidopsis thaliana OX=3702 GN=MTM1 PE=2 SV=1
Bo3g162070	132.36	121.31	103.61	180.37	206.3	230.61	1.2869	1.8297e-11	2.0200e-10	PREDICTED: uncharacterized protein LOC106336346 [Brassica oleracea var. oleracea]	GO:0003674(molecular_function);GO:0005739(mitochondrion);GO:0005747(mitochondrial respiratory chain complex I);GO:0005774(vacuolar membrane);GO:0005829(cytosol);GO:0008150(biological_process);GO:0009507(chloroplast)	*	*	*	*	*	*	*	*
Bo7g110060	0	8.9	28.66	44.48	36.4	43.03	1.7986	7.9341e-03	2.3147e-02	PREDICTED: uncharacterized protein LOC106306914 [Brassica oleracea var. oleracea]	*	*	*	*	*	*	*	*	*
novel.35523	5.83	5.82	8.79	1.15	0.3	0.72	-2.5992	2.3403e-10	2.2836e-09	PREDICTED: uncharacterized protein LOC108830831 [Raphanus sativus]	*	*	*	*	*	*	*	sp|P10978|POLX_TOBAC	Retrovirus-related Pol polyprotein from transposon TNT 1-94 OS=Nicotiana tabacum OX=4097 PE=2 SV=1
Bo1g154870	1.08	1.37	0.58	3.23	3.13	3.97	2.1397	2.5183e-12	3.0104e-11	PREDICTED: nucleolin [Brassica oleracea var. oleracea]	*	*	*	*	*	*	*	*	*
Bo3g032090	2.08	1.73	2.36	3.97	3.94	3.75	1.2864	2.5157e-04	1.0293e-03	PREDICTED: heme-binding-like protein At3g10130, chloroplastic [Brassica oleracea var. oleracea]	*	*	*	*	*	*	*	sp|Q9SR77|HBPL1_ARATH	Heme-binding-like protein At3g10130, chloroplastic OS=Arabidopsis thaliana OX=3702 GN=At3g10130 PE=1 SV=1
Bo7g111180	0.53	0.5	0.59	0.15	0.08	0.05	-1.6001	1.0525e-02	2.9704e-02	hypothetical protein F2Q69_00057441 [Brassica cretica]	GO:0080048(GDP-D-glucose phosphorylase activity)	K14190	VTC2_5	http://www.genome.jp/dbget-bin/www_bget?ko:K14190	ko00053(Ascorbate and aldarate metabolism)	*	*	sp|Q8RWE8|GGAP1_ARATH	GDP-L-galactose phosphorylase 1 OS=Arabidopsis thaliana OX=3702 GN=VTC2 PE=1 SV=1
Bo5g136870	2.77	2.49	2.79	5.52	5.35	6.61	1.5283	2.7273e-14	3.9867e-13	PREDICTED: uncharacterized protein LOC106343889 [Brassica oleracea var. oleracea]	GO:0019867(outer membrane)	K07277	SAM50, TOB55, bamA	http://www.genome.jp/dbget-bin/www_bget?ko:K07277	*	KOG2602	Predicted cell surface protein homologous to bacterial outer membrane proteins	sp|Q6AXV4|SAM50_RAT	Sorting and assembly machinery component 50 homolog OS=Rattus norvegicus OX=10116 GN=Samm50 PE=1 SV=1
Bo9g169040	2.07	4.66	1.6	4.91	5.37	5.72	1.3535	2.0332e-05	1.0107e-04	PREDICTED: glucose-6-phosphate 1-dehydrogenase 2, chloroplastic-like isoform X1 [Brassica oleracea var. oleracea]	GO:0004345(glucose-6-phosphate dehydrogenase activity);GO:0006006(glucose metabolic process);GO:0006098(pentose-phosphate shunt);GO:0050661(NADP binding)	K00036	G6PD, zwf	http://www.genome.jp/dbget-bin/www_bget?ko:K00036	ko00030(Pentose phosphate pathway);ko00480(Glutathione metabolism)	KOG0563	Glucose-6-phosphate 1-dehydrogenase	sp|Q9FY99|G6PD2_ARATH	Glucose-6-phosphate 1-dehydrogenase 2, chloroplastic OS=Arabidopsis thaliana OX=3702 GN=G6PD2 PE=1 SV=2
Bo4g125280	5.19	3.91	6.76	1.04	1.59	2.14	-1.3204	1.4986e-03	5.2179e-03	hypothetical protein F2Q69_00015537 [Brassica cretica]	*	*	*	*	*	*	*	*	*
Bo8g063760	1.97	2.8	2.4	3.43	3.92	8.24	1.3597	1.6691e-03	5.7493e-03	PREDICTED: uncharacterized protein LOC106312422 [Brassica oleracea var. oleracea]	GO:0016021(integral component of membrane)	*	*	*	*	*	*	*	*
novel.33866	2.09	3.75	2.27	0.88	0.94	1.02	-1.0291	1.2643e-03	4.4734e-03	hypothetical protein F2Q69_00011076 [Brassica cretica]	*	*	*	*	*	*	*	*	*
Bo8g091150	3.81	2.95	2.96	0.89	1.5	0.73	-1.0614	1.6333e-02	4.3935e-02	PREDICTED: uncharacterized protein LOC106310059 isoform X1 [Brassica oleracea var. oleracea]	GO:0009507(chloroplast);GO:0016021(integral component of membrane)	*	*	*	*	*	*	sp|O80813|YC20L_ARATH	Ycf20-like protein OS=Arabidopsis thaliana OX=3702 GN=At1g65420 PE=2 SV=2
Bo4g195880	40.86	29.53	21.54	116.61	132.09	148.5	2.5596	6.9353e-21	1.7412e-19	unnamed protein product [Brassica oleracea]	*	*	*	*	*	*	*	*	*
Bo3g146320	7.79	5.67	8.34	1.78	1.56	1.39	-1.7304	1.2419e-14	1.8791e-13	PREDICTED: probable LRR receptor-like serine/threonine-protein kinase At1g29720 [Brassica oleracea var. oleracea]	GO:0004672(protein kinase activity);GO:0005524(ATP binding);GO:0016021(integral component of membrane)	*	*	*	*	*	*	sp|Q9ASQ6|Y1972_ARATH	Probable LRR receptor-like serine/threonine-protein kinase At1g29720 OS=Arabidopsis thaliana OX=3702 GN=RFK1 PE=2 SV=3
Bo9g010520	317.94	371.57	268.42	820.17	763.24	821.68	1.7583	2.3079e-41	1.9512e-39	BnaA09g03890D [Brassica napus]	GO:0003735(structural constituent of ribosome);GO:0005840(ribosome);GO:0006412(translation)	K02883	RP-L18e, RPL18	http://www.genome.jp/dbget-bin/www_bget?ko:K02883	ko03010(Ribosome)	KOG1714	60s ribosomal protein L18	sp|P42791|RL182_ARATH	60S ribosomal protein L18-2 OS=Arabidopsis thaliana OX=3702 GN=RPL18B PE=1 SV=2
Bo4g194120	32.54	32.99	32.65	10.86	12.41	10.11	-1.1115	2.2973e-28	9.5004e-27	PREDICTED: clathrin interactor EPSIN 2-like [Brassica oleracea var. oleracea]	*	K12471	EPN	http://www.genome.jp/dbget-bin/www_bget?ko:K12471	ko04144(Endocytosis)	KOG2056	Equilibrative nucleoside transporter protein	sp|Q67YI9|EPN2_ARATH	Clathrin interactor EPSIN 2 OS=Arabidopsis thaliana OX=3702 GN=EPSIN2 PE=1 SV=1
novel.26969	5.59	3.48	6.9	0.67	0.8	0.39	-2.4174	1.5631e-08	1.2239e-07	*	*	*	*	*	*	*	*	*	*
Bo3g080050	155.45	167.96	120.28	433.86	357.96	437.94	1.898	4.3143e-34	2.5147e-32	60S ribosomal protein L27-3 [Brassica rapa]	GO:0003735(structural constituent of ribosome);GO:0005840(ribosome);GO:0006412(translation)	K02901	RP-L27e, RPL27	http://www.genome.jp/dbget-bin/www_bget?ko:K02901	ko03010(Ribosome)	KOG3418	60S ribosomal protein L27	sp|P51419|RL273_ARATH	60S ribosomal protein L27-3 OS=Arabidopsis thaliana OX=3702 GN=RPL27C PE=2 SV=2
Bo1g038940	9.22	11.46	9.21	24.27	26.92	29.92	1.8525	1.6713e-31	8.1806e-30	PREDICTED: UPF0483 protein CG5412 [Brassica oleracea var. oleracea]	*	*	*	*	*	KOG2551	Phospholipase/carboxyhydrolase	sp|Q9VDL1|LOVG_DROME	Esterase CG5412 OS=Drosophila melanogaster OX=7227 GN=CG5412 PE=2 SV=1
Bo4g182510	9	13.09	11.43	2.64	1.67	2.47	-1.7606	2.4984e-06	1.4373e-05	PREDICTED: uncharacterized protein LOC106340109 [Brassica oleracea var. oleracea]	GO:0003674(molecular_function);GO:0005634(nucleus);GO:0009739(response to gibberellin)	*	*	*	*	*	*	*	*
Bo6g090330	4.45	4.16	3.91	6.38	6.6	6.61	1.048	6.1633e-10	5.7486e-09	PREDICTED: sickle tail protein-like [Brassica oleracea var. oleracea]	GO:0016021(integral component of membrane)	*	*	*	*	*	*	*	*
Bo1g141240	1.15	1.33	1.08	0.2	0.19	0.11	-2.28	1.1248e-09	1.0165e-08	cytosolic endo-beta-N-acetylglucosaminidase 2-like isoform X2 [Brassica napus]	*	K01227	E3.2.1.96	http://www.genome.jp/dbget-bin/www_bget?ko:K01227	ko00511(Other glycan degradation)	KOG2331	Predicted glycosylhydrolase	sp|Q9SRL4|ENAS2_ARATH	Cytosolic endo-beta-N-acetylglucosaminidase 2 OS=Arabidopsis thaliana OX=3702 GN=ENGASE2 PE=1 SV=1
Bo1g016300	9.42	8.07	6.75	17.56	16.18	20.05	1.5773	1.1164e-18	2.3645e-17	PREDICTED: protein arginine N-methyltransferase 1.1 [Brassica oleracea var. oleracea]	GO:0006479(protein methylation);GO:0008168(methyltransferase activity)	K11434	PRMT1	http://www.genome.jp/dbget-bin/www_bget?ko:K11434	*	KOG1499	Protein arginine N-methyltransferase PRMT1 and related enzymes	sp|Q9SU94|ANM11_ARATH	Protein arginine N-methyltransferase 1.1 OS=Arabidopsis thaliana OX=3702 GN=PRMT11 PE=1 SV=1
Bo4g149740	0.09	0.04	0.07	0.32	0.16	0.46	1.7849	1.5840e-02	4.2752e-02	PREDICTED: GLABRA2 expression modulator-like [Brassica oleracea var. oleracea]	*	*	*	*	*	*	*	sp|Q8S8F8|GEM_ARATH	GLABRA2 expression modulator OS=Arabidopsis thaliana OX=3702 GN=GEM PE=1 SV=1
Bo5g021030	2.18	2.36	1.25	4.67	3.52	4.88	1.6004	4.2794e-10	4.0621e-09	PREDICTED: pentatricopeptide repeat-containing protein At1g15510, chloroplastic [Brassica oleracea var. oleracea]	GO:0008270(zinc ion binding);GO:0009416(response to light stimulus);GO:0009451(RNA modification);GO:0009507(chloroplast);GO:0009658(chloroplast organization)	*	*	*	*	*	*	sp|Q9M9E2|PPR45_ARATH	Pentatricopeptide repeat-containing protein At1g15510, chloroplastic OS=Arabidopsis thaliana OX=3702 GN=PCMP-H73 PE=1 SV=1
Bo5g025270	1.61	2.6	3.91	6.63	20.42	23.26	2.806	4.8178e-12	5.6195e-11	PREDICTED: nudix hydrolase 4 [Brassica oleracea var. oleracea]	GO:0016787(hydrolase activity)	K07766	E3.6.1.52	http://www.genome.jp/dbget-bin/www_bget?ko:K07766	*	KOG2839	Diadenosine and diphosphoinositol polyphosphate phosphohydrolase	sp|Q9LE73|NUDT4_ARATH	Nudix hydrolase 4 OS=Arabidopsis thaliana OX=3702 GN=NUDT4 PE=1 SV=1
Bo3g065830	17.55	18.57	18.98	24.92	30.99	33.67	1.1519	5.9287e-26	2.0921e-24	unnamed protein product, partial [Brassica oleracea]	*	K00627	DLAT, aceF, pdhC	http://www.genome.jp/dbget-bin/www_bget?ko:K00627	ko00020(Citrate cycle (TCA cycle));ko00010(Glycolysis / Gluconeogenesis);ko00620(Pyruvate metabolism)	KOG0559	Dihydrolipoamide succinyltransferase (2-oxoglutarate dehydrogenase, E2 subunit)	sp|Q8RWN9|ODP22_ARATH	Dihydrolipoyllysine-residue acetyltransferase component 2 of pyruvate dehydrogenase complex, mitochondrial OS=Arabidopsis thaliana OX=3702 GN=At3g13930 PE=1 SV=2
Bo7g113150	5.41	5.35	3.85	28.72	31.91	25.47	2.977	2.5382e-70	6.9886e-68	PREDICTED: dnaJ homolog subfamily B member 1-like [Brassica oleracea var. oleracea]	GO:0006457(protein folding);GO:0051082(unfolded protein binding)	K09510	DNAJB4	http://www.genome.jp/dbget-bin/www_bget?ko:K09510	*	KOG0712	Molecular chaperone (DnaJ superfamily)	sp|Q80Y75|DJB13_MOUSE	DnaJ homolog subfamily B member 13 OS=Mus musculus OX=10090 GN=Dnajb13 PE=1 SV=1
Bo1g082450	0.4	0.69	0.34	0	0.04	0	-3.1548	7.6104e-06	4.0429e-05	PREDICTED: uncharacterized protein LOC106294417 [Brassica oleracea var. oleracea]	*	*	*	*	*	*	*	sp|Q6DGE9|UN45B_DANRE	Protein unc-45 homolog B OS=Danio rerio OX=7955 GN=unc45b PE=1 SV=2
Bo4g017430	3.72	5.07	3.53	0.57	0.83	0.53	-2.0655	5.8782e-08	4.2822e-07	PREDICTED: uncharacterized protein LOC106342730 [Brassica oleracea var. oleracea]	GO:0003674(molecular_function);GO:0005575(cellular_component);GO:0008150(biological_process)	*	*	*	*	*	*	*	*
Bo5g017400	2.1	2.6	1.52	3.16	2.9	3.95	1.1941	1.0844e-06	6.5860e-06	PREDICTED: CSC1-like protein At1g11960 [Brassica oleracea var. oleracea]	GO:0016021(integral component of membrane)	*	*	*	*	KOG1134	Uncharacterized conserved protein	sp|B5TYT3|CSCL7_ARATH	CSC1-like protein At1g11960 OS=Arabidopsis thaliana OX=3702 GN=At1g11960 PE=2 SV=1
Bo7g030920	142.24	162.72	146.81	308.83	325.04	281.87	1.456	1.9060e-49	2.4468e-47	PREDICTED: glucose-1-phosphate adenylyltransferase small subunit, chloroplastic [Brassica oleracea var. oleracea]	GO:0005524(ATP binding);GO:0005978(glycogen biosynthetic process);GO:0008878(glucose-1-phosphate adenylyltransferase activity);GO:0009507(chloroplast);GO:0019252(starch biosynthetic process)	K00975	glgC	http://www.genome.jp/dbget-bin/www_bget?ko:K00975	ko00520(Amino sugar and nucleotide sugar metabolism);ko00500(Starch and sucrose metabolism)	*	*	sp|Q9M462|GLGS_BRANA	Glucose-1-phosphate adenylyltransferase small subunit, chloroplastic OS=Brassica napus OX=3708 GN=AGPS1 PE=2 SV=1
Bo6g003560	3.17	6.15	2.44	0.76	1.66	0.75	-1.3415	7.5731e-04	2.8168e-03	PREDICTED: WAT1-related protein At1g44800 [Brassica oleracea var. oleracea]	GO:0016021(integral component of membrane);GO:0022857(transmembrane transporter activity)	*	*	*	*	*	*	sp|Q9LPF1|WTR8_ARATH	WAT1-related protein At1g44800 OS=Arabidopsis thaliana OX=3702 GN=At1g44800 PE=1 SV=1
Bo2g105010	9.42	8.72	11.47	2.88	2.5	2.75	-1.3869	9.4327e-07	5.7809e-06	PREDICTED: 21 kDa protein-like [Brassica oleracea var. oleracea]	GO:0004857(enzyme inhibitor activity)	*	*	*	*	*	*	sp|Q9SI72|PMEI9_ARATH	Pectinesterase inhibitor 9 OS=Arabidopsis thaliana OX=3702 GN=PMEI9 PE=2 SV=1
Bo8g091790	0.74	1.38	0.46	0.21	0.05	0.18	-1.6194	1.7183e-02	4.5961e-02	unnamed protein product [Brassica oleracea]	*	K09260	MEF2A	http://www.genome.jp/dbget-bin/www_bget?ko:K09260	*	*	*	sp|Q9M2K8|AGL18_ARATH	Agamous-like MADS-box protein AGL18 OS=Arabidopsis thaliana OX=3702 GN=AGL18 PE=1 SV=1
novel.13819	0.13	0.35	0.67	2.8	1.95	1.83	2.3507	2.0844e-04	8.6543e-04	PREDICTED: uncharacterized protein LOC106338432 [Brassica oleracea var. oleracea]	*	*	*	*	*	*	*	*	*
Bo8g007210	4.47	5.82	4.43	12.52	9.08	10.78	1.5424	1.4095e-09	1.2591e-08	PREDICTED: DNA-directed RNA polymerase III subunit RPC8-like isoform X1 [Brassica oleracea var. oleracea]	GO:0003899(DNA-directed 5'-3' RNA polymerase activity);GO:0005634(nucleus);GO:0006351(transcription, DNA-templated);GO:0008380(RNA splicing)	K03022	RPC8, POLR3H	http://www.genome.jp/dbget-bin/www_bget?ko:K03022	ko03020(RNA polymerase)	KOG3297	DNA-directed RNA polymerase subunit E'	sp|Q9Y535|RPC8_HUMAN	DNA-directed RNA polymerase III subunit RPC8 OS=Homo sapiens OX=9606 GN=POLR3H PE=1 SV=1
Bo5g038640	0.97	1.08	1.59	2.3	6.47	3.8	2.0382	3.3380e-06	1.8846e-05	uncharacterized protein LOC111201635 [Brassica napus]	*	*	*	*	*	*	*	*	*
Bo8g107270	7.53	7.01	6.57	2.12	2.81	2.46	-1.0545	2.2877e-06	1.3255e-05	PREDICTED: ninja-family protein AFP2-like [Brassica oleracea var. oleracea]	GO:0007165(signal transduction)	*	*	*	*	*	*	sp|Q9LMX5|AFP2_ARATH	Ninja-family protein AFP2 OS=Arabidopsis thaliana OX=3702 GN=AFP2 PE=1 SV=1
Bo1g019440	0.98	0.71	1.41	8.48	8.23	6.71	3.2387	2.7667e-32	1.4330e-30	PREDICTED: glucan endo-1,3-beta-glucosidase 14-like [Brassica oleracea var. oleracea]	GO:0004553(hydrolase activity, hydrolyzing O-glycosyl compounds);GO:0005975(carbohydrate metabolic process)	*	*	*	*	*	*	sp|Q9ZQG9|E1314_ARATH	Glucan endo-1,3-beta-glucosidase 14 OS=Arabidopsis thaliana OX=3702 GN=At2g27500 PE=2 SV=2
novel.6000	9.41	9.63	7.73	0.51	0.56	0.24	-3.6762	2.5756e-32	1.3390e-30	unnamed protein product [Microthlaspi erraticum]	*	*	*	*	*	*	*	sp|P10978|POLX_TOBAC	Retrovirus-related Pol polyprotein from transposon TNT 1-94 OS=Nicotiana tabacum OX=4097 PE=2 SV=1
Bo6g117920	19.26	19.01	23.48	1.82	2.61	2.32	-2.7304	2.4095e-55	4.0336e-53	PREDICTED: serine/threonine-protein kinase EDR1 [Brassica oleracea var. oleracea]	GO:0004672(protein kinase activity);GO:0004674(protein serine/threonine kinase activity);GO:0004709(MAP kinase kinase kinase activity);GO:0004712(protein serine/threonine/tyrosine kinase activity);GO:0005515(protein binding);GO:0005524(ATP binding);GO:0005634(nucleus);GO:0005739(mitochondrion);GO:0006468(protein phosphorylation);GO:0009651(response to salt stress);GO:0010182(sugar mediated signal…	*	*	*	*	*	*	sp|Q9C9U5|SIS8_ARATH	Probable serine/threonine-protein kinase SIS8 OS=Arabidopsis thaliana OX=3702 GN=SIS8 PE=1 SV=1
Bo3g026640	4.3	3.92	5.34	0.97	1.48	1.2	-1.4264	9.2118e-08	6.5299e-07	PREDICTED: SPX and EXS domain-containing protein 5 isoform X1 [Brassica oleracea var. oleracea]	GO:0016021(integral component of membrane)	*	*	*	*	KOG1162	Predicted small molecule transporter	sp|Q54G02|SPXS5_DICDI	SPX and EXS domain-containing protein 5 OS=Dictyostelium discoideum OX=44689 GN=DDB_G0290647 PE=3 SV=2
Bo3g184600	24.98	24.05	19.15	33.47	34.24	32.81	1.0033	4.5585e-16	7.7773e-15	eukaryotic initiation factor 4A-1 [Brassica rapa]	GO:0003676(nucleic acid binding);GO:0003743(translation initiation factor activity);GO:0004386(helicase activity);GO:0005515(protein binding);GO:0005524(ATP binding);GO:0005618(cell wall);GO:0005730(nucleolus);GO:0005737(cytoplasm);GO:0005794(Golgi apparatus);GO:0005829(cytosol);GO:0006413(translational initiation);GO:0009506(plasmodesma);GO:0046686(response to cadmium ion)	K03257	EIF4A	http://www.genome.jp/dbget-bin/www_bget?ko:K03257	ko03013(RNA transport)	KOG0328	Predicted ATP-dependent RNA helicase FAL1, involved in rRNA maturation, DEAD-box superfamily	sp|P41376|IF4A1_ARATH	Eukaryotic initiation factor 4A-1 OS=Arabidopsis thaliana OX=3702 GN=EIF4A1 PE=1 SV=1
Bo5g033100	0.88	0.71	0.81	0.19	0.21	0.23	-1.4352	1.8212e-04	7.6476e-04	PREDICTED: wall-associated receptor kinase 2-like [Brassica oleracea var. oleracea]	GO:0004672(protein kinase activity);GO:0005509(calcium ion binding);GO:0005524(ATP binding);GO:0016021(integral component of membrane);GO:0030247(polysaccharide binding)	*	*	*	*	*	*	sp|Q9LMP1|WAK2_ARATH	Wall-associated receptor kinase 2 OS=Arabidopsis thaliana OX=3702 GN=WAK2 PE=1 SV=1
Bo1g005990	59.47	91.06	30.31	22.24	18.92	19	-1.0783	5.3236e-04	2.0423e-03	PREDICTED: chaperone protein dnaJ 11, chloroplastic-like [Brassica oleracea var. oleracea]	*	*	*	*	*	KOG0712	Molecular chaperone (DnaJ superfamily)	sp|Q9FYB5|DNJ11_ARATH	Chaperone protein dnaJ 11, chloroplastic OS=Arabidopsis thaliana OX=3702 GN=ATJ11 PE=1 SV=2
Bo8g077320	32.07	28.01	29.01	10.27	10.58	9.5	-1.1095	6.9172e-20	1.6056e-18	unnamed protein product [Brassica oleracea]	GO:0000911(cytokinesis by cell plate formation)	*	*	*	*	*	*	sp|Q8RWD5|SCD2_ARATH	Coiled-coil domain-containing protein SCD2 OS=Arabidopsis thaliana OX=3702 GN=SCD2 PE=1 SV=1
Bo1g141320	136.71	203.18	128.79	16.99	16.06	26.32	-2.5331	9.5200e-33	5.0561e-31	unnamed protein product [Brassica oleracea]	*	*	*	*	*	*	*	sp|Q94AK6|SAG20_ARATH	Senescence associated gene 20 OS=Arabidopsis thaliana OX=3702 GN=SAG20 PE=2 SV=1
Bo6g067950	0.59	1.29	0.71	0.06	0.1	0.27	-1.8704	1.4442e-03	5.0463e-03	PREDICTED: ethylene-responsive transcription factor WRI1-like [Brassica oleracea var. oleracea]	GO:0003677(DNA binding);GO:0003700(DNA-binding transcription factor activity);GO:0005634(nucleus)	*	*	*	*	*	*	sp|Q6X5Y6|WRI1_ARATH	Ethylene-responsive transcription factor WRI1 OS=Arabidopsis thaliana OX=3702 GN=WRI1 PE=1 SV=1
novel.8957	2.3	2.76	2.23	4.98	4.49	4.78	1.3915	8.1059e-13	1.0160e-11	PREDICTED: protein MCM10 homolog [Brassica oleracea var. oleracea]	GO:0003690(double-stranded DNA binding);GO:0003697(single-stranded DNA binding);GO:0005634(nucleus);GO:0006270(DNA replication initiation)	K10736	MCM10	http://www.genome.jp/dbget-bin/www_bget?ko:K10736	*	*	*	sp|Q5EAW4|MCM10_XENLA	Protein MCM10 homolog OS=Xenopus laevis OX=8355 GN=mcm10 PE=1 SV=2
novel.7058	34.44	25.59	29.58	7.11	9	7.17	-1.4932	1.9678e-20	4.8047e-19	PREDICTED: alpha-galactosidase 2 [Brassica oleracea var. oleracea]	GO:0005975(carbohydrate metabolic process);GO:0052692(raffinose alpha-galactosidase activity)	K07407	E3.2.1.22B, galA, rafA	http://www.genome.jp/dbget-bin/www_bget?ko:K07407	ko00052(Galactose metabolism);ko00603(Glycosphingolipid biosynthesis - globo and isoglobo series);ko00561(Glycerolipid metabolism);ko00600(Sphingolipid metabolism)	KOG2366	Alpha-D-galactosidase (melibiase)	sp|Q8RX86|AGAL2_ARATH	Alpha-galactosidase 2 OS=Arabidopsis thaliana OX=3702 GN=AGAL2 PE=1 SV=1
Bo4g008180	7.39	7.13	6.9	36.72	35.74	35.79	2.7518	6.1572e-122	4.6852e-119	transcription factor ABA-INDUCIBLE bHLH-TYPE-like [Brassica napus]	GO:0046983(protein dimerization activity)	*	*	*	*	*	*	sp|Q9ZPY8|AIB_ARATH	Transcription factor ABA-INDUCIBLE bHLH-TYPE OS=Arabidopsis thaliana OX=3702 GN=AIB PE=2 SV=2
Bo9g173900	135.3	150.2	154.48	337.79	322.6	295.28	1.5489	1.9712e-34	1.1685e-32	PREDICTED: soluble inorganic pyrophosphatase 6, chloroplastic-like [Brassica oleracea var. oleracea]	GO:0000287(magnesium ion binding);GO:0004427(inorganic diphosphatase activity);GO:0005737(cytoplasm);GO:0006796(phosphate-containing compound metabolic process)	K01507	ppa	http://www.genome.jp/dbget-bin/www_bget?ko:K01507	ko00190(Oxidative phosphorylation)	KOG1626	Inorganic pyrophosphatase/Nucleosome remodeling factor, subunit NURF38	sp|Q9LXC9|IPYR6_ARATH	Soluble inorganic pyrophosphatase 6, chloroplastic OS=Arabidopsis thaliana OX=3702 GN=PPA6 PE=1 SV=1
Bo9g061070	1.09	0.74	0.99	2.05	3.57	2.31	1.8171	7.6734e-07	4.7675e-06	BnaCnng71790D [Brassica napus]	*	K19042	BOI	http://www.genome.jp/dbget-bin/www_bget?ko:K19042	*	*	*	sp|Q9FHE4|BRG1_ARATH	BOI-related E3 ubiquitin-protein ligase 1 OS=Arabidopsis thaliana OX=3702 GN=BRG1 PE=1 SV=1
Bo2g005480	7.85	6.96	11.15	0.41	1.57	1.75	-2.2594	6.3723e-09	5.2309e-08	PREDICTED: metacaspase-9-like [Brassica oleracea var. oleracea]	*	*	*	*	*	KOG1546	Metacaspase involved in regulation of apoptosis	sp|Q9FYE1|MCA9_ARATH	Metacaspase-9 OS=Arabidopsis thaliana OX=3702 GN=AMC9 PE=1 SV=1
Bo7g108980	0.95	0.86	0.61	3.29	4.32	3.06	2.3317	1.9843e-06	1.1603e-05	PREDICTED: MLP-like protein 328 [Brassica oleracea var. oleracea]	GO:0006952(defense response)	*	*	*	*	*	*	sp|Q9ZVF3|ML328_ARATH	MLP-like protein 328 OS=Arabidopsis thaliana OX=3702 GN=MLP328 PE=2 SV=1
Bo8g049590	4.17	2.64	2.93	1.04	1.2	0.62	-1.2707	6.4520e-05	2.9350e-04	inner membrane protein oxa1-related [Brassica oleracea]	*	K03217	yidC, spoIIIJ, OXA1, ccfA	http://www.genome.jp/dbget-bin/www_bget?ko:K03217	ko03060(Protein export)	KOG1239	Inner membrane protein translocase involved in respiratory chain assembly	sp|Q9SKD3|OXA1L_ARATH	Mitochondrial inner membrane protein OXA1-like OS=Arabidopsis thaliana OX=3702 GN=OXA1L PE=2 SV=1
Bo4g049480	18.62	5.99	18.31	24.11	35.99	30.08	1.3407	4.6371e-03	1.4369e-02	PREDICTED: UDP-glycosyltransferase 74C1 [Brassica oleracea var. oleracea]	GO:0016758(transferase activity, transferring hexosyl groups)	*	*	*	*	*	*	sp|Q9SKC1|U74C1_ARATH	UDP-glycosyltransferase 74C1 OS=Arabidopsis thaliana OX=3702 GN=UGT74C1 PE=2 SV=1
Bo5g108530	17.76	16.48	15.35	4.11	7.74	3.85	-1.169	1.2371e-05	6.3628e-05	early nodulin-like protein 3 [Brassica napus]	GO:0009055(electron transfer activity)	*	*	*	*	*	*	sp|Q8LC95|ENL3_ARATH	Early nodulin-like protein 3 OS=Arabidopsis thaliana OX=3702 GN=At5g25090 PE=2 SV=2
Bo8g087210	36.3	59.31	32.38	7.84	12.65	12.02	-1.5017	3.9230e-11	4.1681e-10	PREDICTED: probable pectate lyase 13 [Brassica oleracea var. oleracea]	GO:0016021(integral component of membrane);GO:0030570(pectate lyase activity);GO:0045490(pectin catabolic process);GO:0046872(metal ion binding)	K01728	pel	http://www.genome.jp/dbget-bin/www_bget?ko:K01728	ko00040(Pentose and glucuronate interconversions)	*	*	sp|Q93Z04|PLY13_ARATH	Probable pectate lyase 13 OS=Arabidopsis thaliana OX=3702 GN=PMR6 PE=1 SV=1
novel.16511	21.6	17.58	26.25	6.42	6.89	4.63	-1.3096	5.7037e-05	2.6162e-04	*	*	*	*	*	*	*	*	*	*
novel.35703	0.44	0.15	0.24	1.01	0.66	0.6	1.5272	1.4260e-02	3.8988e-02	uncharacterized protein LOC106410211 [Brassica napus]	*	*	*	*	*	*	*	sp|P04323|POL3_DROME	Retrovirus-related Pol polyprotein from transposon 17.6 OS=Drosophila melanogaster OX=7227 GN=pol PE=4 SV=1
Bo8g098050	7.38	5.38	8.63	12.91	18.54	21.5	1.6625	1.8729e-10	1.8508e-09	xyloglucan 6-xylosyltransferase 1-like [Brassica napus]	GO:0000139(Golgi membrane);GO:0000271(polysaccharide biosynthetic process);GO:0005515(protein binding);GO:0005768(endosome);GO:0005794(Golgi apparatus);GO:0005797(Golgi medial cisterna);GO:0005802(trans-Golgi network);GO:0005829(cytosol);GO:0006486(protein glycosylation);GO:0009969(xyloglucan biosynthetic process);GO:0010411(xyloglucan metabolic process);GO:0016021(integral component of membrane)…	K08238	XXT	http://www.genome.jp/dbget-bin/www_bget?ko:K08238	*	*	*	sp|Q9LZJ3|XXT1_ARATH	Xyloglucan 6-xylosyltransferase 1 OS=Arabidopsis thaliana OX=3702 GN=XXT1 PE=1 SV=1
Bo1g019630	0.03	0.03	0	0.18	0.22	0.19	2.9646	2.2421e-06	1.3003e-05	unnamed protein product [Brassica oleracea]	*	*	*	*	*	*	*	sp|P16128|Y4849_ARATH	Uncharacterized protein At4g18490 OS=Arabidopsis thaliana OX=3702 GN=At4g18490 PE=4 SV=3
Bo3g006870	22.14	31.4	22.01	1.66	1.83	1.92	-3.277	7.7771e-65	1.8082e-62	PREDICTED: homeobox protein knotted-1-like 4 isoform X1 [Brassica oleracea var. oleracea]	GO:0003677(DNA binding);GO:0005634(nucleus);GO:0006355(regulation of transcription, DNA-templated)	*	*	*	*	KOG0773	Transcription factor MEIS1 and related HOX domain proteins	sp|P48001|KNAT4_ARATH	Homeobox protein knotted-1-like 4 OS=Arabidopsis thaliana OX=3702 GN=KNAT4 PE=1 SV=3
Bo9g174880	0.03	0.37	0.1	0.76	2.3	3.51	3.4412	4.4864e-09	3.7710e-08	PREDICTED: flavonoid 3&apos;-monooxygenase [Brassica oleracea var. oleracea]	GO:0004497(monooxygenase activity);GO:0005506(iron ion binding);GO:0016021(integral component of membrane);GO:0016705(oxidoreductase activity, acting on paired donors, with incorporation or reduction of molecular oxygen);GO:0020037(heme binding)	K05280	E1.14.13.21	http://www.genome.jp/dbget-bin/www_bget?ko:K05280	ko00944(Flavone and flavonol biosynthesis);ko00941(Flavonoid biosynthesis)	*	*	sp|Q9SD85|F3PH_ARATH	Flavonoid 3&apos;-monooxygenase OS=Arabidopsis thaliana OX=3702 GN=CYP75B1 PE=1 SV=1
Bo00579s080	8.88	8.5	6.35	29.04	30.82	26.21	2.287	6.7131e-54	1.0483e-51	PREDICTED: zinc finger protein CONSTANS-LIKE 15-like [Brassica oleracea var. oleracea]	GO:0005634(nucleus);GO:0008270(zinc ion binding)	*	*	*	*	*	*	sp|Q9C7E8|COL15_ARATH	Zinc finger protein CONSTANS-LIKE 15 OS=Arabidopsis thaliana OX=3702 GN=COL15 PE=1 SV=1
Bo7g109850	16.11	17.51	14.09	35.32	32.87	34.96	1.5478	7.2648e-31	3.4589e-29	unnamed protein product [Brassica oleracea]	GO:0042254(ribosome biogenesis);GO:1990904(ribonucleoprotein complex)	K02936	RP-L7Ae, RPL7A	http://www.genome.jp/dbget-bin/www_bget?ko:K02936	ko03010(Ribosome)	KOG3166	60S ribosomal protein L7A	sp|Q9LZH9|RL7A2_ARATH	60S ribosomal protein L7a-2 OS=Arabidopsis thaliana OX=3702 GN=RPL7AB PE=2 SV=1
novel.14281	0.51	0.77	0.97	3.36	2.51	3.29	2.3284	1.7359e-12	2.1057e-11	hypothetical protein F2Q70_00026953 [Brassica cretica]	*	K03696	clpC	http://www.genome.jp/dbget-bin/www_bget?ko:K03696	*	*	*	sp|Q9FI56|CLPC1_ARATH	Chaperone protein ClpC1, chloroplastic OS=Arabidopsis thaliana OX=3702 GN=CLPC1 PE=1 SV=1
Bo8g100510	8.57	6.35	7.74	14.01	16.96	60.35	2.0705	4.4039e-04	1.7196e-03	PREDICTED: probable cadmium/zinc-transporting ATPase HMA1, chloroplastic [Brassica oleracea var. oleracea]	GO:0005524(ATP binding);GO:0016021(integral component of membrane);GO:0019829(cation-transporting ATPase activity);GO:0046872(metal ion binding)	*	*	*	*	KOG0203	Na+/K+ ATPase, alpha subunit	sp|Q9M3H5|HMA1_ARATH	Probable cadmium/zinc-transporting ATPase HMA1, chloroplastic OS=Arabidopsis thaliana OX=3702 GN=HMA1 PE=2 SV=2
Bo4g177540	30.86	18.32	30.87	7.89	9.83	9.19	-1.1907	8.5823e-08	6.1064e-07	PREDICTED: UDP-glycosyltransferase 74C1-like [Brassica oleracea var. oleracea]	GO:0016758(transferase activity, transferring hexosyl groups)	*	*	*	*	*	*	sp|Q9SKC1|U74C1_ARATH	UDP-glycosyltransferase 74C1 OS=Arabidopsis thaliana OX=3702 GN=UGT74C1 PE=2 SV=1
Bo1g051030	0.6	0.72	0.8	2.45	2.5	2.74	2.2116	3.8935e-14	5.5976e-13	PREDICTED: mitochondrial carrier protein MTM1-like [Brassica oleracea var. oleracea]	GO:0016021(integral component of membrane)	K15119	SLC25A39_40	http://www.genome.jp/dbget-bin/www_bget?ko:K15119	*	KOG0751	Mitochondrial aspartate/glutamate carrier protein Aralar/Citrin (contains EF-hand Ca2+-binding domains)	sp|Q944H5|MTM1_ARATH	Mitochondrial carrier protein MTM1 OS=Arabidopsis thaliana OX=3702 GN=MTM1 PE=2 SV=1
Bo3g014080	3.53	5.55	4.54	57.36	58.07	65.76	4.1195	1.0542e-126	8.6510e-124	PREDICTED: uncharacterized protein LOC106328610 [Brassica oleracea var. oleracea]	*	*	*	*	*	*	*	*	*
Bo3g062100	7.13	7.15	6.07	2.17	2.07	2.27	-1.1989	1.2408e-11	1.3964e-10	unnamed protein product [Brassica oleracea]	*	*	*	*	*	KOG1737	Oxysterol-binding protein	sp|Q9SR33|ORP3B_ARATH	Oxysterol-binding protein-related protein 3B OS=Arabidopsis thaliana OX=3702 GN=ORP3B PE=2 SV=1
Bo2g028660	0	0	0	0.06	0.1	0.1	2.2826	4.2091e-03	1.3176e-02	PREDICTED: protein NETWORKED 4A-like [Brassica oleracea var. oleracea]	GO:0003779(actin binding)	*	*	*	*	*	*	sp|F4KEW8|NET4A_ARATH	Protein NETWORKED 4A OS=Arabidopsis thaliana OX=3702 GN=NET4A PE=2 SV=1
Bo3g059020	60.95	69.93	48.26	161.1	143.57	158.45	1.7985	1.8723e-32	9.7947e-31	PREDICTED: 60S ribosomal protein L18-2-like [Brassica oleracea var. oleracea]	GO:0003735(structural constituent of ribosome);GO:0005840(ribosome);GO:0006412(translation)	K02883	RP-L18e, RPL18	http://www.genome.jp/dbget-bin/www_bget?ko:K02883	ko03010(Ribosome)	KOG1714	60s ribosomal protein L18	sp|P42791|RL182_ARATH	60S ribosomal protein L18-2 OS=Arabidopsis thaliana OX=3702 GN=RPL18B PE=1 SV=2
novel.6161	2.18	3.04	2.34	0.26	0.64	0.58	-1.8351	1.0628e-07	7.4695e-07	hypothetical protein F2Q68_00011535 [Brassica cretica]	GO:0016021(integral component of membrane)	*	*	*	*	*	*	*	*
Bo4g197250	2.36	1.4	2.41	0.25	0.19	0.23	-2.5833	2.9629e-10	2.8611e-09	PREDICTED: cytochrome P450 78A6 [Brassica oleracea var. oleracea]	GO:0004497(monooxygenase activity);GO:0005506(iron ion binding);GO:0016021(integral component of membrane);GO:0016705(oxidoreductase activity, acting on paired donors, with incorporation or reduction of molecular oxygen);GO:0020037(heme binding)	*	*	*	*	*	*	sp|Q9ZNR0|C78A6_ARATH	Cytochrome P450 78A6 OS=Arabidopsis thaliana OX=3702 GN=CYP78A6 PE=2 SV=1
Bo4g147130	0.29	0.53	0.51	1.15	1.4	4.5	1.8051	1.4615e-02	3.9827e-02	PREDICTED: uncharacterized protein LOC106341031 [Brassica oleracea var. oleracea]	*	*	*	*	*	*	*	*	*
Bo2g022000	6.51	10.11	12.29	0.55	1.46	0.84	-2.6991	1.6165e-11	1.7921e-10	PREDICTED: germin-like protein 1 [Brassica oleracea var. oleracea]	GO:0005618(cell wall);GO:0030145(manganese ion binding);GO:0045735(nutrient reservoir activity);GO:0048046(apoplast)	*	*	*	*	*	*	sp|P45854|GLP1_SINAL	Germin-like protein 1 OS=Sinapis alba OX=3728 GN=GLP1 PE=2 SV=1
Bo8g051450	78.85	71.46	82.39	28.68	29.37	25.6	-1.0309	3.5418e-15	5.6041e-14	PREDICTED: GDP-L-galactose phosphorylase 1-like [Brassica oleracea var. oleracea]	GO:0080048(GDP-D-glucose phosphorylase activity)	K14190	VTC2_5	http://www.genome.jp/dbget-bin/www_bget?ko:K14190	ko00053(Ascorbate and aldarate metabolism)	*	*	sp|Q8RWE8|GGAP1_ARATH	GDP-L-galactose phosphorylase 1 OS=Arabidopsis thaliana OX=3702 GN=VTC2 PE=1 SV=1
Bo1g147150	3.28	3.01	3.03	5.08	4.56	5.88	1.1724	1.4336e-09	1.2793e-08	PREDICTED: heterogeneous nuclear ribonucleoprotein 1-like isoform X1 [Brassica oleracea var. oleracea]	GO:0003723(RNA binding)	K14411	MSI	http://www.genome.jp/dbget-bin/www_bget?ko:K14411	ko03015(mRNA surveillance pathway)	KOG0118	FOG: RRM domain	sp|Q8W034|RNP1_ARATH	Heterogeneous nuclear ribonucleoprotein 1 OS=Arabidopsis thaliana OX=3702 GN=RNP1 PE=1 SV=1
Bo5g016670	0.04	0.04	0	0.07	0.28	0.3	2.2072	3.1555e-03	1.0170e-02	PREDICTED: cytochrome P450 87A3-like isoform X1 [Brassica oleracea var. oleracea]	GO:0004497(monooxygenase activity);GO:0005506(iron ion binding);GO:0016705(oxidoreductase activity, acting on paired donors, with incorporation or reduction of molecular oxygen);GO:0020037(heme binding)	*	*	*	*	*	*	sp|Q7XU38|C87A3_ORYSJ	Cytochrome P450 87A3 OS=Oryza sativa subsp. japonica OX=39947 GN=CYP87A3 PE=2 SV=3
Bo00940s050	1.8	1.01	2.26	10.33	9.26	13.99	3.0315	4.7158e-23	1.3869e-21	PREDICTED: uncharacterized protein LOC106320489 [Brassica oleracea var. oleracea]	*	*	*	*	*	*	*	*	*
Bo2g008990	18.95	18.5	15.99	27.74	29.84	29.73	1.143	1.7875e-21	4.6785e-20	PREDICTED: succinyl-CoA ligase [ADP-forming] subunit alpha-1, mitochondrial-like [Brassica oleracea var. oleracea]	GO:0000166(nucleotide binding);GO:0004775(succinate-CoA ligase );GO:0005739(mitochondrion);GO:0006099(tricarboxylic acid cycle);GO:0048037	K01899	LSC1	http://www.genome.jp/dbget-bin/www_bget?ko:K01899	ko00020(Citrate cycle (TCA cycle));ko00640(Propanoate metabolism)	KOG1254	ATP-citrate lyase	sp|P68209|SUCA1_ARATH	Succinate--CoA ligase [ADP-forming] subunit alpha-1, mitochondrial OS=Arabidopsis thaliana OX=3702 GN=At5g08300 PE=1 SV=1
Bo4g125510	1.27	1.47	1.44	3.81	3.19	3.31	1.6941	1.3040e-18	2.7492e-17	unnamed protein product [Brassica oleracea]	*	*	*	*	*	KOG0061	Transporter, ABC superfamily (Breast cancer resistance protein)	sp|Q9FT51|AB27G_ARATH	ABC transporter G family member 27 OS=Arabidopsis thaliana OX=3702 GN=ABCG27 PE=2 SV=1
novel.36088	5.07	16.54	21.37	42.3	33.45	27.84	1.6578	3.4878e-04	1.3898e-03	*	*	*	*	*	*	*	*	*	*
Bo9g058330	0.14	0.03	2.07	0	0	0	-2.6223	1.0017e-03	3.6259e-03	PREDICTED: GDSL esterase/lipase At5g03610-like [Brassica oleracea var. oleracea]	GO:0016788(hydrolase activity, acting on ester bonds)	*	*	*	*	*	*	sp|Q9LZS7|GDL71_ARATH	GDSL esterase/lipase At5g03610 OS=Arabidopsis thaliana OX=3702 GN=At5g03610 PE=2 SV=1
Bo2g057490	0.81	0.63	1.03	0.08	0.17	0.19	-1.8815	1.8394e-04	7.7180e-04	hypothetical protein F2Q69_00020140 [Brassica cretica]	*	*	*	*	*	*	*	sp|C0LGH3|Y5614_ARATH	Probable LRR receptor-like serine/threonine-protein kinase At1g56140 OS=Arabidopsis thaliana OX=3702 GN=At1g56140 PE=2 SV=2
novel.7588	6.87	7.66	7.35	2.21	2.71	2.25	-1.3205	2.4647e-23	7.3783e-22	PREDICTED: disease resistance protein TAO1-like [Brassica oleracea var. oleracea]	GO:0007165(signal transduction);GO:0043531(ADP binding)	*	*	*	*	*	*	sp|F4JWM0|DSC2_ARATH	Disease resistance-like protein DSC2 OS=Arabidopsis thaliana OX=3702 GN=DSC2 PE=1 SV=1
Bo6g022510	32.82	46.08	33.26	102.04	88.54	68.34	1.5361	5.6262e-10	5.2724e-09	PREDICTED: uncharacterized protein LOC106296628 [Brassica oleracea var. oleracea]	GO:0016021(integral component of membrane)	*	*	*	*	*	*	*	*
Bo3g068470	2133.21	2125	1555.25	519.03	539.85	509.48	-1.4364	2.1344e-24	6.8608e-23	PREDICTED: translationally-controlled tumor protein homolog [Brassica oleracea var. oleracea]	*	*	*	*	*	KOG1727	Microtubule-binding protein (translationally controlled tumor protein)	sp|Q944W6|TCTP_BRAOL	Translationally-controlled tumor protein homolog OS=Brassica oleracea OX=3712 GN=TCTP PE=2 SV=1
Bo2g068030	0.09	0.29	0.22	11.93	9.35	9.89	5.8026	4.0989e-65	9.5835e-63	PREDICTED: WAT1-related protein At1g70260 [Brassica oleracea var. oleracea]	GO:0016021(integral component of membrane);GO:0022857(transmembrane transporter activity)	*	*	*	*	*	*	sp|F4I5D5|WTR11_ARATH	WAT1-related protein At1g70260 OS=Arabidopsis thaliana OX=3702 GN=At1g70260 PE=2 SV=1
Bo1g033040	1.02	1.57	0.64	0.09	0.24	0.3	-1.6279	6.2976e-03	1.8851e-02	PREDICTED: uncharacterized protein LOC106294812, partial [Brassica oleracea var. oleracea]	*	*	*	*	*	*	*	*	*
Bo1g150230	9.3	11.44	6.74	1.71	1.88	1.8	-1.8306	5.9510e-14	8.4026e-13	PREDICTED: RNA polymerase II degradation factor 1-like isoform X1 [Brassica oleracea var. oleracea]	*	*	*	*	*	*	*	*	*
Bo3g047040	0.27	0.27	0.33	0.51	0.55	0.84	1.3532	7.1264e-03	2.1063e-02	PREDICTED: F-box/kelch-repeat protein At4g38940-like [Brassica oleracea var. oleracea]	*	*	*	*	*	*	*	sp|Q9SVJ9|FBK95_ARATH	F-box/kelch-repeat protein At4g38940 OS=Arabidopsis thaliana OX=3702 GN=At4g38940 PE=1 SV=1
Bo4g165430	4.92	2.77	3.76	1.42	1.52	0.67	-1.123	3.0673e-03	9.9128e-03	PREDICTED: dof zinc finger protein DOF2.1 [Brassica oleracea var. oleracea]	GO:0003677(DNA binding);GO:0005634(nucleus);GO:0005730(nucleolus);GO:0006355(regulation of transcription, DNA-templated);GO:0008270(zinc ion binding);GO:0044212	*	*	*	*	*	*	sp|Q8LE43|DOF21_ARATH	Dof zinc finger protein DOF2.1 OS=Arabidopsis thaliana OX=3702 GN=DOF2.1 PE=2 SV=2
Bo01428s010	39.59	16.79	25.24	2.95	5.05	2.65	-2.4257	1.4982e-16	2.6603e-15	PREDICTED: multicopper oxidase LPR1 [Brassica oleracea var. oleracea]	GO:0005507(copper ion binding);GO:0005783(endoplasmic reticulum);GO:0010073(meristem maintenance);GO:0016036(cellular response to phosphate starvation);GO:0016491(oxidoreductase activity);GO:0016682(oxidoreductase activity, acting on diphenols and related substances as donors, oxygen as acceptor);GO:0080167(response to karrikin)	*	*	*	*	*	*	sp|F4I4K5|LPR1_ARATH	Multicopper oxidase LPR1 OS=Arabidopsis thaliana OX=3702 GN=LPR1 PE=2 SV=1
Bo3g185650	71.4	48.57	72.64	14.71	13.5	13.12	-1.7562	3.1869e-20	7.6215e-19	PREDICTED: cellulose synthase-like protein E1 [Brassica oleracea var. oleracea]	GO:0016021(integral component of membrane);GO:0016760(cellulose synthase );GO:0030244(cellulose biosynthetic process);GO:0071555(cell wall organization)	*	*	*	*	*	*	sp|Q8VZK9|CSLE1_ARATH	Cellulose synthase-like protein E1 OS=Arabidopsis thaliana OX=3702 GN=CSLE1 PE=2 SV=1
Bo2g033970	16.31	14.37	20.12	6.31	6.36	5.53	-1.0309	1.0754e-07	7.5462e-07	unnamed protein product, partial [Brassica oleracea]	GO:0006355(regulation of transcription, DNA-templated);GO:0008270(zinc ion binding);GO:0043565(sequence-specific DNA binding)	*	*	*	*	*	*	sp|Q5HZ36|GAT21_ARATH	GATA transcription factor 21 OS=Arabidopsis thaliana OX=3702 GN=GATA21 PE=1 SV=2
Bo9g005630	3.07	6.3	2.03	0.42	1.58	0.51	-1.592	4.6815e-04	1.8180e-03	PREDICTED: endoglucanase 17 [Brassica oleracea var. oleracea]	GO:0008810(cellulase activity);GO:0030245(cellulose catabolic process)	*	*	*	*	*	*	sp|O81416|GUN17_ARATH	Endoglucanase 17 OS=Arabidopsis thaliana OX=3702 GN=At4g02290 PE=2 SV=1
Bo2g092550	2.78	3.06	1.63	0.76	0.5	0.69	-1.363	1.8754e-03	6.3973e-03	PREDICTED: NAC domain-containing protein 2 [Brassica oleracea var. oleracea]	GO:0005634(nucleus);GO:0009793(embryo development ending in seed dormancy);GO:0044212;GO:0045893(positive regulation of transcription, DNA-templated);GO:1900057(positive regulation of leaf senescence)	*	*	*	*	*	*	sp|Q9CAR0|NAC32_ARATH	NAC transcription factor 32 OS=Arabidopsis thaliana OX=3702 GN=NAC032 PE=2 SV=1
Bo9g030810	15.44	11.67	14.41	3.79	3.67	3.28	-1.4891	2.9994e-16	5.2086e-15	PREDICTED: regulatory protein NPR1 [Brassica oleracea var. oleracea]	*	K14508	NPR1	http://www.genome.jp/dbget-bin/www_bget?ko:K14508	ko04075(Plant hormone signal transduction)	*	*	sp|P93002|NPR1_ARATH	Regulatory protein NPR1 OS=Arabidopsis thaliana OX=3702 GN=NPR1 PE=1 SV=1
Bo6g010610	1.44	1.19	1.3	2.86	4	2.82	1.7026	6.8207e-13	8.6135e-12	PREDICTED: hexokinase-like 1 protein [Brassica oleracea var. oleracea]	GO:0001678(cellular glucose homeostasis);GO:0004396(hexokinase activity);GO:0005524(ATP binding);GO:0005536(glucose binding);GO:0005623(cell);GO:0006096(glycolytic process)	K00844	HK	http://www.genome.jp/dbget-bin/www_bget?ko:K00844	ko00520(Amino sugar and nucleotide sugar metabolism);ko00051(Fructose and mannose metabolism);ko00052(Galactose metabolism);ko00010(Glycolysis / Gluconeogenesis);ko00500(Starch and sucrose metabolism)	KOG1369	Hexokinase	sp|Q9FZG4|HXKL1_ARATH	Hexokinase-like 1 protein OS=Arabidopsis thaliana OX=3702 GN=At1g47840 PE=2 SV=2
Bo3g169080	23.19	21.02	19.88	7.39	6.39	8.03	-1.0972	2.1145e-11	2.3190e-10	PREDICTED: UDP-glucosyl transferase 73B2-like [Brassica oleracea var. oleracea]	GO:0016758(transferase activity, transferring hexosyl groups)	*	*	*	*	*	*	sp|Q94C57|U73B2_ARATH	UDP-glucosyl transferase 73B2 OS=Arabidopsis thaliana OX=3702 GN=UGT73B2 PE=1 SV=1
Bo5g088190	0.26	0.3	0.54	0.05	0.05	0	-2.0814	3.4766e-03	1.1089e-02	BnaC05g28680D [Brassica napus]	*	K14572	MDN1, REA1	http://www.genome.jp/dbget-bin/www_bget?ko:K14572	ko03008(Ribosome biogenesis in eukaryotes)	*	*	sp|A0A1P8AUY4|MDN1_ARATH	Midasin OS=Arabidopsis thaliana OX=3702 GN=MDN1 PE=1 SV=1
Bo6g094090	15.94	15.97	17.74	28.22	20.63	31.96	1.1291	2.5843e-08	1.9722e-07	PREDICTED: type IV inositol polyphosphate 5-phosphatase 3-like [Brassica oleracea var. oleracea]	GO:0016787(hydrolase activity);GO:0046856(phosphatidylinositol dephosphorylation)	*	*	*	*	KOG0566	Inositol-1,4,5-triphosphate 5-phosphatase (synaptojanin), INP51/INP52/INP53 family	sp|Q8H0Z6|IP5P3_ARATH	Type IV inositol polyphosphate 5-phosphatase 3 OS=Arabidopsis thaliana OX=3702 GN=IP5P3 PE=1 SV=1
Bo9g111330	0.56	0.59	0.4	0	0.03	0	-3.7858	1.0653e-08	8.5071e-08	PREDICTED: oligopeptide transporter 9 [Brassica oleracea var. oleracea]	GO:0016021(integral component of membrane);GO:0055085(transmembrane transport)	*	*	*	*	KOG2262	Sexual differentiation process protein ISP4	sp|Q9FJD2|OPT9_ARATH	Oligopeptide transporter 9 OS=Arabidopsis thaliana OX=3702 GN=OPT9 PE=2 SV=1
novel.8521	2.18	1.33	1.63	0.43	0.41	0.19	-1.7163	2.1399e-05	1.0593e-04	hypothetical protein BRARA_C01999 [Brassica rapa]	*	*	*	*	*	*	*	*	*
Bo4g139860	11.14	10.69	12.25	2.33	2.88	2.62	-1.6917	1.2217e-25	4.2503e-24	PREDICTED: WAT1-related protein At5g40240-like isoform X1 [Brassica oleracea var. oleracea]	*	*	*	*	*	*	*	sp|Q9FL08|WTR42_ARATH	WAT1-related protein At5g40240 OS=Arabidopsis thaliana OX=3702 GN=At5g40240 PE=2 SV=1
Bo4g052420	2.53	2.55	3.05	4.53	3.86	4	1.0177	8.9456e-05	3.9824e-04	PREDICTED: GPN-loop GTPase 2 homolog [Brassica oleracea var. oleracea]	GO:0005525(GTP binding);GO:0005874(microtubule);GO:0009658(chloroplast organization);GO:0009793(embryo development ending in seed dormancy);GO:0016787(hydrolase activity);GO:0051301(cell division);GO:1902182(shoot apical meristem development)	K06883	K06883	http://www.genome.jp/dbget-bin/www_bget?ko:K06883	*	KOG1534	Putative transcription factor FET5	sp|Q56XY2|QQT1_ARATH	GPN-loop GTPase QQT1 OS=Arabidopsis thaliana OX=3702 GN=QQT1 PE=1 SV=1
novel.35242	1.88	3.09	3.27	0.6	0.65	0.79	-1.4809	6.0070e-03	1.8084e-02	PREDICTED: uncharacterized protein LOC108846104 [Raphanus sativus]	*	*	*	*	*	*	*	*	*
Bo5g154010	15.6	12.7	14.07	1.41	3.97	2.54	-1.9476	2.5540e-13	3.3804e-12	PREDICTED: protein SIEVE ELEMENT OCCLUSION A-like [Brassica oleracea var. oleracea]	GO:0010088(phloem development);GO:0016021(integral component of membrane)	*	*	*	*	*	*	sp|Q93XX2|SEOA_ARATH	Protein SIEVE ELEMENT OCCLUSION A OS=Arabidopsis thaliana OX=3702 GN=SEOA PE=1 SV=1
Bo7g081790	3.16	2.8	2.16	0.74	0.48	0.39	-1.7549	1.2140e-06	7.3273e-06	PREDICTED: uncharacterized protein LOC106301992 [Brassica oleracea var. oleracea]	*	*	*	*	*	*	*	*	*
Bo5g003990	95.73	94.13	106.95	155.85	143.4	153.28	1.0429	1.3911e-14	2.0927e-13	hypothetical protein F2Q69_00025747 [Brassica cretica]	GO:0009507(chloroplast);GO:0015979(photosynthesis);GO:0015995(chlorophyll biosynthetic process);GO:0016630(protochlorophyllide reductase activity)	K00218	E1.3.1.33, por	http://www.genome.jp/dbget-bin/www_bget?ko:K00218	ko00860(Porphyrin and chlorophyll metabolism)	KOG1208	Dehydrogenases with different specificities (related to short-chain alcohol dehydrogenases)	sp|O48741|PORC_ARATH	Protochlorophyllide reductase C, chloroplastic OS=Arabidopsis thaliana OX=3702 GN=PORC PE=1 SV=1
Bo8g109530	0	0.38	0	1.4	6.51	0	2.0087	1.1035e-02	3.0968e-02	hypothetical protein DY000_02057956 [Brassica cretica]	GO:0000160(phosphorelay signal transduction system)	K14492	ARR-A	http://www.genome.jp/dbget-bin/www_bget?ko:K14492	ko04075(Plant hormone signal transduction)	*	*	sp|O82798|ARR4_ARATH	Two-component response regulator ARR4 OS=Arabidopsis thaliana OX=3702 GN=ARR4 PE=1 SV=1
Bo7g078120	1.07	1.44	0.84	0.22	0.38	0.46	-1.163	1.3473e-03	4.7384e-03	PREDICTED: probable inactive leucine-rich repeat receptor-like protein kinase At1g66830 [Brassica oleracea var. oleracea]	GO:0004674(protein serine/threonine kinase activity);GO:0005524(ATP binding);GO:0005886(plasma membrane);GO:0009505(plant-type cell wall);GO:0009570(chloroplast stroma);GO:0010069(zygote asymmetric cytokinesis in embryo sac);GO:0016021(integral component of membrane);GO:0046777(protein autophosphorylation);GO:0090406(pollen tube)	*	*	*	*	*	*	sp|Q9ZU46|ZAR1_ARATH	Receptor protein kinase-like protein ZAR1 OS=Arabidopsis thaliana OX=3702 GN=ZAR1 PE=1 SV=1
Bo8g108930	0	0.01	0	0.2	0.28	0.12	3.8048	1.4141e-07	9.7402e-07	PREDICTED: G-type lectin S-receptor-like serine/threonine-protein kinase At1g11330 [Brassica oleracea var. oleracea]	*	*	*	*	*	*	*	sp|Q9SXB8|Y1133_ARATH	G-type lectin S-receptor-like serine/threonine-protein kinase At1g11330 OS=Arabidopsis thaliana OX=3702 GN=At1g11330 PE=1 SV=3
Bo5g050640	4.18	3.04	2.94	6.28	5.02	4.8	1.0826	3.7162e-05	1.7653e-04	PREDICTED: probable prolyl 4-hydroxylase 3 [Brassica oleracea var. oleracea]	GO:0000137(Golgi cis cisterna);GO:0004656(procollagen-proline 4-dioxygenase activity);GO:0005506(iron ion binding);GO:0005634(nucleus);GO:0005739(mitochondrion);GO:0005768(endosome);GO:0005783(endoplasmic reticulum);GO:0005789(endoplasmic reticulum membrane);GO:0005794(Golgi apparatus);GO:0005802(trans-Golgi network);GO:0016021(integral component of membrane);GO:0016705(oxidoreductase activity, a…	K00472	E1.14.11.2	http://www.genome.jp/dbget-bin/www_bget?ko:K00472	ko00330(Arginine and proline metabolism)	KOG1591	Prolyl 4-hydroxylase alpha subunit	sp|Q9LN20|P4H3_ARATH	Probable prolyl 4-hydroxylase 3 OS=Arabidopsis thaliana OX=3702 GN=P4H3 PE=2 SV=1
Bo8g090150	0.45	0.38	0.37	0.73	1.11	0.38	1.2244	8.2787e-03	2.4031e-02	PREDICTED: uncharacterized protein LOC106307366 [Brassica oleracea var. oleracea]	*	*	*	*	*	*	*	*	*
Bo1g003090	97.89	77.61	81.54	120.53	118.37	142.71	1.038	2.1452e-08	1.6534e-07	PREDICTED: probable signal peptidase complex subunit 1 [Brassica oleracea var. oleracea]	GO:0005787(signal peptidase complex);GO:0006465(signal peptide processing);GO:0008233(peptidase activity);GO:0016021(integral component of membrane)	K12946	SPCS1	http://www.genome.jp/dbget-bin/www_bget?ko:K12946	ko03060(Protein export)	*	*	sp|Q944J0|SPCS1_ARATH	Probable signal peptidase complex subunit 1 OS=Arabidopsis thaliana OX=3702 GN=At2g22425 PE=3 SV=1
Bo4g186850	10.72	7.18	7.39	0.71	1.06	1.84	-2.3179	8.1854e-12	9.3674e-11	PREDICTED: protein ALUMINUM SENSITIVE 3 [Brassica oleracea var. oleracea]	GO:0016021(integral component of membrane)	K02069	ABC.X2.P	http://www.genome.jp/dbget-bin/www_bget?ko:K02069	*	*	*	sp|Q9ZUT3|ALS3_ARATH	Protein ALUMINUM SENSITIVE 3 OS=Arabidopsis thaliana OX=3702 GN=ALS3 PE=1 SV=1
Bo3g103280	92.86	107.59	90.04	186.33	176.48	185.1	1.3567	7.4112e-32	3.7325e-30	PREDICTED: glutamate-1-semialdehyde 2,1-aminomutase, chloroplastic [Brassica oleracea var. oleracea]	GO:0008483(transaminase activity);GO:0030170(pyridoxal phosphate binding);GO:0033014(tetrapyrrole biosynthetic process);GO:0042286(glutamate-1-semialdehyde 2,1-aminomutase activity)	K01845	hemL	http://www.genome.jp/dbget-bin/www_bget?ko:K01845	ko00860(Porphyrin and chlorophyll metabolism)	KOG1401	Acetylornithine aminotransferase	sp|Q85WB7|GSA_BRANA	Glutamate-1-semialdehyde 2,1-aminomutase, chloroplastic OS=Brassica napus OX=3708 GN=GSA PE=2 SV=1
Bo2g056080	3.45	4.52	1.24	11.48	8.22	12.21	2.1643	2.4312e-10	2.3673e-09	PREDICTED: DNA polymerase alpha subunit B [Brassica oleracea var. oleracea]	GO:0003677(DNA binding);GO:0003887(DNA-directed DNA polymerase activity);GO:0005634(nucleus);GO:0005658(alpha DNA polymerase:primase complex);GO:0005739(mitochondrion);GO:0005829(cytosol);GO:0006260(DNA replication);GO:0006270(DNA replication initiation)	K02321	POLA2	http://www.genome.jp/dbget-bin/www_bget?ko:K02321	ko03030(DNA replication)	KOG1625	DNA polymerase alpha-primase complex, polymerase-associated subunit B	sp|Q14181|DPOA2_HUMAN	DNA polymerase alpha subunit B OS=Homo sapiens OX=9606 GN=POLA2 PE=1 SV=2
Bo5g017860	0.26	0.33	0.16	0.99	0.88	0.76	2.1706	2.7032e-10	2.6243e-09	PREDICTED: putative pentatricopeptide repeat-containing protein At1g13800 [Brassica oleracea var. oleracea]	GO:0009793(embryo development ending in seed dormancy)	*	*	*	*	*	*	sp|Q9LMH5|PPR42_ARATH	Putative pentatricopeptide repeat-containing protein At1g13800 OS=Arabidopsis thaliana OX=3702 GN=At1g13800 PE=3 SV=1
Bo6g095110	0.25	0	0.32	1.39	0.87	2.21	2.3658	8.9203e-04	3.2693e-03	PREDICTED: thioredoxin H8-like [Brassica oleracea var. oleracea]	GO:0005623(cell);GO:0006662(glycerol ether metabolic process);GO:0015035(protein disulfide oxidoreductase activity);GO:0045454(cell redox homeostasis)	K03671	trxA	http://www.genome.jp/dbget-bin/www_bget?ko:K03671	*	KOG0907	Thioredoxin	sp|Q9CAS1|TRXH8_ARATH	Thioredoxin H8 OS=Arabidopsis thaliana OX=3702 GN=TRX8 PE=2 SV=1
Bo4g004630	6.52	6.06	6.42	2.08	1.66	2.47	-1.1662	1.1556e-06	6.9963e-06	PREDICTED: uncharacterized protein LOC106337609 [Brassica oleracea var. oleracea]	*	*	*	*	*	*	*	*	*
novel.7481	3.31	1.41	2.37	0.39	0.17	0.57	-1.9467	5.1151e-04	1.9688e-03	hypothetical protein F2Q68_00000493 [Brassica cretica]	*	*	*	*	*	*	*	*	*
Bo5g123380	0.33	0.38	0.64	2.08	3.81	2.69	2.7207	9.0113e-08	6.3997e-07	PREDICTED: cell wall / vacuolar inhibitor of fructosidase 1-like [Brassica oleracea var. oleracea]	GO:0004857(enzyme inhibitor activity)	*	*	*	*	*	*	sp|F4HWQ8|CVIF1_ARATH	Cell wall / vacuolar inhibitor of fructosidase 1 OS=Arabidopsis thaliana OX=3702 GN=C/VIF1 PE=1 SV=1
Bo9g169330	15.69	16.53	15.84	35.74	30.95	32.79	1.4834	6.5982e-26	2.3225e-24	PREDICTED: protein RETICULATA-RELATED 4 [Brassica oleracea var. oleracea]	*	*	*	*	*	*	*	sp|Q94CJ5|RER4_ARATH	Protein RETICULATA-RELATED 4, chloroplastic OS=Arabidopsis thaliana OX=3702 GN=RER4 PE=2 SV=1
Bo5g020800	26.73	27.46	27.54	41	46.56	45.5	1.129	3.4940e-15	5.5348e-14	PREDICTED: uncharacterized protein LOC106292743 [Brassica oleracea var. oleracea]	GO:0000139(Golgi membrane);GO:0005515(protein binding);GO:0006886(intracellular protein transport);GO:0006890(retrograde vesicle-mediated transport, Golgi to ER);GO:0006891(intra-Golgi vesicle-mediated transport);GO:0009507(chloroplast);GO:0015031(protein transport);GO:0030126(COPI vesicle coat)	*	*	*	*	*	*	sp|C0HLF1|TSTD_DICDI	TSET complex member tstD OS=Dictyostelium discoideum OX=44689 GN=tstD PE=1 SV=1
Bo8g074870	0.22	0.53	0.46	0	0	0	-2.5514	1.2880e-03	4.5482e-03	PREDICTED: uncharacterized protein LOC106307594 [Brassica oleracea var. oleracea]	*	*	*	*	*	*	*	*	*
Bo8g082180	3.87	3.19	4.25	0.14	0.86	0.77	-2.0907	4.4138e-06	2.4405e-05	PREDICTED: alpha carbonic anhydrase 1, chloroplastic isoform X1 [Brassica oleracea var. oleracea]	GO:0004089(carbonate dehydratase activity);GO:0008270(zinc ion binding);GO:0009570(chloroplast stroma)	K01674	cah	http://www.genome.jp/dbget-bin/www_bget?ko:K01674	ko00910(Nitrogen metabolism)	KOG0382	Carbonic anhydrase	sp|O04846|ATCA1_ARATH	Alpha carbonic anhydrase 1, chloroplastic OS=Arabidopsis thaliana OX=3702 GN=ACA1 PE=1 SV=2
Bo8g093140	0.7	0.89	0.79	0.25	0.22	0.23	-1.2083	5.5992e-03	1.6987e-02	hypothetical protein F2Q69_00062146 [Brassica cretica]	*	*	*	*	*	*	*	sp|Q9LX51|FBL64_ARATH	F-box/LRR-repeat protein At3g59200 OS=Arabidopsis thaliana OX=3702 GN=At3g59200 PE=2 SV=1
Bo6g076710	32.63	28.25	33.34	63.06	45.7	61.49	1.3006	1.8601e-07	1.2611e-06	PREDICTED: uncharacterized protein LOC106301079 [Brassica oleracea var. oleracea]	GO:0009941(chloroplast envelope)	*	*	*	*	*	*	*	*
Bo9g133010	9.85	10.65	7.77	13.26	16.51	15.17	1.0971	2.9584e-11	3.1926e-10	PREDICTED: 2-methoxy-6-polyprenyl-1,4-benzoquinol methylase, mitochondrial isoform X2 [Brassica oleracea var. oleracea]	GO:0006744(ubiquinone biosynthetic process);GO:0031314(extrinsic component of mitochondrial inner membrane);GO:0032259(methylation);GO:0043333(2-octaprenyl-6-methoxy-1,4-benzoquinone methylase activity)	K06127	COQ5	http://www.genome.jp/dbget-bin/www_bget?ko:K06127	ko00130(Ubiquinone and other terpenoid-quinone biosynthesis)	KOG1540	Ubiquinone biosynthesis methyltransferase COQ5	sp|Q9LVC8|COQ5_ARATH	2-methoxy-6-polyprenyl-1,4-benzoquinol methylase, mitochondrial OS=Arabidopsis thaliana OX=3702 GN=COQ5 PE=2 SV=1
Bo7g094740	129.34	139.94	117.93	217.04	235.73	231.63	1.1885	3.6926e-33	2.0228e-31	unnamed protein product [Brassica oleracea]	GO:0003735(structural constituent of ribosome);GO:0005840(ribosome);GO:0006412(translation)	K10900	WRN, RECQL2	http://www.genome.jp/dbget-bin/www_bget?ko:K10900	*	KOG0351	ATP-dependent DNA helicase	sp|Q9FT69|RQSIM_ARATH	ATP-dependent DNA helicase Q-like SIM OS=Arabidopsis thaliana OX=3702 GN=RECQSIM PE=2 SV=1
Bo6g048040	0.28	0	0	3.37	3.79	12.69	4.9734	4.1187e-15	6.4852e-14	PREDICTED: 22.0 kDa heat shock protein-like [Brassica oleracea var. oleracea]	*	K13993	HSP20	http://www.genome.jp/dbget-bin/www_bget?ko:K13993	ko04141(Protein processing in endoplasmic reticulum)	KOG0710	Molecular chaperone (small heat-shock protein Hsp26/Hsp42)	sp|Q38806|HSP22_ARATH	22.0 kDa heat shock protein OS=Arabidopsis thaliana OX=3702 GN=HSP22.0 PE=2 SV=1
Bo00871s020	35.18	34.96	33.05	10.59	11.37	9.1	-1.2834	2.2289e-33	1.2371e-31	PREDICTED: glycine-rich domain-containing protein 1 [Brassica oleracea var. oleracea]	GO:0005886(plasma membrane);GO:0009787(regulation of abscisic acid-activated signaling pathway);GO:0071470(cellular response to osmotic stress)	*	*	*	*	*	*	sp|Q9ZQ47|GRDP1_ARATH	Glycine-rich domain-containing protein 1 OS=Arabidopsis thaliana OX=3702 GN=GRDP1 PE=2 SV=1
Bo7g097500	90.43	74.42	106.29	9.09	9.73	8.93	-2.8186	5.7138e-53	8.5099e-51	PREDICTED: bidirectional sugar transporter SWEET12 [Brassica oleracea var. oleracea]	GO:0005886(plasma membrane);GO:0008643(carbohydrate transport);GO:0016021(integral component of membrane)	K15382	SLC50A, SWEET	http://www.genome.jp/dbget-bin/www_bget?ko:K15382	*	*	*	sp|O82587|SWT12_ARATH	Bidirectional sugar transporter SWEET12 OS=Arabidopsis thaliana OX=3702 GN=SWEET12 PE=1 SV=1
Bo4g173070	3.87	7.33	3.91	14.38	11.44	16.39	1.8937	2.0022e-13	2.6814e-12	PREDICTED: trans-cinnamate 4-monooxygenase-like [Brassica oleracea var. oleracea]	GO:0004497(monooxygenase activity);GO:0005506(iron ion binding);GO:0016705(oxidoreductase activity, acting on paired donors, with incorporation or reduction of molecular oxygen);GO:0020037(heme binding)	K00487	CYP73A	http://www.genome.jp/dbget-bin/www_bget?ko:K00487	ko00941(Flavonoid biosynthesis);ko00940(Phenylpropanoid biosynthesis);ko00945(Stilbenoid, diarylheptanoid and gingerol biosynthesis);ko00130(Ubiquinone and other terpenoid-quinone biosynthesis)	*	*	sp|P92994|TCMO_ARATH	Trans-cinnamate 4-monooxygenase OS=Arabidopsis thaliana OX=3702 GN=CYP73A5 PE=2 SV=1
Bo1g024050	4.07	3.91	3.84	1	1.53	0.92	-1.2464	4.2476e-04	1.6638e-03	PREDICTED: uncharacterized protein LOC106309577 [Brassica oleracea var. oleracea]	GO:0003674(molecular_function);GO:0008150(biological_process);GO:0016021(integral component of membrane)	*	*	*	*	*	*	*	*
Bo3g065380	5.89	5.97	6.59	1.42	0.89	1.88	-1.6351	7.2117e-10	6.6714e-09	PREDICTED: ABC transporter C family member 3 [Brassica oleracea var. oleracea]	GO:0005524(ATP binding);GO:0016021(integral component of membrane);GO:0016887(ATPase activity);GO:0042626(ATPase activity, coupled to transmembrane movement of substances)	*	*	*	*	KOG0054	Multidrug resistance-associated protein/mitoxantrone resistance protein, ABC superfamily	sp|Q9LK64|AB3C_ARATH	ABC transporter C family member 3 OS=Arabidopsis thaliana OX=3702 GN=ABCC3 PE=1 SV=1
Bo2g055820	24.42	37.42	22.54	61.81	60.26	81.52	1.6853	2.5396e-17	4.7854e-16	PREDICTED: REF/SRPP-like protein At1g67360 [Brassica oleracea var. oleracea]	*	*	*	*	*	*	*	sp|Q9FYF7|Y1736_ARATH	REF/SRPP-like protein At1g67360 OS=Arabidopsis thaliana OX=3702 GN=At1g67360 PE=2 SV=1
Bo2g010580	5.35	5.1	3.81	17.85	19.1	17.53	2.3635	5.4411e-60	1.0446e-57	PREDICTED: NADP-dependent malic enzyme 2-like [Brassica oleracea var. oleracea]	GO:0004471(malate dehydrogenase );GO:0046872(metal ion binding);GO:0051287(NAD binding)	K00029	E1.1.1.40, maeB	http://www.genome.jp/dbget-bin/www_bget?ko:K00029	ko00620(Pyruvate metabolism);ko00710(Carbon fixation in photosynthetic organisms)	KOG1257	NADP+-dependent malic enzyme	sp|Q9LYG3|MAOP2_ARATH	NADP-dependent malic enzyme 2 OS=Arabidopsis thaliana OX=3702 GN=NADP-ME2 PE=1 SV=1
Bo1g007970	288.19	280.23	268.41	80.06	87.78	72.4	-1.26	3.7217e-10	3.5569e-09	PREDICTED: costars family protein ST45-2 [Brassica oleracea var. oleracea]	GO:0005737(cytoplasm);GO:0005829(cytosol);GO:0032970(regulation of actin filament-based process)	*	*	*	*	*	*	sp|B4YYA9|COSA_EUTHA	Costars family protein ST45-2 OS=Eutrema halophilum OX=98038 PE=3 SV=1
Bo2g160990	7.34	12.02	7.18	20.08	16.51	29.59	1.697	1.7682e-10	1.7519e-09	PREDICTED: nicotinamidase 2-like [Brassica oleracea var. oleracea]	GO:0003824(catalytic activity)	*	*	*	*	*	*	sp|Q9FMX7|NIC2_ARATH	Nicotinamidase 2 OS=Arabidopsis thaliana OX=3702 GN=NIC2 PE=1 SV=1
Bo3g170790	6.58	7.33	7.61	1.81	2.13	1.56	-1.4926	1.4661e-12	1.7962e-11	PREDICTED: uncharacterized protein LOC106333132 isoform X1 [Brassica oleracea var. oleracea]	*	*	*	*	*	*	*	*	*
Bo1g020310	13.2	15.52	14.08	4.52	5.28	4.76	-1.1081	5.1370e-16	8.7393e-15	PREDICTED: uncharacterized zinc finger CCHC domain-containing protein At4g19190 [Brassica oleracea var. oleracea]	GO:0003714(transcription corepressor activity)	*	*	*	*	KOG3794	CBF1-interacting corepressor CIR and related proteins	sp|Q8VZ67|Y4919_ARATH	Uncharacterized zinc finger CCHC domain-containing protein At4g19190 OS=Arabidopsis thaliana OX=3702 GN=At4g19190 PE=2 SV=1
Bo2g098900	1.41	1.12	1.11	0.26	0.27	0.36	-1.4227	5.0583e-03	1.5532e-02	PREDICTED: mitochondrial adenine nucleotide transporter ADNT1-like isoform X2 [Brassica oleracea var. oleracea]	GO:0016021(integral component of membrane);GO:0022857(transmembrane transporter activity)	K14684	SLC25A23S	http://www.genome.jp/dbget-bin/www_bget?ko:K14684	*	KOG0036	Predicted mitochondrial carrier protein	sp|O04619|ADNT1_ARATH	Mitochondrial adenine nucleotide transporter ADNT1 OS=Arabidopsis thaliana OX=3702 GN=ADNT1 PE=1 SV=1
Bo4g176210	0.5	0.67	0.27	1.36	1.15	1.79	1.9572	3.2155e-09	2.7475e-08	PREDICTED: histone-lysine N-methyltransferase ATX1 isoform X2 [Brassica oleracea var. oleracea]	GO:0000785(chromatin);GO:0003682(chromatin binding);GO:0005634(nucleus);GO:0005737(cytoplasm);GO:0005886(plasma membrane);GO:0006357(regulation of transcription by RNA polymerase II);GO:0009414(response to water deprivation);GO:0009738(abscisic acid-activated signaling pathway);GO:0009910(negative regulation of flower development);GO:0010093(specification of floral organ identity);GO:0010228(vege…	*	*	*	*	KOG1080	Histone H3 (Lys4) methyltransferase complex, subunit SET1 and related methyltransferases	sp|Q9C5X4|ATX1_ARATH	Histone H3-lysine(4) N-trimethyltransferase ATX1 OS=Arabidopsis thaliana OX=3702 GN=ATX1 PE=1 SV=2
Bo00686s080	31.51	41.03	37.13	16.35	16.49	14.49	-1.0483	9.4433e-14	1.3095e-12	unnamed protein product [Brassica oleracea]	GO:0005524(ATP binding);GO:0009408(response to heat);GO:0009414(response to water deprivation);GO:0009651(response to salt stress);GO:0010078(maintenance of root meristem identity);GO:0010231(maintenance of seed dormancy);GO:0010492(maintenance of shoot apical meristem identity);GO:0042393(histone binding)	K11647	SMARCA2_4	http://www.genome.jp/dbget-bin/www_bget?ko:K11647	*	*	*	sp|F4J9M5|CHR12_ARATH	Probable ATP-dependent DNA helicase CHR12 OS=Arabidopsis thaliana OX=3702 GN=CHR12 PE=2 SV=1
Bo4g018540	0.24	0.41	0.3	0.06	0.04	0	-1.9464	4.9179e-03	1.5142e-02	PREDICTED: probable pectinesterase/pectinesterase inhibitor 16 [Brassica oleracea var. oleracea]	GO:0004857(enzyme inhibitor activity);GO:0030599(pectinesterase activity);GO:0042545(cell wall modification);GO:0045330(aspartyl esterase activity);GO:0045490(pectin catabolic process)	*	*	*	*	*	*	sp|Q9SKX2|PME16_ARATH	Probable pectinesterase/pectinesterase inhibitor 16 OS=Arabidopsis thaliana OX=3702 GN=PME16 PE=2 SV=1
Bo6g018630	1.92	2.13	1.67	3.71	3.65	4.02	1.4251	8.4556e-18	1.6692e-16	PREDICTED: presequence protease 2, chloroplastic/mitochondrial [Brassica oleracea var. oleracea]	GO:0003824(catalytic activity);GO:0005739(mitochondrion);GO:0009507(chloroplast);GO:0016485(protein processing);GO:0046872(metal ion binding)	K06972	PITRM1, PreP, CYM1	http://www.genome.jp/dbget-bin/www_bget?ko:K06972	*	KOG0961	Predicted Zn2+-dependent endopeptidase, insulinase superfamily	sp|Q8VY06|PREP2_ARATH	Presequence protease 2, chloroplastic/mitochondrial OS=Arabidopsis thaliana OX=3702 GN=PREP2 PE=1 SV=1
Bo3g035630	75.07	55.46	59.2	20.33	26.33	33.52	-1.125	1.4883e-04	6.3622e-04	cysteine-rich and transmembrane domain-containing protein WIH2-like isoform X5 [Brassica rapa]	*	*	*	*	*	*	*	*	*
Bo9g032460	0.52	0.4	0.61	1.64	3.67	2.82	2.6218	1.3537e-10	1.3569e-09	ethylene-responsive transcription factor ERF061-like [Brassica napus]	GO:0003677(DNA binding);GO:0003700(DNA-binding transcription factor activity);GO:0005634(nucleus)	*	*	*	*	*	*	sp|Q9C7W2|ERF61_ARATH	Ethylene-responsive transcription factor ERF061 OS=Arabidopsis thaliana OX=3702 GN=ERF061 PE=2 SV=1
Bo8g102930	3.45	4.1	3.63	0.46	1.56	1.6	-1.1475	1.0867e-03	3.9048e-03	PREDICTED: MORC family CW-type zinc finger protein 3-like isoform X1 [Brassica oleracea var. oleracea]	*	*	*	*	*	KOG1845	MORC family ATPases	sp|Q56Y74|MORC6_ARATH	Protein MICRORCHIDIA 6 OS=Arabidopsis thaliana OX=3702 GN=MORC6 PE=1 SV=1
Bo6g051490	11.69	10.93	10.77	3.55	3.46	3.89	-1.1652	4.8157e-15	7.5370e-14	PREDICTED: cellulose synthase-like protein E1 [Brassica oleracea var. oleracea]	GO:0016021(integral component of membrane);GO:0016760(cellulose synthase );GO:0030244(cellulose biosynthetic process);GO:0071555(cell wall organization)	*	*	*	*	*	*	sp|Q8VZK9|CSLE1_ARATH	Cellulose synthase-like protein E1 OS=Arabidopsis thaliana OX=3702 GN=CSLE1 PE=2 SV=1
Bo8g004170	5.39	2.77	4.36	1.26	1.69	0.93	-1.1855	4.6375e-04	1.8023e-03	PREDICTED: probable pectate lyase 1 isoform X2 [Brassica oleracea var. oleracea]	GO:0030570(pectate lyase activity);GO:0045490(pectin catabolic process);GO:0046872(metal ion binding)	K01728	pel	http://www.genome.jp/dbget-bin/www_bget?ko:K01728	ko00040(Pentose and glucuronate interconversions)	*	*	sp|Q940Q1|PLY1_ARATH	Probable pectate lyase 1 OS=Arabidopsis thaliana OX=3702 GN=At1g04680 PE=2 SV=2
Bo8g067070	10.43	10.76	10.64	18.01	15.44	18.36	1.1443	5.3758e-14	7.6265e-13	PREDICTED: alanine aminotransferase 1, mitochondrial-like [Brassica oleracea var. oleracea]	*	K00814	GPT, ALT	http://www.genome.jp/dbget-bin/www_bget?ko:K00814	ko00250(Alanine, aspartate and glutamate metabolism);ko00220(Arginine biosynthesis);ko00710(Carbon fixation in photosynthetic organisms)	KOG0258	Alanine aminotransferase	sp|F4I7I0|ALAT1_ARATH	Alanine aminotransferase 1, mitochondrial OS=Arabidopsis thaliana OX=3702 GN=ALAAT1 PE=1 SV=1
novel.2551	1.35	0.89	0.95	0.45	0.21	0.28	-1.1857	1.1244e-02	3.1500e-02	hypothetical protein F2Q69_00037919 [Brassica cretica]	*	K20367	ERGIC3, ERV46	http://www.genome.jp/dbget-bin/www_bget?ko:K20367	*	*	*	*	*
Bo8g073730	760.94	629.63	920.1	211.96	213.76	188.47	-1.4615	1.3237e-17	2.5659e-16	PREDICTED: glutamate--glyoxylate aminotransferase 1 [Brassica oleracea var. oleracea]	GO:0003824(catalytic activity);GO:0009058(biosynthetic process);GO:0030170(pyridoxal phosphate binding)	K14272	GGAT	http://www.genome.jp/dbget-bin/www_bget?ko:K14272	ko00250(Alanine, aspartate and glutamate metabolism);ko00220(Arginine biosynthesis);ko00260(Glycine, serine and threonine metabolism);ko00630(Glyoxylate and dicarboxylate metabolism);ko00710(Carbon fixation in photosynthetic organisms)	KOG0258	Alanine aminotransferase	sp|Q9LR30|GGT1_ARATH	Glutamate--glyoxylate aminotransferase 1 OS=Arabidopsis thaliana OX=3702 GN=GGAT1 PE=1 SV=1
Bo9g169230	23.76	21.32	20.8	5.62	6.37	6.4	-1.395	5.8644e-26	2.0712e-24	PREDICTED: IRK-interacting protein isoform X2 [Brassica oleracea var. oleracea]	*	*	*	*	*	*	*	sp|Q9LXU9|IRKI_ARATH	IRK-interacting protein OS=Arabidopsis thaliana OX=3702 GN=IRKI PE=1 SV=1
novel.29686	1.07	0	0	6.85	6.57	9.65	2.6999	4.8571e-04	1.8789e-03	unnamed protein product [Microthlaspi erraticum]	*	*	*	*	*	*	*	*	*
Bo7g064850	14.91	14.35	16.08	3.7	5.42	3.65	-1.3432	4.1676e-08	3.1019e-07	PREDICTED: maf-like protein DDB_G0281937 isoform X3 [Brassica oleracea var. oleracea]	GO:0047429(nucleoside-triphosphate diphosphatase activity)	K06287	maf	http://www.genome.jp/dbget-bin/www_bget?ko:K06287	*	*	*	sp|Q54TC5|NTPPB_DICDI	7-methyl-GTP pyrophosphatase OS=Dictyostelium discoideum OX=44689 GN=DDB_G0281937 PE=3 SV=1
Bo1g040440	93.27	100.07	94.27	243.1	220.28	237.36	1.7128	2.2642e-46	2.5068e-44	unnamed protein product [Brassica oleracea]	*	K02947	RP-S10e, RPS10	http://www.genome.jp/dbget-bin/www_bget?ko:K02947	ko03010(Ribosome)	KOG3344	40s ribosomal protein s10	sp|Q9SW09|RS101_ARATH	40S ribosomal protein S10-1 OS=Arabidopsis thaliana OX=3702 GN=RPS10A PE=2 SV=1
Bo9g174900	0.12	0.42	0.3	0.71	5.87	5.03	3.207	1.0838e-06	6.5834e-06	unnamed protein product [Brassica rapa]	GO:0004497(monooxygenase activity);GO:0005506(iron ion binding);GO:0016021(integral component of membrane);GO:0016705(oxidoreductase activity, acting on paired donors, with incorporation or reduction of molecular oxygen);GO:0020037(heme binding)	K05280	E1.14.13.21	http://www.genome.jp/dbget-bin/www_bget?ko:K05280	ko00944(Flavone and flavonol biosynthesis);ko00941(Flavonoid biosynthesis)	*	*	sp|Q9SD85|F3PH_ARATH	Flavonoid 3&apos;-monooxygenase OS=Arabidopsis thaliana OX=3702 GN=CYP75B1 PE=1 SV=1
Bo8g021740	1.18	2.2	0.53	6.48	5.01	6.47	2.5418	6.5116e-13	8.2555e-12	PREDICTED: DNA replication licensing factor MCM2-like [Brassica oleracea var. oleracea]	GO:0003677(DNA binding);GO:0003678(DNA helicase activity);GO:0005524(ATP binding);GO:0005634(nucleus);GO:0006270(DNA replication initiation);GO:0042555(MCM complex);GO:1905775(negative regulation of DNA helicase activity)	K02540	MCM2	http://www.genome.jp/dbget-bin/www_bget?ko:K02540	ko03030(DNA replication)	KOG0478	DNA replication licensing factor, MCM4 component	sp|Q9LPD9|MCM2_ARATH	DNA replication licensing factor MCM2 OS=Arabidopsis thaliana OX=3702 GN=MCM2 PE=1 SV=1
Bo9g006330	1.69	2.58	1.35	3.34	2.56	4.54	1.2729	1.8781e-04	7.8720e-04	PREDICTED: zerumbone synthase [Brassica oleracea var. oleracea]	GO:0016491(oxidoreductase activity)	*	*	*	*	KOG0725	Reductases with broad range of substrate specificities	sp|F1SWA0|ZERSY_ZINZE	Zerumbone synthase OS=Zingiber zerumbet OX=311405 GN=ZSD1 PE=1 SV=1
Bo7g066960	106.76	96.98	86.83	16.89	24.7	14.15	-1.9161	2.7010e-25	9.1753e-24	PREDICTED: acid phosphatase 1 [Brassica oleracea var. oleracea]	GO:0003993(acid phosphatase activity)	*	*	*	*	*	*	sp|P27061|PPA1_SOLLC	Acid phosphatase 1 OS=Solanum lycopersicum OX=4081 GN=APS1 PE=2 SV=1
Bo9g043540	5.47	2.46	4.15	8.71	36.73	199.24	2.9332	6.4917e-05	2.9525e-04	hypothetical protein DY000_02012823 [Brassica cretica]	*	*	*	*	*	*	*	sp|Q94JR6|DF206_ARATH	Defensin-like protein 206 OS=Arabidopsis thaliana OX=3702 GN=At3g59930 PE=3 SV=1
Bo6g121260	0.49	0.81	0.4	1.54	1.59	1.54	1.8586	8.4936e-12	9.7095e-11	PREDICTED: DNA topoisomerase 2-binding protein 1-A [Brassica oleracea var. oleracea]	*	K10728	TOPBP1	http://www.genome.jp/dbget-bin/www_bget?ko:K10728	ko03440(Homologous recombination)	KOG1929	Nucleotide excision repair factor NEF2, RAD4/CUT5 component	sp|Q800K6|TOB1A_XENLA	DNA topoisomerase 2-binding protein 1-A OS=Xenopus laevis OX=8355 GN=topbp1-A PE=1 SV=2
Bo4g031140	65.4	63.7	81.04	3.59	2.01	6.51	-3.3115	1.8663e-12	2.2554e-11	PREDICTED: UDP-glycosyltransferase 73C5-like [Brassica oleracea var. oleracea]	GO:0016758(transferase activity, transferring hexosyl groups)	K13496	UGT73C	http://www.genome.jp/dbget-bin/www_bget?ko:K13496	ko00908(Zeatin biosynthesis)	*	*	sp|Q9ZQ94|U73C5_ARATH	UDP-glycosyltransferase 73C5 OS=Arabidopsis thaliana OX=3702 GN=UGT73C5 PE=2 SV=1
Bo1g144250	3.25	3.51	2.35	10.35	7.63	10.17	2.0411	2.3684e-19	5.2807e-18	PREDICTED: probable receptor-like protein kinase At5g47070 [Brassica oleracea var. oleracea]	GO:0004672(protein kinase activity);GO:0005524(ATP binding)	*	*	*	*	*	*	sp|Q9SF86|PCRK1_ARATH	Serine/threonine-protein kinase PCRK1 OS=Arabidopsis thaliana OX=3702 GN=PCRK1 PE=1 SV=1
Bo00616s130	171.07	181.64	166.34	161.04	160.94	3407.31	1.9361	1.2488e-02	3.4632e-02	unnamed protein product [Microthlaspi erraticum]	*	*	*	*	*	*	*	sp|Q8TGM7|ART2_YEAST	Putative uncharacterized protein ART2 OS=Saccharomyces cerevisiae (strain ATCC 204508 / S288c) OX=559292 GN=ART2 PE=5 SV=1
Bo2g139140	2.47	1.98	1.94	3.15	3.02	3.83	1.057	2.2422e-05	1.1055e-04	PREDICTED: tRNA (guanine(10)-N2)-methyltransferase homolog [Brassica oleracea var. oleracea]	GO:0003676(nucleic acid binding);GO:0004809(tRNA (guanine-N2-)-methyltransferase activity);GO:0005737(cytoplasm);GO:0006400(tRNA modification);GO:0008168(methyltransferase activity);GO:0032259(methylation);GO:0080180(2-methylguanosine metabolic process)	K15430	TRM11, TRMT11	http://www.genome.jp/dbget-bin/www_bget?ko:K15430	*	KOG2671	Putative RNA methylase	sp|Q7TNK6|TRM11_RAT	tRNA (guanine(10)-N2)-methyltransferase homolog OS=Rattus norvegicus OX=10116 GN=Trmt11 PE=2 SV=1
Bo9g055840	2.4	1.83	2.17	0.59	1.07	0.56	-1.0183	4.7386e-03	1.4637e-02	PREDICTED: uncharacterized protein LOC106315629 [Brassica oleracea var. oleracea]	GO:0003676(nucleic acid binding);GO:0008270(zinc ion binding)	*	*	*	*	*	*	*	*
Bo3g058900	7.81	10.56	6.06	1.9	2.2	4.1	-1.1062	4.1025e-04	1.6123e-03	PREDICTED: peroxisomal adenine nucleotide carrier 1 [Brassica oleracea var. oleracea]	GO:0005347(ATP transmembrane transporter activity);GO:0005777(peroxisome);GO:0006635(fatty acid beta-oxidation);GO:0015217(ADP transmembrane transporter activity);GO:0016021(integral component of membrane);GO:0080024(indolebutyric acid metabolic process);GO:0090351(seedling development)	*	*	*	*	KOG0757	Mitochondrial carrier protein - Rim2p/Mrs12p	sp|Q9MA90|PNC1_ARATH	Peroxisomal adenine nucleotide carrier 1 OS=Arabidopsis thaliana OX=3702 GN=PNC1 PE=1 SV=1
Bo5g025130	7.27	6.96	6.84	1.55	2.34	1.76	-1.4386	1.1656e-07	8.1371e-07	unnamed protein product [Brassica oleracea]	*	*	*	*	*	*	*	sp|F4ICF4|RBL10_ARATH	RHOMBOID-like protein 10, chloroplastic OS=Arabidopsis thaliana OX=3702 GN=RBL10 PE=2 SV=1
Bo9g087040	5.82	4.66	6.48	0.91	1.84	1.78	-1.4222	1.4959e-04	6.3909e-04	PREDICTED: LOW QUALITY PROTEIN: protein AIG1 [Brassica oleracea var. oleracea]	*	*	*	*	*	*	*	sp|Q9T0F4|IAN13_ARATH	Immune-associated nucleotide-binding protein 13 OS=Arabidopsis thaliana OX=3702 GN=IAN13 PE=3 SV=1
Bo4g071680	4.18	4.97	2.97	1	1.38	1.18	-1.3071	2.8157e-03	9.1940e-03	hypothetical protein F2Q69_00016317 [Brassica cretica]	*	*	*	*	*	*	*	*	*
Bo6g086770	2.19	3.55	2.15	0.19	0.45	0	-2.5368	8.3921e-06	4.4295e-05	PREDICTED: two-component response regulator ARR15-like [Brassica oleracea var. oleracea]	GO:0000160(phosphorelay signal transduction system)	K14492	ARR-A	http://www.genome.jp/dbget-bin/www_bget?ko:K14492	ko04075(Plant hormone signal transduction)	*	*	sp|Q7G8V2|ARR15_ARATH	Two-component response regulator ARR15 OS=Arabidopsis thaliana OX=3702 GN=ARR15 PE=1 SV=1
Bo3g044540	2.83	2.88	3.38	22.47	19.1	23.98	2.8314	7.6874e-25	2.5293e-23	PREDICTED: cytochrome c-2 [Brassica oleracea var. oleracea]	GO:0005507(copper ion binding);GO:0005739(mitochondrion);GO:0005758(mitochondrial intermembrane space);GO:0005794(Golgi apparatus);GO:0005829(cytosol);GO:0006122(mitochondrial electron transport, ubiquinol to cytochrome c);GO:0006123(mitochondrial electron transport, cytochrome c to oxygen);GO:0009055(electron transfer activity);GO:0010336(gibberellic acid homeostasis);GO:0020037(heme binding);GO…	K08738	CYC	http://www.genome.jp/dbget-bin/www_bget?ko:K08738	*	KOG3453	Cytochrome c	sp|Q9T0G2|CYC2_ARATH	Cytochrome c-2 OS=Arabidopsis thaliana OX=3702 GN=CYTC-2 PE=1 SV=1
Bo2g004110	1.49	0.92	1.44	0.1	0.57	0.16	-1.4516	1.5153e-02	4.1089e-02	PREDICTED: zinc finger protein ZAT5-like [Brassica oleracea var. oleracea]	GO:0003676(nucleic acid binding)	*	*	*	*	*	*	sp|Q681X4|ZAT5_ARATH	Zinc finger protein ZAT5 OS=Arabidopsis thaliana OX=3702 GN=ZAT5 PE=2 SV=1
Bo4g165440	3.41	4.27	6.31	1.21	0.51	1.01	-1.8131	4.9325e-06	2.6981e-05	PREDICTED: uncharacterized protein LOC106339916 [Brassica oleracea var. oleracea]	*	*	*	*	*	*	*	*	*
Bo3g155660	0.78	0.24	0.72	0.04	0.12	0.09	-1.9495	1.4197e-03	4.9708e-03	unnamed protein product [Brassica oleracea]	*	*	*	*	*	*	*	*	*
Bo4g021650	1.35	0.04	8.75	0.07	0.09	0	-1.9039	1.5985e-02	4.3110e-02	PREDICTED: uncharacterized protein LOC106337180 [Brassica oleracea var. oleracea]	*	*	*	*	*	*	*	*	*
Bo1g105700	2.29	2.86	3.24	0.22	0.97	0.64	-1.4784	1.0180e-02	2.8840e-02	unnamed protein product [Brassica oleracea]	*	K07976	RAB	http://www.genome.jp/dbget-bin/www_bget?ko:K07976	*	KOG0098	GTPase Rab2, small G protein superfamily	sp|P87027|SPG1_SCHPO	Septum-promoting GTP-binding protein 1 OS=Schizosaccharomyces pombe (strain 972 / ATCC 24843) OX=284812 GN=spg1 PE=1 SV=1
Bo7g118060	129.12	118.92	185.84	294.68	218.47	308.47	1.4068	1.3267e-09	1.1879e-08	unnamed protein product, partial [Brassica oleracea]	*	*	*	*	*	*	*	*	*
Bo5g041550	1.1	1.21	1.52	3.61	3.79	5.16	1.7843	1.0620e-03	3.8241e-03	BnaC03g75410D [Brassica napus]	*	*	*	*	*	*	*	*	*
Bo4g125600	177.87	228.66	179.34	368.02	381.93	340.97	1.3315	4.5920e-27	1.7190e-25	PREDICTED: 30S ribosomal protein 2, chloroplastic-like [Brassica oleracea var. oleracea]	GO:0003697(single-stranded DNA binding);GO:0003723(RNA binding);GO:0009409(response to cold);GO:0009414(response to water deprivation);GO:0009535(chloroplast thylakoid membrane);GO:0009570(chloroplast stroma);GO:0009651(response to salt stress);GO:0009941(chloroplast envelope);GO:0010029(regulation of seed germination);GO:0080148(negative regulation of response to water deprivation);GO:1901001(ne…	K13126	PABPC	http://www.genome.jp/dbget-bin/www_bget?ko:K13126	ko03018(RNA degradation);ko03013(RNA transport);ko03015(mRNA surveillance pathway)	*	*	sp|Q8VYM4|PSRP2_ARATH	30S ribosomal protein 2, chloroplastic OS=Arabidopsis thaliana OX=3702 GN=PSRP2 PE=2 SV=1
Bo2g106430	0.58	3.97	0.93	0	0.06	0	-4.129	1.7127e-09	1.5138e-08	PREDICTED: LOW QUALITY PROTEIN: AT-hook motif nuclear-localized protein 1 [Brassica oleracea var. oleracea]	GO:0003677(DNA binding);GO:0003680(AT DNA binding);GO:0005634(nucleus);GO:0005654(nucleoplasm);GO:0005730(nucleolus);GO:0005737(cytoplasm);GO:0005739(mitochondrion);GO:0043565(sequence-specific DNA binding);GO:0098687(chromosomal region)	*	*	*	*	*	*	sp|Q8VYJ2|AHL1_ARATH	AT-hook motif nuclear-localized protein 1 OS=Arabidopsis thaliana OX=3702 GN=AHL1 PE=1 SV=1
Bo5g010370	6.26	8.09	6.01	0.91	2.63	1.61	-1.3408	2.7935e-05	1.3550e-04	PREDICTED: phosphoglycerate mutase-like protein 1 isoform X1 [Brassica oleracea var. oleracea]	*	*	*	*	*	*	*	sp|Q9FGF0|PGML1_ARATH	Phosphoglycerate mutase-like protein 1 OS=Arabidopsis thaliana OX=3702 GN=At5g64460 PE=2 SV=1
Bo5g019360	148.4	85.47	221.63	29	41.95	36.72	-1.5694	7.6814e-05	3.4548e-04	PREDICTED: probable apyrase 5 [Brassica oleracea var. oleracea]	GO:0005524(ATP binding);GO:0005773(vacuole);GO:0016021(integral component of membrane);GO:0016787(hydrolase activity)	K01510	ENTPD1_3_8	http://www.genome.jp/dbget-bin/www_bget?ko:K01510	ko00230(Purine metabolism);ko00240(Pyrimidine metabolism)	KOG1385	Nucleoside phosphatase	sp|Q6NQA8|APY5_ARATH	Probable apyrase 5 OS=Arabidopsis thaliana OX=3702 GN=APY5 PE=2 SV=1
Bo3g054690	5.78	5.23	4.57	16.47	15.13	17.23	1.9548	2.7549e-05	1.3375e-04	PREDICTED: uncharacterized protein LOC106328014 [Brassica oleracea var. oleracea]	*	*	*	*	*	*	*	*	*
Bo4g173610	68.63	63.06	61	200.42	227.41	212.53	2.1577	3.1067e-95	1.5118e-92	PREDICTED: glutathione S-transferase F9 [Brassica oleracea var. oleracea]	GO:0004364(glutathione transferase activity);GO:0004602(glutathione peroxidase activity);GO:0005507(copper ion binding);GO:0005737(cytoplasm);GO:0005773(vacuole);GO:0005777(peroxisome);GO:0005829(cytosol);GO:0005886(plasma membrane);GO:0006749(glutathione metabolic process);GO:0006952(defense response);GO:0009407(toxin catabolic process);GO:0009506(plasmodesma);GO:0009507(chloroplast);GO:0009570(…	K00799	GST, gst	http://www.genome.jp/dbget-bin/www_bget?ko:K00799	ko00480(Glutathione metabolism)	KOG0867	Glutathione S-transferase	sp|O80852|GSTF9_ARATH	Glutathione S-transferase F9 OS=Arabidopsis thaliana OX=3702 GN=GSTF9 PE=1 SV=1
Bo3g042010	0.8	0.64	0.73	1.59	2.43	1.65	1.7222	3.2153e-06	1.8197e-05	unnamed protein product [Brassica oleracea]	*	*	*	*	*	*	*	sp|Q9SL94|FLZ11_ARATH	FCS-Like Zinc finger 11 OS=Arabidopsis thaliana OX=3702 GN=FLZ11 PE=1 SV=1
Bo6g081070	0.24	0.19	0.13	0.67	0.6	0.67	1.9741	1.7500e-04	7.3776e-04	PREDICTED: metacaspase-7-like [Brassica oleracea var. oleracea]	*	*	*	*	*	KOG1546	Metacaspase involved in regulation of apoptosis	sp|Q6XPT5|MCA7_ARATH	Metacaspase-7 OS=Arabidopsis thaliana OX=3702 GN=AMC7 PE=1 SV=1
Bo6g078070	0.1	0.13	0.21	0.23	0.46	0.44	1.5469	3.3193e-03	1.0646e-02	PREDICTED: dynamin-related protein 1B [Brassica oleracea var. oleracea]	GO:0000266(mitochondrial fission);GO:0003924(GTPase activity);GO:0005525(GTP binding);GO:0005737(cytoplasm);GO:0005874(microtubule);GO:0008017(microtubule binding);GO:0016020(membrane);GO:0048285(organelle fission)	*	*	*	*	KOG0446	Vacuolar sorting protein VPS1, dynamin, and related proteins	sp|Q84XF3|DRP1B_ARATH	Dynamin-related protein 1B OS=Arabidopsis thaliana OX=3702 GN=DRP1B PE=1 SV=1
Bo7g045440	16.85	16.99	17.57	5.01	7.26	5.26	-1.0693	9.3775e-09	7.5415e-08	PREDICTED: uncharacterized protein LOC106305716 [Brassica oleracea var. oleracea]	*	*	*	*	*	*	*	*	*
Bo8g058260	16.75	20.35	16.88	56.7	62.18	67.28	2.2153	6.1980e-67	1.5533e-64	PREDICTED: calreticulin-2 [Brassica oleracea var. oleracea]	GO:0005509(calcium ion binding);GO:0005788(endoplasmic reticulum lumen);GO:0006457(protein folding);GO:0051082(unfolded protein binding)	K08057	CALR	http://www.genome.jp/dbget-bin/www_bget?ko:K08057	ko04145(Phagosome);ko04141(Protein processing in endoplasmic reticulum)	KOG0675	Calnexin	sp|Q38858|CALR2_ARATH	Calreticulin-2 OS=Arabidopsis thaliana OX=3702 GN=CRT2 PE=1 SV=3
Bo5g150240	32.84	40.79	42.58	83.31	92.39	81.79	1.5692	2.0962e-21	5.4592e-20	probable NADH dehydrogenase [ubiquinone] 1 alpha subcomplex subunit 12 [Brassica rapa]	GO:0005739(mitochondrion);GO:0005743(mitochondrial inner membrane);GO:0005747(mitochondrial respiratory chain complex I);GO:0005829(cytosol);GO:0006979(response to oxidative stress);GO:0008137(NADH dehydrogenase );GO:0009055(electron transfer activity);GO:0050897(cobalt ion binding);GO:0070469(respiratory chain)	K11352	NDUFA12	http://www.genome.jp/dbget-bin/www_bget?ko:K11352	ko00190(Oxidative phosphorylation)	KOG3382	NADH:ubiquinone oxidoreductase, B17.2 subunit	sp|Q9M9M9|NDUAC_ARATH	Probable NADH dehydrogenase [ubiquinone] 1 alpha subcomplex subunit 12 OS=Arabidopsis thaliana OX=3702 GN=At3g03100 PE=1 SV=1
Bo3g057160	14.15	15.46	17.2	5.29	6.77	5.83	-1.0006	1.3949e-10	1.3963e-09	PREDICTED: probable inactive leucine-rich repeat receptor-like protein kinase At3g03770 isoform X2 [Brassica oleracea var. oleracea]	GO:0004672(protein kinase activity);GO:0005524(ATP binding);GO:0016021(integral component of membrane)	*	*	*	*	*	*	sp|Q8LFN2|Y3037_ARATH	Probable inactive leucine-rich repeat receptor-like protein kinase At3g03770 OS=Arabidopsis thaliana OX=3702 GN=At3g03770 PE=1 SV=1
Bo5g017350	0.66	0.59	0.52	0	0.07	0	-2.6023	3.8177e-04	1.5093e-03	PREDICTED: 1-aminocyclopropane-1-carboxylate oxidase 3 [Brassica oleracea var. oleracea]	GO:0016491(oxidoreductase activity);GO:0046872(metal ion binding)	K05933	E1.14.17.4	http://www.genome.jp/dbget-bin/www_bget?ko:K05933	ko00270(Cysteine and methionine metabolism)	*	*	sp|O65378|ACCO3_ARATH	1-aminocyclopropane-1-carboxylate oxidase 3 OS=Arabidopsis thaliana OX=3702 GN=At1g12010 PE=2 SV=1
Bo4g125380	8.26	8.84	5.9	36.47	64.56	36.91	2.9578	2.4580e-40	1.9859e-38	unnamed protein product [Brassica oleracea]	GO:0016021(integral component of membrane)	*	*	*	*	*	*	sp|Q9SJ54|NHL12_ARATH	NDR1/HIN1-like protein 12 OS=Arabidopsis thaliana OX=3702 GN=NHL12 PE=2 SV=1
novel.1435	73.91	66.23	78.9	19.11	21.32	20.61	-1.3861	2.6730e-25	9.0877e-24	PREDICTED: KH domain-containing protein At4g26480 [Brassica oleracea var. oleracea]	GO:0000381(regulation of alternative mRNA splicing, via spliceosome);GO:0003723(RNA binding);GO:0003729(mRNA binding);GO:0005634(nucleus)	K14945	QKI	http://www.genome.jp/dbget-bin/www_bget?ko:K14945	*	*	*	sp|Q0WLR1|QKIL1_ARATH	KH domain-containing protein At4g26480 OS=Arabidopsis thaliana OX=3702 GN=At4g26480 PE=2 SV=1
Bo8g016660	8.06	6.33	6.76	12.38	10.33	12.35	1.1567	1.1650e-09	1.0502e-08	PREDICTED: probable RNA 3&apos;-terminal phosphate cyclase-like protein [Brassica oleracea var. oleracea]	GO:0003824(catalytic activity);GO:0005730(nucleolus);GO:0006396(RNA processing);GO:0042254(ribosome biogenesis)	K11108	RCL1	http://www.genome.jp/dbget-bin/www_bget?ko:K11108	ko03008(Ribosome biogenesis in eukaryotes)	KOG3980	RNA 3'-terminal phosphate cyclase	sp|Q9C578|RCL1_ARATH	Probable RNA 3&apos;-terminal phosphate cyclase-like protein OS=Arabidopsis thaliana OX=3702 GN=At5g22100 PE=2 SV=1
novel.5373	8.06	7.65	12.5	3.11	2.03	1.09	-1.5074	2.6469e-03	8.6963e-03	hypothetical protein F2Q69_00054215 [Brassica cretica]	*	*	*	*	*	*	*	*	*
Bo7g006080	23.68	12.98	19.54	118.05	90.06	72.41	2.7149	7.7739e-17	1.4121e-15	hypothetical protein F2Q69_00052182 [Brassica cretica]	GO:0003723(RNA binding);GO:0003735(structural constituent of ribosome);GO:0005737(cytoplasm);GO:0005739(mitochondrion);GO:0005773(vacuole);GO:0005783(endoplasmic reticulum);GO:0005794(Golgi apparatus);GO:0005840(ribosome);GO:0006412(translation);GO:0009506(plasmodesma);GO:0022625(cytosolic large ribosomal subunit);GO:0042273(ribosomal large subunit biogenesis)	K02875	RP-L14e, RPL14	http://www.genome.jp/dbget-bin/www_bget?ko:K02875	ko03010(Ribosome)	KOG3421	60S ribosomal protein L14	sp|Q9SIM4|RL141_ARATH	60S ribosomal protein L14-1 OS=Arabidopsis thaliana OX=3702 GN=RPL14A PE=2 SV=1
Bo2g055870	121.63	117.62	99.51	288.54	264.37	295.65	1.7525	1.4344e-45	1.5393e-43	60S ribosomal protein L17-2-like [Brassica napus]	*	K02880	RP-L17e, RPL17	http://www.genome.jp/dbget-bin/www_bget?ko:K02880	ko03010(Ribosome)	KOG3353	60S ribosomal protein L22	sp|P51413|RL172_ARATH	60S ribosomal protein L17-2 OS=Arabidopsis thaliana OX=3702 GN=RPL17B PE=2 SV=2
Bo7g009960	2.58	1.59	1.65	0.09	0.33	0.22	-2.6522	7.4054e-08	5.3060e-07	PREDICTED: homeobox-leucine zipper protein ATHB-21-like isoform X1 [Brassica oleracea var. oleracea]	GO:0005634(nucleus);GO:0006355(regulation of transcription, DNA-templated);GO:0043565(sequence-specific DNA binding)	K09338	HD-ZIP	http://www.genome.jp/dbget-bin/www_bget?ko:K09338	*	*	*	sp|Q9ZU70|ATB21_ARATH	Homeobox-leucine zipper protein ATHB-21 OS=Arabidopsis thaliana OX=3702 GN=ATHB-21 PE=2 SV=1
Bo7g104150	28.31	5.82	14.98	0.13	0.22	0.74	-4.3029	4.2404e-13	5.4875e-12	unnamed protein product [Brassica oleracea]	*	*	*	*	*	*	*	*	*
Bo6g110620	0.69	0.64	0.35	1.2	1.53	1.69	1.7729	2.7577e-08	2.0977e-07	PREDICTED: zinc finger BED domain-containing protein RICESLEEPER 1-like [Brassica oleracea var. oleracea]	GO:0003677(DNA binding);GO:0046983(protein dimerization activity)	*	*	*	*	*	*	sp|B9FJG3|RSLE1_ORYSJ	Zinc finger BED domain-containing protein RICESLEEPER 1 OS=Oryza sativa subsp. japonica OX=39947 GN=Os05g0239150 PE=3 SV=1
Bo3g125090	0.52	0.96	0.3	0.81	1.51	1.35	1.3314	5.3595e-03	1.6341e-02	BnaC04g12030D [Brassica napus]	GO:0004351(glutamate decarboxylase activity);GO:0006536(glutamate metabolic process);GO:0030170(pyridoxal phosphate binding)	K01580	E4.1.1.15, gadB, gadA, GAD	http://www.genome.jp/dbget-bin/www_bget?ko:K01580	ko00250(Alanine, aspartate and glutamate metabolism);ko00650(Butanoate metabolism);ko00430(Taurine and hypotaurine metabolism);ko00410(beta-Alanine metabolism)	*	*	sp|Q42472|DCE2_ARATH	Glutamate decarboxylase 2 OS=Arabidopsis thaliana OX=3702 GN=GAD2 PE=1 SV=1
Bo4g173650	0.42	0.32	0.77	0.06	0.06	0	-2.185	2.0823e-03	7.0218e-03	actin-related protein 2/3 complex subunit 1A-like [Brassica napus]	GO:0003779(actin binding);GO:0005737(cytoplasm);GO:0005885(Arp2/3 protein complex);GO:0034314(Arp2/3 complex-mediated actin nucleation)	K05757	ARPC1A_B	http://www.genome.jp/dbget-bin/www_bget?ko:K05757	ko04144(Endocytosis)	KOG1523	Actin-related protein Arp2/3 complex, subunit ARPC1/p41-ARC	sp|O80856|ARC1A_ARATH	Actin-related protein 2/3 complex subunit 1A OS=Arabidopsis thaliana OX=3702 GN=ARPC1A PE=2 SV=1
novel.26767	10.04	11.78	11.56	3.22	3.92	4.23	-1.113	2.2198e-08	1.7074e-07	*	*	*	*	*	*	*	*	*	*
Bo00828s060	141.22	140.18	130.49	264.52	245.81	249.86	1.3218	1.1225e-33	6.3828e-32	receptor for activated C kinase 1C [Brassica rapa]	GO:0005078(MAP-kinase scaffold activity);GO:0005730(nucleolus);GO:0009845(seed germination);GO:0048364(root development);GO:0048367(shoot system development);GO:0071215(cellular response to abscisic acid stimulus)	K14753	RACK1	http://www.genome.jp/dbget-bin/www_bget?ko:K14753	*	KOG0279	G protein beta subunit-like protein	sp|Q9LV28|GPLPC_ARATH	Receptor for activated C kinase 1C OS=Arabidopsis thaliana OX=3702 GN=RACK1C PE=1 SV=1
Bo5g098140	0	0	0	1.66	3.73	5.76	4.2662	7.7819e-09	6.3189e-08	PREDICTED: uncharacterized protein LOC106294137 [Brassica oleracea var. oleracea]	GO:0003714(transcription corepressor activity);GO:0005515(protein binding);GO:0005634(nucleus);GO:0006952(defense response);GO:0009611(response to wounding);GO:0009867(jasmonic acid mediated signaling pathway);GO:0031347(regulation of defense response);GO:2000022(regulation of jasmonic acid mediated signaling pathway)	*	*	*	*	*	*	sp|F4J078|JAZ13_ARATH	Protein JAZ13 OS=Arabidopsis thaliana OX=3702 GN=JAZ13 PE=1 SV=1
Bo6g010910	1.09	1.29	0.48	2.66	4.36	4.51	2.3484	2.4558e-12	2.9382e-11	PREDICTED: polygalacturonase At1g48100 [Brassica oleracea var. oleracea]	GO:0004650(polygalacturonase activity);GO:0005576(extracellular region);GO:0005618(cell wall);GO:0005975(carbohydrate metabolic process);GO:0009831(plant-type cell wall modification involved in multidimensional cell growth);GO:0016021(integral component of membrane);GO:0071555(cell wall organization)	*	*	*	*	*	*	sp|Q949Z1|PGLR4_ARATH	Polygalacturonase At1g48100 OS=Arabidopsis thaliana OX=3702 GN=At1g48100 PE=2 SV=1
Bo3g001980	66.08	70.43	58.84	138.54	134.18	129.81	1.4767	1.1613e-40	9.5480e-39	PREDICTED: protein SLOW GREEN 1, chloroplastic [Brassica oleracea var. oleracea]	*	*	*	*	*	*	*	sp|Q9LS48|SG1_ARATH	protein SLOW GREEN 1, chloroplastic OS=Arabidopsis thaliana OX=3702 GN=SG1 PE=1 SV=1
Bo7g110510	103.86	106.15	87.6	211.08	206.08	196.73	1.4775	3.0965e-31	1.4930e-29	40S ribosomal protein S10-1 [Brassica rapa]	*	K02947	RP-S10e, RPS10	http://www.genome.jp/dbget-bin/www_bget?ko:K02947	ko03010(Ribosome)	KOG3344	40s ribosomal protein s10	sp|Q9SW09|RS101_ARATH	40S ribosomal protein S10-1 OS=Arabidopsis thaliana OX=3702 GN=RPS10A PE=2 SV=1
Bo3g015580	19.76	16.87	15.17	1.74	1.9	1.43	-2.826	5.5408e-34	3.2029e-32	unnamed protein product, partial [Brassica oleracea]	*	*	*	*	*	*	*	*	*
Bo1g128380	7.64	6.12	4.96	2.31	2.13	2.14	-1.0299	2.0942e-03	7.0560e-03	unnamed protein product [Brassica oleracea]	GO:0004707(MAP kinase activity);GO:0005524(ATP binding)	K20538	MPK8	http://www.genome.jp/dbget-bin/www_bget?ko:K20538	ko04016(MAPK signaling pathway - plant)	KOG0660	Mitogen-activated protein kinase	sp|Q9LM33|MPK8_ARATH	Mitogen-activated protein kinase 8 OS=Arabidopsis thaliana OX=3702 GN=MPK8 PE=1 SV=2
Bo8g065830	8.57	9.87	6	31.51	30.09	33.15	2.3551	4.3985e-27	1.6539e-25	PREDICTED: uncharacterized protein LOC106309809 [Brassica oleracea var. oleracea]	*	*	*	*	*	*	*	*	*
Bo2g166400	106.39	85.95	60.59	5.58	23.82	25.6	-1.5792	2.4336e-04	9.9841e-04	PREDICTED: root meristem growth factor 9-like [Brassica oleracea var. oleracea]	GO:0008083(growth factor activity)	*	*	*	*	*	*	sp|Q9FGF6|RGF9_ARATH	Root meristem growth factor 9 OS=Arabidopsis thaliana OX=3702 GN=RGF9 PE=3 SV=1
Bo8g106940	3.89	3.08	3.96	13.63	13.24	10.68	2.16	2.3053e-14	3.3936e-13	PREDICTED: 50S ribosomal protein L18 [Brassica oleracea var. oleracea]	GO:0003735(structural constituent of ribosome);GO:0005840(ribosome);GO:0006412(translation)	*	*	*	*	*	*	sp|Q9SX68|RK18_ARATH	50S ribosomal protein L18, chloroplastic OS=Arabidopsis thaliana OX=3702 GN=RPL18 PE=2 SV=1
Bo7g078440	11.29	7.74	7.7	2.68	2.53	1.41	-1.4052	3.1503e-04	1.2652e-03	PREDICTED: MLP-like protein 328 [Brassica oleracea var. oleracea]	GO:0006952(defense response)	*	*	*	*	*	*	sp|Q9ZVF3|ML328_ARATH	MLP-like protein 328 OS=Arabidopsis thaliana OX=3702 GN=MLP328 PE=2 SV=1
Bo7g098430	44.04	43.83	42.14	16.15	14.01	13.29	-1.1146	2.9264e-10	2.8292e-09	PREDICTED: 26S proteasome non-ATPase regulatory subunit 10 [Brassica oleracea var. oleracea]	GO:0001933(negative regulation of protein phosphorylation);GO:0005634(nucleus);GO:0005739(mitochondrion);GO:0009553(embryo sac development);GO:0009644(response to high light intensity);GO:0009744(response to sucrose);GO:0010218(response to far red light);GO:0010313(phytochrome binding);GO:0031542(positive regulation of anthocyanin biosynthetic process);GO:0080173(male-female gamete recognition du…	*	*	*	*	*	*	sp|Q9FNP4|PIA2_ARATH	Phytochrome-interacting ankyrin-repeat protein 2 OS=Arabidopsis thaliana OX=3702 GN=PIA2 PE=1 SV=1
Bo4g163740	165.46	158.27	148.27	438.81	394.6	404.23	1.8207	4.2463e-51	5.8651e-49	hypothetical protein DY000_02034546 [Brassica cretica]	GO:0003723(RNA binding);GO:0003735(structural constituent of ribosome);GO:0006412(translation);GO:0015934(large ribosomal subunit)	K02865	RP-L10Ae, RPL10A	http://www.genome.jp/dbget-bin/www_bget?ko:K02865	ko03010(Ribosome)	KOG1570	60S ribosomal protein L10A	sp|P59230|R10A2_ARATH	60S ribosomal protein L10a-2 OS=Arabidopsis thaliana OX=3702 GN=RPL10AB PE=1 SV=1
Bo4g125760	0.05	0	0.04	7.69	7.8	6.39	6.8659	2.1962e-36	1.4636e-34	PREDICTED: heat stress transcription factor A-7a [Brassica oleracea var. oleracea]	GO:0003700(DNA-binding transcription factor activity);GO:0005634(nucleus);GO:0043565(sequence-specific DNA binding)	K09419	HSFF	http://www.genome.jp/dbget-bin/www_bget?ko:K09419	*	KOG0627	Heat shock transcription factor	sp|Q9SV12|HFA7A_ARATH	Heat stress transcription factor A-7a OS=Arabidopsis thaliana OX=3702 GN=HSFA7A PE=1 SV=1
Bo9g176370	17.22	7.82	28.89	2.03	1.87	0.38	-2.6563	7.6583e-07	4.7595e-06	PREDICTED: uncharacterized protein LOC106316100 [Brassica oleracea var. oleracea]	GO:0005515(protein binding);GO:0005634(nucleus);GO:0045892(negative regulation of transcription, DNA-templated);GO:0080147(root hair cell development)	*	*	*	*	*	*	sp|Q9FMS4|SIED1_ARATH	Protein salt-induced and EIN3/EIL1-dependent 1 OS=Arabidopsis thaliana OX=3702 GN=SIED1 PE=4 SV=1
novel.14062	25.96	27.35	28.82	8.52	7.31	6.98	-1.3862	3.8708e-15	6.1016e-14	*	*	*	*	*	*	*	*	*	*
Bo3g065120	15.83	15.24	16.17	3.64	3.75	4.43	-1.5485	2.2344e-14	3.2962e-13	PREDICTED: DCN1-like protein 2 [Brassica oleracea var. oleracea]	*	K17822	DCUN1D1_2	http://www.genome.jp/dbget-bin/www_bget?ko:K17822	*	KOG3077	Uncharacterized conserved protein	sp|Q8BZJ7|DCNL2_MOUSE	DCN1-like protein 2 OS=Mus musculus OX=10090 GN=Dcun1d2 PE=1 SV=3
Bo7g105550	19.36	19.62	15.74	3.98	4.46	3.51	-1.7257	4.7307e-27	1.7693e-25	unnamed protein product [Brassica oleracea]	*	*	*	*	*	*	*	*	*
Bo4g136460	1.47	0.91	1.69	3.51	2.86	2.81	1.5554	6.3530e-08	4.6048e-07	unnamed protein product [Brassica oleracea]	*	*	*	*	*	*	*	*	*
novel.27354	2.23	2.28	2.18	0	0	0.61	-1.9008	1.5498e-02	4.1920e-02	PREDICTED: uncharacterized protein LOC106313608 isoform X1 [Brassica oleracea var. oleracea]	GO:0008810(cellulase activity);GO:0016021(integral component of membrane);GO:0030245(cellulose catabolic process)	*	*	*	*	*	*	sp|Q8LCP6|GUN10_ARATH	Endoglucanase 10 OS=Arabidopsis thaliana OX=3702 GN=At1g75680 PE=2 SV=2
Bo2g052880	8.2	13.13	5.42	1.49	3.61	2.98	-1.2162	1.9701e-04	8.2237e-04	PREDICTED: DELLA protein RGL1 [Brassica oleracea var. oleracea]	GO:0003700(DNA-binding transcription factor activity);GO:0003712(transcription coregulator activity);GO:0005515(protein binding);GO:0005634(nucleus);GO:0006355(regulation of transcription, DNA-templated);GO:0009651(response to salt stress);GO:0009723(response to ethylene);GO:0009737(response to abscisic acid);GO:0009739(response to gibberellin);GO:0009740(gibberellic acid mediated signaling pathw…	K14494	DELLA	http://www.genome.jp/dbget-bin/www_bget?ko:K14494	ko04075(Plant hormone signal transduction)	*	*	sp|Q9C8Y3|RGL1_ARATH	DELLA protein RGL1 OS=Arabidopsis thaliana OX=3702 GN=RGL1 PE=1 SV=1
Bo3g002930	14.42	21.06	19.91	3.88	3.47	3.15	-1.5404	4.7118e-03	1.4564e-02	copper transport protein ATX1 [Brassica rapa]	GO:0030001(metal ion transport);GO:0046872(metal ion binding)	K07213	ATOX1, ATX1, copZ, golB	http://www.genome.jp/dbget-bin/www_bget?ko:K07213	*	*	*	sp|Q94BT9|ATOX1_ARATH	Copper transport protein ATX1 OS=Arabidopsis thaliana OX=3702 GN=ATX1 PE=1 SV=2
Bo1g010350	17.74	11.65	14.72	45.09	36.5	37.32	1.8487	1.3757e-21	3.6300e-20	PREDICTED: serine hydroxymethyltransferase 3, chloroplastic [Brassica oleracea var. oleracea]	GO:0004372(glycine hydroxymethyltransferase activity);GO:0019264(glycine biosynthetic process from serine);GO:0030170(pyridoxal phosphate binding);GO:0035999(tetrahydrofolate interconversion)	K00600	glyA, SHMT	http://www.genome.jp/dbget-bin/www_bget?ko:K00600	ko00260(Glycine, serine and threonine metabolism);ko00630(Glyoxylate and dicarboxylate metabolism);ko00670(One carbon pool by folate);ko00460(Cyanoamino acid metabolism)	KOG2467	Glycine/serine hydroxymethyltransferase	sp|Q94JQ3|GLYP3_ARATH	Serine hydroxymethyltransferase 3, chloroplastic OS=Arabidopsis thaliana OX=3702 GN=SHM3 PE=1 SV=2
Bo4g012740	4.39	4.4	4.99	8.13	6.81	7.91	1.1588	1.0279e-10	1.0436e-09	BnaC04g01510D [Brassica napus]	GO:0003723(RNA binding);GO:0004386(helicase activity);GO:0005524(ATP binding)	K14806	DDX31, DBP7	http://www.genome.jp/dbget-bin/www_bget?ko:K14806	*	KOG0330	ATP-dependent RNA helicase	sp|Q7XJN0|RH17_ARATH	DEAD-box ATP-dependent RNA helicase 17 OS=Arabidopsis thaliana OX=3702 GN=RH17 PE=2 SV=1
Bo8g109280	25.11	19.23	26.59	66.63	63.72	58.88	1.8348	5.8402e-29	2.5043e-27	PREDICTED: alpha-glucan water dikinase 1, chloroplastic [Brassica oleracea var. oleracea]	GO:0005524(ATP binding);GO:0016301(kinase activity)	K08244	R1	http://www.genome.jp/dbget-bin/www_bget?ko:K08244	*	*	*	sp|Q9SAC6|GWD1_ARATH	Alpha-glucan water dikinase 1, chloroplastic OS=Arabidopsis thaliana OX=3702 GN=GWD1 PE=1 SV=2
Bo3g127470	2.11	1.61	2.34	3.55	3.76	3.44	1.2401	9.6642e-11	9.8336e-10	PREDICTED: indole-3-acetaldehyde oxidase-like [Brassica oleracea var. oleracea]	GO:0005506(iron ion binding);GO:0009055(electron transfer activity);GO:0051537(2 iron, 2 sulfur cluster binding);GO:0071949(FAD binding)	K11817	AAO1_2	http://www.genome.jp/dbget-bin/www_bget?ko:K11817	ko00380(Tryptophan metabolism)	KOG0430	Xanthine dehydrogenase	sp|Q7G192|ALDO2_ARATH	Indole-3-acetaldehyde oxidase OS=Arabidopsis thaliana OX=3702 GN=AAO2 PE=1 SV=2
Bo8g027500	39.77	25.99	36.98	3.47	2.86	4.89	-2.6892	1.1351e-27	4.4606e-26	PREDICTED: protein TRANSPARENT TESTA 12-like [Brassica oleracea var. oleracea]	GO:0015297(antiporter activity);GO:0016021(integral component of membrane);GO:0042910(xenobiotic transmembrane transporter activity)	K03327	TC.MATE, SLC47A, norM, mdtK, dinF	http://www.genome.jp/dbget-bin/www_bget?ko:K03327	*	*	*	sp|Q8W488|DTX21_ARATH	Protein DETOXIFICATION 21 OS=Arabidopsis thaliana OX=3702 GN=DTX21 PE=1 SV=1
Bo9g010000	0.71	0.64	0.96	1.47	2.16	1.84	1.5062	1.3826e-03	4.8511e-03	PREDICTED: GRF1-interacting factor 1-like [Brassica oleracea var. oleracea]	GO:0003713(transcription coactivator activity)	*	*	*	*	*	*	sp|Q8L8A5|GIF1_ARATH	GRF1-interacting factor 1 OS=Arabidopsis thaliana OX=3702 GN=GIF1 PE=1 SV=1
Bo4g043580	4.56	10.02	4.07	9.01	12.04	9.74	1.1373	6.0202e-05	2.7506e-04	PREDICTED: uncharacterized protein LOC106336867 [Brassica oleracea var. oleracea]	GO:0016021(integral component of membrane);GO:0016757(transferase activity, transferring glycosyl groups)	*	*	*	*	*	*	sp|O22807|GALS1_ARATH	Galactan beta-1,4-galactosyltransferase GALS1 OS=Arabidopsis thaliana OX=3702 GN=GALS1 PE=2 SV=2
Bo2g110390	105.6	123.91	117.89	197.6	186.7	160.41	1.3413	3.3495e-22	9.2041e-21	PREDICTED: chlorophyll a-b binding protein CP26, chloroplastic-like [Brassica oleracea var. oleracea]	GO:0009522(photosystem I);GO:0009523(photosystem II);GO:0009535(chloroplast thylakoid membrane);GO:0009765(photosynthesis, light harvesting);GO:0016021(integral component of membrane);GO:0016168(chlorophyll binding);GO:0018298(protein-chromophore linkage)	K08916	LHCB5	http://www.genome.jp/dbget-bin/www_bget?ko:K08916	ko00196(Photosynthesis - antenna proteins)	*	*	sp|Q9XF89|CB5_ARATH	Chlorophyll a-b binding protein CP26, chloroplastic OS=Arabidopsis thaliana OX=3702 GN=LHCB5 PE=1 SV=1
Bo4g024890	4.47	5.17	3.25	1.15	1.42	2.03	-1.0233	1.5932e-04	6.7700e-04	PREDICTED: uncharacterized protein LOC106337040 [Brassica oleracea var. oleracea]	*	*	*	*	*	*	*	*	*
Bo9g163640	28.77	20.48	27.64	81.87	86.47	93.81	2.1797	4.4160e-38	3.2030e-36	PREDICTED: S-adenosylmethionine decarboxylase proenzyme 2 [Brassica oleracea var. oleracea]	GO:0004014(adenosylmethionine decarboxylase activity);GO:0006557(S-adenosylmethioninamine biosynthetic process);GO:0006597(spermine biosynthetic process);GO:0008295(spermidine biosynthetic process)	K01611	speD, AMD1	http://www.genome.jp/dbget-bin/www_bget?ko:K01611	ko00330(Arginine and proline metabolism);ko00270(Cysteine and methionine metabolism)	KOG0788	S-adenosylmethionine decarboxylase	sp|O49972|DCAM2_BRAJU	S-adenosylmethionine decarboxylase proenzyme 2 OS=Brassica juncea OX=3707 GN=SAMDC2 PE=2 SV=1
Bo8g102320	5.82	10.46	6.57	17	13.47	15.18	1.3894	7.6822e-03	2.2500e-02	PREDICTED: uncharacterized protein LOC106310840 [Brassica oleracea var. oleracea]	GO:0016021(integral component of membrane)	*	*	*	*	*	*	sp|Q1G309|TAX2_ARATH	Signaling peptide TAXIMIN 2 OS=Arabidopsis thaliana OX=3702 GN=TAX2 PE=2 SV=1
novel.27048	4.66	4.25	2.98	0.44	0.95	0.21	-2.0016	2.2899e-04	9.4351e-04	*	*	*	*	*	*	*	*	*	*
novel.33788	1.68	1.56	1.21	0.24	0.32	0.22	-1.8767	4.3835e-05	2.0523e-04	PREDICTED: uncharacterized protein LOC106317172 [Brassica oleracea var. oleracea]	GO:0005643(nuclear pore);GO:0017056(structural constituent of nuclear pore)	K14306	NUP62, NSP1	http://www.genome.jp/dbget-bin/www_bget?ko:K14306	ko03013(RNA transport)	*	*	sp|Q8L7F7|NUP62_ARATH	Nuclear pore complex protein NUP62 OS=Arabidopsis thaliana OX=3702 GN=NUP62 PE=1 SV=1
novel.11438	8.15	11.97	10.15	0.88	3.26	2.17	-1.626	4.4354e-04	1.7301e-03	*	*	*	*	*	*	*	*	*	*
Bo4g137000	1.38	1.52	2.02	0.65	0.45	0.54	-1.0883	1.1419e-03	4.0803e-03	protein PLASTID MOVEMENT IMPAIRED 15-like [Brassica napus]	*	*	*	*	*	*	*	sp|Q9FF41|PMI15_ARATH	Protein PLASTID MOVEMENT IMPAIRED 15 OS=Arabidopsis thaliana OX=3702 GN=PMI15 PE=2 SV=3
Bo4g186070	0.15	0.09	0.21	0.42	0.79	0.8	2.0269	1.5808e-03	5.4743e-03	PREDICTED: uncharacterized protein LOC106339653 [Brassica oleracea var. oleracea]	*	*	*	*	*	*	*	*	*
Bo8g002820	303.26	309.2	265.96	595.22	554.72	575.15	1.4146	1.6935e-38	1.2500e-36	unnamed protein product, partial [Brassica oleracea]	*	K02958	RP-S15e, RPS15	http://www.genome.jp/dbget-bin/www_bget?ko:K02958	ko03010(Ribosome)	KOG0898	40S ribosomal protein S15	sp|Q08112|RS151_ARATH	40S ribosomal protein S15-1 OS=Arabidopsis thaliana OX=3702 GN=RPS15A PE=2 SV=1
Bo3g071360	5.12	4.67	3.85	0.2	0.43	0.3	-3.0971	6.9781e-18	1.3893e-16	PREDICTED: WUSCHEL-related homeobox 1-like isoform X1 [Brassica oleracea var. oleracea]	GO:0003677(DNA binding);GO:0005634(nucleus)	*	*	*	*	*	*	sp|Q6X7K0|WOX1_ARATH	WUSCHEL-related homeobox 1 OS=Arabidopsis thaliana OX=3702 GN=WOX1 PE=2 SV=2
novel.26072	6.67	7.52	7.5	1.39	2.29	1.48	-1.6025	6.3207e-07	3.9797e-06	50S ribosomal protein 6, chloroplastic-like [Brassica napus]	*	K02868	RP-L11e, RPL11	http://www.genome.jp/dbget-bin/www_bget?ko:K02868	ko03010(Ribosome)	*	*	*	*
Bo7g105560	1.24	1.68	1.35	1.9	2.48	2.17	1.0265	5.8504e-05	2.6794e-04	PREDICTED: putative pentatricopeptide repeat-containing protein At4g17915 [Brassica oleracea var. oleracea]	*	*	*	*	*	*	*	sp|P0C043|PP318_ARATH	Putative pentatricopeptide repeat-containing protein At4g17915 OS=Arabidopsis thaliana OX=3702 GN=At4g17915 PE=3 SV=1
novel.27260	2.73	2.71	3.7	0.65	0.88	0.26	-1.9068	1.1721e-05	6.0531e-05	PREDICTED: probable starch synthase 4, chloroplastic/amyloplastic isoform X1 [Brassica oleracea var. oleracea]	*	K07441	ALG14	http://www.genome.jp/dbget-bin/www_bget?ko:K07441	ko00510(N-Glycan biosynthesis);ko00513(Various types of N-glycan biosynthesis)	*	*	sp|Q0WVX5|SSY4_ARATH	Probable starch synthase 4, chloroplastic/amyloplastic OS=Arabidopsis thaliana OX=3702 GN=SS4 PE=1 SV=1
Bo01895s010	5.82	4.52	4.78	45.63	45.64	57.23	3.6996	9.6723e-103	5.6222e-100	PREDICTED: endoplasmin homolog, partial [Brassica oleracea var. oleracea]	GO:0005524(ATP binding);GO:0006457(protein folding);GO:0051082(unfolded protein binding)	K09487	HSP90B, TRA1	http://www.genome.jp/dbget-bin/www_bget?ko:K09487	ko04141(Protein processing in endoplasmic reticulum);ko04626(Plant-pathogen interaction)	KOG0020	Endoplasmic reticulum glucose-regulated protein (GRP94/endoplasmin), HSP90 family	sp|F4JFN3|HS906_ARATH	Heat shock protein 90-6, mitochondrial OS=Arabidopsis thaliana OX=3702 GN=HSP90-6 PE=1 SV=1
Bo1g039310	7.83	6.35	5.1	1.21	2.21	1.79	-1.4136	7.4143e-08	5.3115e-07	PREDICTED: probable pectate lyase 18 [Brassica oleracea var. oleracea]	GO:0030570(pectate lyase activity);GO:0045490(pectin catabolic process);GO:0046872(metal ion binding)	K01728	pel	http://www.genome.jp/dbget-bin/www_bget?ko:K01728	ko00040(Pentose and glucuronate interconversions)	*	*	sp|Q9C5M8|PLY18_ARATH	Probable pectate lyase 18 OS=Arabidopsis thaliana OX=3702 GN=At4g24780 PE=2 SV=2
Bo2g129790	283.44	270.13	302.43	561.16	571.78	504.83	1.3509	1.5636e-30	7.3198e-29	unnamed protein product, partial [Brassica oleracea]	GO:0016021(integral component of membrane);GO:0022857(transmembrane transporter activity)	K15283	SLC35E1	http://www.genome.jp/dbget-bin/www_bget?ko:K15283	*	KOG1441	Glucose-6-phosphate/phosphate and phosphoenolpyruvate/phosphate antiporter	sp|P52177|TPT1_BRAOB	Triose phosphate/phosphate translocator, chloroplastic OS=Brassica oleracea var. botrytis OX=3715 GN=TPT PE=2 SV=1
Bo00285s570	13.46	15.17	12.26	4.06	4.41	3.46	-1.308	5.1150e-21	1.3021e-19	PREDICTED: acyltransferase-like protein At3g26840, chloroplastic [Brassica oleracea var. oleracea]	GO:0016747(transferase activity, transferring acyl groups other than amino-acyl groups)	*	*	*	*	*	*	sp|Q9LW26|Y3684_ARATH	Acyltransferase-like protein At3g26840, chloroplastic OS=Arabidopsis thaliana OX=3702 GN=At3g26840 PE=1 SV=1
Bo4g186220	1.06	1.18	0.52	2.58	2.59	2.21	1.7947	6.3285e-08	4.5886e-07	PREDICTED: growth-regulating factor 3-like [Brassica oleracea var. oleracea]	GO:0005524(ATP binding);GO:0005634(nucleus);GO:0006351(transcription, DNA-templated);GO:0006355(regulation of transcription, DNA-templated);GO:0032502(developmental process)	*	*	*	*	*	*	sp|Q9SJR5|GRF3_ARATH	Growth-regulating factor 3 OS=Arabidopsis thaliana OX=3702 GN=GRF3 PE=1 SV=1
Bo7g098800	10.74	10.21	11.95	4.01	3.54	3.66	-1.0985	4.2636e-11	4.5208e-10	PREDICTED: U-box domain-containing protein 51 isoform X1 [Brassica oleracea var. oleracea]	GO:0004672(protein kinase activity);GO:0004842(ubiquitin-protein transferase activity);GO:0005524(ATP binding)	*	*	*	*	*	*	sp|Q9FKG5|PUB51_ARATH	U-box domain-containing protein 51 OS=Arabidopsis thaliana OX=3702 GN=PUB51 PE=2 SV=2
Bo4g074360	84.04	75.63	78.52	130.76	116.34	114.02	1.0328	1.4326e-13	1.9416e-12	60S ribosomal protein L10a-2 [Brassica rapa]	GO:0003723(RNA binding);GO:0003735(structural constituent of ribosome);GO:0006412(translation);GO:0015934(large ribosomal subunit)	K02865	RP-L10Ae, RPL10A	http://www.genome.jp/dbget-bin/www_bget?ko:K02865	ko03010(Ribosome)	KOG1570	60S ribosomal protein L10A	sp|P59230|R10A2_ARATH	60S ribosomal protein L10a-2 OS=Arabidopsis thaliana OX=3702 GN=RPL10AB PE=1 SV=1
Bo6g092670	7.86	9.93	3.06	0.61	1.94	1.51	-1.789	7.9077e-06	4.1892e-05	PREDICTED: patellin-1-like isoform X1 [Brassica oleracea var. oleracea]	*	*	*	*	*	KOG1471	Phosphatidylinositol transfer protein SEC14 and related proteins	sp|Q56WK6|PATL1_ARATH	Patellin-1 OS=Arabidopsis thaliana OX=3702 GN=PATL1 PE=1 SV=2
Bo7g098470	0.75	0.67	0.49	1.73	2.01	1.55	1.8296	1.4258e-07	9.8114e-07	PREDICTED: transcription factor PIF7 [Brassica oleracea var. oleracea]	GO:0003690(double-stranded DNA binding);GO:0003700(DNA-binding transcription factor activity);GO:0009704(de-etiolation);GO:0016607(nuclear speck);GO:0046983(protein dimerization activity)	*	*	*	*	*	*	sp|Q570R7|PIF7_ARATH	Transcription factor PIF7 OS=Arabidopsis thaliana OX=3702 GN=BHLH72 PE=1 SV=2
Bo2g012130	0.4	0.14	0.08	0.42	0.64	1.15	1.8957	1.6913e-03	5.8196e-03	PREDICTED: cinnamoyl-CoA reductase 2-like [Brassica oleracea var. oleracea]	GO:0003824(catalytic activity);GO:0050662(coenzyme binding)	*	*	*	*	*	*	sp|Q0JKZ0|SNL6_ORYSJ	Cinnamoyl-CoA reductase-like SNL6 OS=Oryza sativa subsp. japonica OX=39947 GN=SNL6 PE=3 SV=1
Bo2g013770	19.36	21.83	19.4	6.27	7.36	7.68	-1.0661	5.3648e-14	7.6160e-13	PREDICTED: maltose excess protein 1, chloroplastic-like [Brassica oleracea var. oleracea]	GO:0016021(integral component of membrane)	*	*	*	*	*	*	sp|Q9LF50|MEX1_ARATH	Maltose excess protein 1, chloroplastic OS=Arabidopsis thaliana OX=3702 GN=MEX1 PE=2 SV=2
Bo8g027490	12.29	14.57	10.16	2.33	5.65	4.73	-1.083	2.5301e-05	1.2364e-04	PREDICTED: probable methyltransferase PMT18 [Brassica oleracea var. oleracea]	GO:0008168(methyltransferase activity);GO:0016021(integral component of membrane);GO:0032259(methylation)	*	*	*	*	*	*	sp|Q9C884|PMTI_ARATH	Probable methyltransferase PMT18 OS=Arabidopsis thaliana OX=3702 GN=At1g33170 PE=2 SV=1
Bo1g078300	6.66	8.77	8.35	11	17.52	16.32	1.3174	8.5684e-11	8.7612e-10	PREDICTED: probable carboxylesterase 13 [Brassica oleracea var. oleracea]	GO:0016787(hydrolase activity)	*	*	*	*	KOG1515	Arylacetamide deacetylase	sp|Q9SMM9|CXE13_ARATH	Probable carboxylesterase 13 OS=Arabidopsis thaliana OX=3702 GN=CXE13 PE=1 SV=1
Bo8g106010	0.17	0.61	0.26	1.18	0.62	0.83	1.5561	4.3553e-03	1.3581e-02	PREDICTED: serine-threonine kinase receptor-associated protein-like [Brassica oleracea var. oleracea]	*	K13137	STRAP, UNRIP	http://www.genome.jp/dbget-bin/www_bget?ko:K13137	ko03013(RNA transport)	KOG0643	Translation initiation factor 3, subunit i (eIF-3i)/TGF-beta receptor-interacting protein (TRIP-1)	sp|Q9Y3F4|STRAP_HUMAN	Serine-threonine kinase receptor-associated protein OS=Homo sapiens OX=9606 GN=STRAP PE=1 SV=1
Bo4g187160	0	0.19	0.09	0.9	0.87	0.84	3.0556	9.0398e-08	6.4177e-07	unnamed protein product [Brassica oleracea]	*	K15404	K15404, CER1	http://www.genome.jp/dbget-bin/www_bget?ko:K15404	ko00073(Cutin, suberine and wax biosynthesis)	*	*	sp|F4IR05|CERL2_ARATH	Protein CER1-like 2 OS=Arabidopsis thaliana OX=3702 GN=At2g37700 PE=2 SV=1
Bo2g062770	4.89	6.06	5.04	0.86	0.5	0.96	-2.3164	5.0040e-13	6.4181e-12	PREDICTED: uncharacterized protein LOC106323603 [Brassica oleracea var. oleracea]	GO:0005777(peroxisome);GO:0010468(regulation of gene expression)	*	*	*	*	*	*	*	*
Bo1g039260	20.67	14.21	29.34	1.83	1.19	2.37	-3.0236	1.0797e-17	2.1086e-16	PREDICTED: high-affinity nitrate transporter 3.2 isoform X1 [Brassica oleracea var. oleracea]	GO:0005886(plasma membrane);GO:0010167(response to nitrate);GO:0015706(nitrate transport);GO:0016021(integral component of membrane);GO:0042128(nitrate assimilation)	*	*	*	*	*	*	sp|Q9SB67|NRT32_ARATH	High-affinity nitrate transporter 3.2 OS=Arabidopsis thaliana OX=3702 GN=NRT3.2 PE=2 SV=1
Bo8g063700	41.37	41.7	39.99	71.54	70.31	69.49	1.2197	1.4526e-31	7.1605e-30	PREDICTED: aspartate-semialdehyde dehydrogenase-like [Brassica oleracea var. oleracea]	GO:0004073(aspartate-semialdehyde dehydrogenase activity);GO:0009086(methionine biosynthetic process);GO:0009088(threonine biosynthetic process);GO:0009089(lysine biosynthetic process via diaminopimelate);GO:0009097(isoleucine biosynthetic process);GO:0046983(protein dimerization activity);GO:0050661(NADP binding);GO:0051287(NAD binding)	K00133	asd	http://www.genome.jp/dbget-bin/www_bget?ko:K00133	ko00270(Cysteine and methionine metabolism);ko00260(Glycine, serine and threonine metabolism);ko00300(Lysine biosynthesis);ko00261(Monobactam biosynthesis)	KOG4777	Aspartate-semialdehyde dehydrogenase	sp|Q55512|DHAS_SYNY3	Aspartate-semialdehyde dehydrogenase OS=Synechocystis sp. (strain PCC 6803 / Kazusa) OX=1111708 GN=asd PE=3 SV=2
Bo8g004190	40.68	38.67	34.98	71.69	64.78	58.36	1.2093	2.0157e-21	5.2593e-20	nucleolar GTP-binding protein 1-like [Brassica napus]	GO:0005525(GTP binding);GO:0005730(nucleolus);GO:0042254(ribosome biogenesis)	K06943	NOG1	http://www.genome.jp/dbget-bin/www_bget?ko:K06943	ko03008(Ribosome biogenesis in eukaryotes)	KOG1490	GTP-binding protein CRFG/NOG1 (ODN superfamily)	sp|Q9C6I8|NOG1_ARATH	Nucleolar GTP-binding protein 1 OS=Arabidopsis thaliana OX=3702 GN=At1g50920 PE=2 SV=1
Bo8g102580	145.51	130.65	94.72	415.54	390.66	407.39	2.2986	1.9983e-19	4.4699e-18	unnamed protein product, partial [Brassica oleracea]	GO:0003735(structural constituent of ribosome);GO:0005730(nucleolus);GO:0005737(cytoplasm);GO:0005739(mitochondrion);GO:0005840(ribosome);GO:0005886(plasma membrane);GO:0006412(translation);GO:0009536(plastid);GO:0022627(cytosolic small ribosomal subunit)	K02983	RP-S30e, RPS30	http://www.genome.jp/dbget-bin/www_bget?ko:K02983	ko03010(Ribosome)	KOG0009	Ubiquitin-like/40S ribosomal S30 protein fusion	sp|P49689|RS30_ARATH	40S ribosomal protein S30 OS=Arabidopsis thaliana OX=3702 GN=RPS30A PE=3 SV=3
Bo4g078570	14.38	13.29	11.83	21.28	19.84	22.2	1.1057	3.1825e-11	3.4230e-10	PREDICTED: outer envelope pore protein 24B, chloroplastic [Brassica oleracea var. oleracea]	GO:0022843(voltage-gated cation channel activity);GO:0034765(regulation of ion transmembrane transport)	*	*	*	*	*	*	sp|Q8H0Y1|OP24B_ARATH	Outer envelope pore protein 24B, chloroplastic OS=Arabidopsis thaliana OX=3702 GN=OEP24B PE=2 SV=1
Bo4g141990	1.87	2.53	1.74	0.49	0.64	0.53	-1.3829	1.3457e-05	6.8891e-05	LOW QUALITY PROTEIN: transcription factor GLABRA 3-like [Brassica napus]	GO:0046983(protein dimerization activity)	*	*	*	*	*	*	sp|Q9FN69|GL3_ARATH	Transcription factor GLABRA 3 OS=Arabidopsis thaliana OX=3702 GN=GL3 PE=1 SV=1
Bo4g112900	1.04	1.15	0.84	0.06	0.31	0.15	-1.7878	1.0182e-03	3.6810e-03	PREDICTED: WAT1-related protein At3g56620-like [Brassica oleracea var. oleracea]	GO:0016021(integral component of membrane);GO:0022857(transmembrane transporter activity)	*	*	*	*	*	*	sp|Q9LXX8|WTR27_ARATH	WAT1-related protein At3g56620 OS=Arabidopsis thaliana OX=3702 GN=At3g56620 PE=2 SV=1
Bo2g062830	2.94	3.54	1.88	4.75	5.32	5.24	1.2861	6.0163e-07	3.7994e-06	PREDICTED: uncharacterized protein LOC106324765 [Brassica oleracea var. oleracea]	GO:0009734(auxin-activated signaling pathway)	*	*	*	*	*	*	sp|Q93Z37|BIG1E_ARATH	Protein BIG GRAIN 1-like E OS=Arabidopsis thaliana OX=3702 GN=At1g69160 PE=2 SV=1
Bo6g067820	21.68	27.09	20.59	9.52	6.93	5.51	-1.1499	1.0164e-05	5.2995e-05	PREDICTED: uncharacterized protein LOC106298726 [Brassica oleracea var. oleracea]	GO:0008171(O-methyltransferase activity)	K00588	E2.1.1.104	http://www.genome.jp/dbget-bin/www_bget?ko:K00588	ko00941(Flavonoid biosynthesis);ko00940(Phenylpropanoid biosynthesis);ko00945(Stilbenoid, diarylheptanoid and gingerol biosynthesis)	*	*	sp|Q9C9W4|TSM1_ARATH	Tapetum-specific methyltransferase 1 OS=Arabidopsis thaliana OX=3702 GN=TSM1 PE=1 SV=2
Bo3g034970	32.89	30.91	31.27	11.51	11.52	9.88	-1.1127	2.5287e-19	5.6233e-18	PREDICTED: protein NRT1/ PTR FAMILY 5.1-like isoform X1 [Brassica oleracea var. oleracea]	*	*	*	*	*	*	*	sp|Q8VZR7|PTR30_ARATH	Protein NRT1/ PTR FAMILY 5.1 OS=Arabidopsis thaliana OX=3702 GN=NPF5.1 PE=2 SV=2
Bo01514s010	4.2	5.92	3.85	11.99	11.62	10.88	1.7337	4.1327e-22	1.1304e-20	PREDICTED: cytochrome P450 90B1 isoform X1 [Brassica oleracea var. oleracea]	GO:0004497(monooxygenase activity);GO:0005506(iron ion binding);GO:0016021(integral component of membrane);GO:0016705(oxidoreductase activity, acting on paired donors, with incorporation or reduction of molecular oxygen);GO:0020037(heme binding)	K09587	CYP90B1, DWF4	http://www.genome.jp/dbget-bin/www_bget?ko:K09587	ko00905(Brassinosteroid biosynthesis)	*	*	sp|O64989|C90B1_ARATH	Cytochrome P450 90B1 OS=Arabidopsis thaliana OX=3702 GN=CYP90B1 PE=1 SV=2
Bo4g023860	2.32	1.63	2.75	48.31	50.65	56.68	4.8379	1.5824e-84	6.0757e-82	PREDICTED: E3 ubiquitin-protein ligase EL5-like [Brassica oleracea var. oleracea]	GO:0016021(integral component of membrane)	*	*	*	*	*	*	sp|Q9C7I1|ATL34_ARATH	RING-H2 finger protein ATL34 OS=Arabidopsis thaliana OX=3702 GN=ATL34 PE=2 SV=1
Bo9g165780	2.08	1.38	1.68	4.49	4.61	4.81	1.8547	3.7631e-21	9.6265e-20	PREDICTED: polyribonucleotide nucleotidyltransferase 2, mitochondrial-like isoform X1 [Brassica oleracea var. oleracea]	GO:0003723(RNA binding);GO:0004654(polyribonucleotide nucleotidyltransferase activity);GO:0006396(RNA processing);GO:0006402(mRNA catabolic process)	K00962	pnp, PNPT1	http://www.genome.jp/dbget-bin/www_bget?ko:K00962	ko03018(RNA degradation)	KOG1068	Exosomal 3'-5' exoribonuclease complex, subunit Rrp41 and related exoribonucleases	sp|Q9S7G6|PNP2_ARATH	Polyribonucleotide nucleotidyltransferase 2, mitochondrial OS=Arabidopsis thaliana OX=3702 GN=PNP2 PE=2 SV=1
Bo9g059530	2.11	1.17	0.9	1.92	3.75	3.94	1.4421	3.9005e-03	1.2319e-02	PREDICTED: uncharacterized protein LOC106313739 [Brassica oleracea var. oleracea]	*	*	*	*	*	*	*	*	*
Bo4g025370	0.96	0.19	0.81	0	0	0	-1.9337	1.5149e-02	4.1085e-02	PREDICTED: GDSL esterase/lipase At2g40250 [Brassica oleracea var. oleracea]	GO:0016788(hydrolase activity, acting on ester bonds)	*	*	*	*	*	*	sp|Q9SIZ6|GDL47_ARATH	GDSL esterase/lipase At2g40250 OS=Arabidopsis thaliana OX=3702 GN=At2g40250 PE=2 SV=1
Bo2g132380	0.51	0.45	0.74	0.81	0.97	1.64	1.3368	5.9705e-04	2.2633e-03	PREDICTED: putative pentatricopeptide repeat-containing protein At5g47460 [Brassica oleracea var. oleracea]	*	*	*	*	*	*	*	sp|Q9FGL1|PP423_ARATH	Putative pentatricopeptide repeat-containing protein At5g47460 OS=Arabidopsis thaliana OX=3702 GN=PCMP-E103 PE=3 SV=1
Bo7g115700	8.25	5.69	8.34	0.86	1.83	0.65	-2.136	1.0681e-08	8.5266e-08	PREDICTED: uncharacterized protein LOC106303914 [Brassica oleracea var. oleracea]	GO:0003712(transcription coregulator activity);GO:0006355(regulation of transcription, DNA-templated)	*	*	*	*	*	*	*	*
Bo3g134600	11.14	8.95	11.02	2.5	3.6	1.18	-1.8132	1.5181e-08	1.1909e-07	unnamed protein product, partial [Brassica oleracea]	GO:0016021(integral component of membrane)	*	*	*	*	*	*	*	*
Bo8g052780	5.1	7.79	2.72	1.22	1.15	1.18	-1.5318	6.4378e-04	2.4264e-03	PREDICTED: E3 ubiquitin-protein ligase RMA3-like [Brassica oleracea var. oleracea]	GO:0016021(integral component of membrane);GO:0046872(metal ion binding)	K10666	RNF5	http://www.genome.jp/dbget-bin/www_bget?ko:K10666	ko04141(Protein processing in endoplasmic reticulum)	KOG0823	Predicted E3 ubiquitin ligase	sp|Q8GUK7|RMA3_ARATH	E3 ubiquitin-protein ligase RMA3 OS=Arabidopsis thaliana OX=3702 GN=RMA3 PE=1 SV=1
Bo5g015050	40.92	34.8	38.29	9.96	10.73	8.97	-1.4837	8.6535e-20	1.9910e-18	hypothetical protein DY000_02045029 [Brassica cretica]	GO:0016021(integral component of membrane)	*	*	*	*	*	*	*	*
Bo9g014390	15.89	11.71	14.27	3.49	3.56	2.96	-1.5556	1.9210e-18	3.9899e-17	unnamed protein product [Brassica rapa]	GO:0004674(protein serine/threonine kinase activity);GO:0005524(ATP binding);GO:0016021(integral component of membrane)	*	*	*	*	*	*	sp|Q39202|RLK1_ARATH	G-type lectin S-receptor-like serine/threonine-protein kinase RLK1 OS=Arabidopsis thaliana OX=3702 GN=RLK1 PE=2 SV=2
Bo9g181490	0.67	0.98	0.66	1.18	1.41	1.26	1.1668	4.1110e-08	3.0630e-07	PREDICTED: uncharacterized protein LOC106318302 isoform X1 [Brassica oleracea var. oleracea]	GO:0005516(calmodulin binding);GO:0005886(plasma membrane)	*	*	*	*	*	*	sp|A0A1P8BH59|PICBP_ARATH	Calmodulin binding protein PICBP OS=Arabidopsis thaliana OX=3702 GN=PICBP PE=2 SV=1
Bo9g106050	2.19	3.48	5.73	3	9.03	14.19	1.4634	1.0862e-03	3.9037e-03	PREDICTED: probable CCR4-associated factor 1 homolog 11 [Brassica oleracea var. oleracea]	GO:0003676(nucleic acid binding);GO:0004535(poly);GO:0030014(CCR4-NOT complex)	K12581	CNOT7_8, CAF1, POP2	http://www.genome.jp/dbget-bin/www_bget?ko:K12581	ko03018(RNA degradation)	KOG0304	mRNA deadenylase subunit	sp|Q9FMS6|CAF1K_ARATH	Probable CCR4-associated factor 1 homolog 11 OS=Arabidopsis thaliana OX=3702 GN=CAF1-11 PE=2 SV=1
Bo3g096430	5.32	7.26	6.28	10.33	8.98	12.47	1.174	1.5916e-08	1.2455e-07	PREDICTED: BTB/POZ and TAZ domain-containing protein 4 [Brassica oleracea var. oleracea]	GO:0003712(transcription coregulator activity);GO:0004402(histone acetyltransferase activity);GO:0005634(nucleus);GO:0006355(regulation of transcription, DNA-templated);GO:0008270(zinc ion binding)	*	*	*	*	*	*	sp|Q9FJX5|BT4_ARATH	BTB/POZ and TAZ domain-containing protein 4 OS=Arabidopsis thaliana OX=3702 GN=BT4 PE=1 SV=1
Bo2g006570	1.97	1.33	1.83	0.4	0.43	0.45	-1.4727	4.1564e-06	2.3061e-05	PREDICTED: uncharacterized protein LOC106322705 isoform X1 [Brassica oleracea var. oleracea]	GO:0000137(Golgi cis cisterna);GO:0005634(nucleus);GO:0005768(endosome);GO:0005794(Golgi apparatus);GO:0005802(trans-Golgi network);GO:0016021(integral component of membrane);GO:0016740(transferase activity);GO:0016757(transferase activity, transferring glycosyl groups);GO:0048868(pollen tube development)	*	*	*	*	*	*	*	*
Bo5g008030	0.23	0.2	0.02	0.63	0.57	0.84	2.2678	6.1903e-05	2.8243e-04	PREDICTED: internal alternative NAD(P)H-ubiquinone oxidoreductase A1, mitochondrial [Brassica oleracea var. oleracea]	GO:0016491(oxidoreductase activity)	K17871	ndh1	http://www.genome.jp/dbget-bin/www_bget?ko:K17871	*	KOG2495	NADH-dehydrogenase (ubiquinone)	sp|Q8GWA1|NDA1_ARATH	Internal alternative NAD(P)H-ubiquinone oxidoreductase A1, mitochondrial OS=Arabidopsis thaliana OX=3702 GN=NDA1 PE=2 SV=1
Bo7g080200	18.46	17.36	15.24	5.32	4.45	5.52	-1.2793	4.0552e-14	5.8141e-13	PREDICTED: protein indeterminate-domain 4, chloroplastic-like [Brassica oleracea var. oleracea]	GO:0003676(nucleic acid binding);GO:0003700(DNA-binding transcription factor activity);GO:0005515(protein binding);GO:0005634(nucleus);GO:0008356(asymmetric cell division);GO:0009507(chloroplast);GO:0043565(sequence-specific DNA binding);GO:0045893(positive regulation of transcription, DNA-templated);GO:0046872(metal ion binding);GO:0048364(root development)	*	*	*	*	*	*	sp|Q8GYC1|IDD4_ARATH	Protein indeterminate-domain 4, chloroplastic OS=Arabidopsis thaliana OX=3702 GN=IDD4 PE=1 SV=1
Bo5g063190	15.26	14.47	15.24	1.99	4.2	3.78	-1.7135	1.6802e-14	2.5051e-13	PREDICTED: probable receptor-like protein kinase At1g30570 [Brassica oleracea var. oleracea]	GO:0004672(protein kinase activity);GO:0005524(ATP binding);GO:0005886(plasma membrane);GO:0009741(response to brassinosteroid);GO:0009826(unidimensional cell growth);GO:0016021(integral component of membrane)	*	*	*	*	*	*	sp|Q9SA72|Y1357_ARATH	Probable receptor-like protein kinase At1g30570 OS=Arabidopsis thaliana OX=3702 GN=At1g30570 PE=3 SV=1
novel.5442	0.04	0.12	0.17	0.85	1.37	0.61	3.0639	2.8904e-09	2.4885e-08	PREDICTED: cinnamoyl-CoA reductase 2 [Brassica oleracea var. oleracea]	GO:0003824(catalytic activity);GO:0050662(coenzyme binding)	K09753	CCR	http://www.genome.jp/dbget-bin/www_bget?ko:K09753	ko00940(Phenylpropanoid biosynthesis)	*	*	sp|Q9SAH9|CCR2_ARATH	Cinnamoyl-CoA reductase 2 OS=Arabidopsis thaliana OX=3702 GN=CCR2 PE=1 SV=1
Bo6g121310	11.3	9.11	10.41	1.44	1.98	1.67	-2.0913	5.4656e-14	7.7512e-13	PREDICTED: uncharacterized protein LOC106300132 [Brassica oleracea var. oleracea]	*	*	*	*	*	*	*	*	*
Bo2g013150	21.38	13.28	24.71	36.81	44.19	36.25	1.3771	1.2482e-09	1.1208e-08	PREDICTED: glutamine synthetase cytosolic isozyme 1-4-like [Brassica oleracea var. oleracea]	GO:0004356(glutamate-ammonia ligase activity);GO:0005524(ATP binding);GO:0006542(glutamine biosynthetic process)	K01915	glnA, GLUL	http://www.genome.jp/dbget-bin/www_bget?ko:K01915	ko00250(Alanine, aspartate and glutamate metabolism);ko00220(Arginine biosynthesis);ko00630(Glyoxylate and dicarboxylate metabolism);ko00910(Nitrogen metabolism)	KOG0683	Glutamine synthetase	sp|Q9FMD9|GLN14_ARATH	Glutamine synthetase cytosolic isozyme 1-4 OS=Arabidopsis thaliana OX=3702 GN=GLN1-4 PE=1 SV=1
Bo03712s010	0.27	0.58	0.58	0	0	0	-2.1497	7.0440e-03	2.0840e-02	PREDICTED: disease resistance-like protein CSA1 [Brassica oleracea var. oleracea]	GO:0007165(signal transduction);GO:0016021(integral component of membrane);GO:0043531(ADP binding)	*	*	*	*	*	*	sp|F4JT82|RPP2C_ARATH	Probable disease resistance protein At4g19520 OS=Arabidopsis thaliana OX=3702 GN=At4g19520 PE=3 SV=1
Bo3g005090	55.5	54.34	52.19	92.2	97.27	95.74	1.2543	4.3722e-39	3.3330e-37	PREDICTED: ATP synthase subunit beta-3, mitochondrial-like [Brassica oleracea var. oleracea]	GO:0000275(mitochondrial proton-transporting ATP synthase complex, catalytic core F);GO:0005524(ATP binding);GO:0015986(ATP synthesis coupled proton transport);GO:0016887(ATPase activity);GO:0046933(proton-transporting ATP synthase activity, rotational mechanism)	K02133	ATPeF1B, ATP5B, ATP2	http://www.genome.jp/dbget-bin/www_bget?ko:K02133	ko00190(Oxidative phosphorylation)	KOG1351	Vacuolar H+-ATPase V1 sector, subunit B	sp|Q9C5A9|ATPBO_ARATH	ATP synthase subunit beta-3, mitochondrial OS=Arabidopsis thaliana OX=3702 GN=At5g08680 PE=1 SV=1
novel.19988	0.47	0.63	0.62	0.99	0.78	1.85	1.3268	5.0578e-03	1.5532e-02	unnamed protein product [Brassica oleracea]	*	*	*	*	*	*	*	*	*
Bo3g027470	2383.49	1509.36	1696.15	319.17	273.77	290.31	-2.1525	1.1570e-24	3.7683e-23	PREDICTED: auxin-repressed 12.5 kDa protein-like [Brassica oleracea var. oleracea]	GO:0005634(nucleus);GO:0005783(endoplasmic reticulum);GO:0005829(cytosol);GO:0007275(multicellular organism development)	*	*	*	*	*	*	sp|P93017|DRMH1_ARATH	Dormancy-associated protein homolog 1 OS=Arabidopsis thaliana OX=3702 GN=DRMH1 PE=1 SV=1
Bo8g106850	3.52	6.5	3.94	6.9	6.56	7.75	1.0269	3.1979e-05	1.5361e-04	PREDICTED: F-box/kelch-repeat protein SKIP11-like isoform X2 [Brassica oleracea var. oleracea]	*	*	*	*	*	*	*	sp|Q8L736|SKI11_ARATH	F-box/kelch-repeat protein SKIP11 OS=Arabidopsis thaliana OX=3702 GN=SKIP11 PE=1 SV=2
Bo3g007550	1	1.09	1.2	0.46	0.24	0.31	-1.1593	2.7707e-03	9.0612e-03	PREDICTED: calcium-dependent protein kinase 17-like [Brassica oleracea var. oleracea]	GO:0004672(protein kinase activity);GO:0005509(calcium ion binding);GO:0005524(ATP binding)	K13412	CPK	http://www.genome.jp/dbget-bin/www_bget?ko:K13412	ko04626(Plant-pathogen interaction)	*	*	sp|Q9FMP5|CDPKH_ARATH	Calcium-dependent protein kinase 17 OS=Arabidopsis thaliana OX=3702 GN=CPK17 PE=2 SV=1
novel.23680	114.48	103.54	102.31	170.6	167.51	136.36	1.0477	1.6850e-06	9.9619e-06	PREDICTED: uncharacterized protein LOC106303941 [Brassica oleracea var. oleracea]	*	*	*	*	*	*	*	*	*
Bo4g025770	0.26	0.58	0.18	3.16	2.09	3.42	3.0876	2.8070e-11	3.0379e-10	PREDICTED: uncharacterized protein At2g39920 [Brassica oleracea var. oleracea]	GO:0016021(integral component of membrane);GO:0046686(response to cadmium ion)	*	*	*	*	*	*	sp|O04195|Y2992_ARATH	Uncharacterized protein At2g39920 OS=Arabidopsis thaliana OX=3702 GN=At2g39920 PE=2 SV=2
Bo9g021540	4.59	3.54	4.07	0.87	0.93	1.05	-1.6466	7.1882e-14	1.0051e-12	PREDICTED: probable disease resistance protein At5g66900 isoform X3 [Brassica oleracea var. oleracea]	*	*	*	*	*	*	*	sp|Q9FKZ1|DRL42_ARATH	Probable disease resistance protein At5g66900 OS=Arabidopsis thaliana OX=3702 GN=At5g66900 PE=3 SV=1
Bo4g186790	71.15	71.22	64.31	173.26	158.15	165.13	1.6949	5.4604e-45	5.6010e-43	40S ribosomal protein S5-1 [Brassica rapa]	GO:0003723(RNA binding);GO:0003735(structural constituent of ribosome);GO:0006412(translation);GO:0015935(small ribosomal subunit)	K02989	RP-S5e, RPS5	http://www.genome.jp/dbget-bin/www_bget?ko:K02989	ko03010(Ribosome)	KOG3291	Ribosomal protein S7	sp|Q9ZUT9|RS51_ARATH	40S ribosomal protein S5-1 OS=Arabidopsis thaliana OX=3702 GN=RPS5A PE=1 SV=1
Bo3g071960	127.68	26.03	38.56	1.64	0	0	-3.5486	1.3084e-06	7.8652e-06	PREDICTED: uncharacterized protein LOC106333259 [Brassica oleracea var. oleracea]	*	*	*	*	*	*	*	*	*
Bo7g117790	188.82	180.24	157.38	472.62	416.97	415.47	1.7431	1.3836e-41	1.1915e-39	60S ribosomal protein L8-3 [Brassica rapa]	GO:0003723(RNA binding);GO:0003735(structural constituent of ribosome);GO:0006412(translation);GO:0015934(large ribosomal subunit)	K02938	RP-L8e, RPL8	http://www.genome.jp/dbget-bin/www_bget?ko:K02938	ko03010(Ribosome)	KOG0438	Mitochondrial/chloroplast ribosomal protein L2	sp|Q42064|RL83_ARATH	60S ribosomal protein L8-3 OS=Arabidopsis thaliana OX=3702 GN=RPL8C PE=2 SV=2
Bo2g093380	336.86	311.91	355.28	96.26	94.06	80.98	-1.4379	7.9671e-24	2.4735e-22	PREDICTED: glutathione S-transferase U19-like [Brassica oleracea var. oleracea]	*	K00799	GST, gst	http://www.genome.jp/dbget-bin/www_bget?ko:K00799	ko00480(Glutathione metabolism)	*	*	sp|Q9ZRW8|GSTUJ_ARATH	Glutathione S-transferase U19 OS=Arabidopsis thaliana OX=3702 GN=GSTU19 PE=1 SV=1
novel.7990	2.95	1.57	1.43	0.34	0.35	0.57	-1.6423	1.0059e-03	3.6391e-03	*	*	*	*	*	*	*	*	*	*
Bo1g108940	48.51	37.93	28.44	8.71	15.73	11.74	-1.5507	3.2567e-09	2.7787e-08	unnamed protein product [Brassica oleracea]	*	*	*	*	*	*	*	sp|Q9FPT1|UBP12_ARATH	Ubiquitin carboxyl-terminal hydrolase 12 OS=Arabidopsis thaliana OX=3702 GN=UBP12 PE=1 SV=2
novel.9980	3.51	4.14	3.41	1.14	1.26	1.32	-1.1181	2.0228e-09	1.7721e-08	hypothetical protein DY000_02004615 [Brassica cretica]	*	*	*	*	*	KOG3022	Predicted ATPase, nucleotide-binding	sp|A1C7T4|NBP35_ASPCL	Cytosolic Fe-S cluster assembly factor nbp35 OS=Aspergillus clavatus (strain ATCC 1007 / CBS 513.65 / DSM 816 / NCTC 3887 / NRRL 1) OX=344612 GN=nbp35 PE=3 SV=1
Bo3g017510	4.15	4.2	3.53	0.37	1.05	1.29	-1.6357	2.1955e-06	1.2758e-05	PREDICTED: interactor of constitutive active ROPs 3-like [Brassica oleracea var. oleracea]	*	*	*	*	*	*	*	sp|Q9LSS5|ICR3_ARATH	Interactor of constitutive active ROPs 3 OS=Arabidopsis thaliana OX=3702 GN=ICR3 PE=1 SV=1
Bo7g105070	24.39	20.67	19.91	5.39	5.25	5.74	-1.5143	1.6912e-21	4.4376e-20	unnamed protein product [Brassica oleracea]	*	*	*	*	*	*	*	sp|Q8W4K5|VAB_ARATH	VAN3-binding protein OS=Arabidopsis thaliana OX=3702 GN=VAB PE=1 SV=1
Bo6g105200	59.83	57.46	63.69	127.93	116.91	93.84	1.3313	3.1572e-14	4.5737e-13	PREDICTED: photosystem II core complex proteins psbY, chloroplastic-like [Brassica oleracea var. oleracea]	GO:0009523(photosystem II);GO:0015979(photosynthesis);GO:0016021(integral component of membrane);GO:0030145(manganese ion binding)	K02723	psbY	http://www.genome.jp/dbget-bin/www_bget?ko:K02723	ko00195(Photosynthesis)	*	*	sp|O49347|PSBY_ARATH	Photosystem II core complex proteins psbY, chloroplastic OS=Arabidopsis thaliana OX=3702 GN=PSBY PE=2 SV=1
Bo3g113840	0.08	0	0	1.02	0.69	0.5	3.5877	3.6154e-07	2.3568e-06	hypothetical protein F2Q70_00011237 [Brassica cretica]	GO:0003885(D-arabinono-1,4-lactone oxidase activity);GO:0016020(membrane);GO:0016633(galactonolactone dehydrogenase activity);GO:0071949(FAD binding)	K00225	GLDH	http://www.genome.jp/dbget-bin/www_bget?ko:K00225	ko00053(Ascorbate and aldarate metabolism)	*	*	sp|Q9SU56|GLDH_ARATH	L-galactono-1,4-lactone dehydrogenase, mitochondrial OS=Arabidopsis thaliana OX=3702 GN=GLDH PE=1 SV=1
Bo1g144740	2.65	2.02	1.82	0.17	0.31	0.16	-2.7116	3.8661e-14	5.5620e-13	PREDICTED: UPF0503 protein At3g09070, chloroplastic-like [Brassica oleracea var. oleracea]	*	*	*	*	*	*	*	sp|Q9SS80|OPS_ARATH	Protein OCTOPUS OS=Arabidopsis thaliana OX=3702 GN=OPS PE=1 SV=1
Bo2g146230	3.78	6.47	2.35	7.65	7.36	11.62	1.4704	6.2679e-06	3.3743e-05	PREDICTED: peroxidase 31 [Brassica oleracea var. oleracea]	GO:0004601(peroxidase activity);GO:0005576(extracellular region);GO:0006979(response to oxidative stress);GO:0020037(heme binding);GO:0042744(hydrogen peroxide catabolic process);GO:0046872(metal ion binding)	K00430	E1.11.1.7	http://www.genome.jp/dbget-bin/www_bget?ko:K00430	ko00940(Phenylpropanoid biosynthesis)	*	*	sp|Q9LHA7|PER31_ARATH	Peroxidase 31 OS=Arabidopsis thaliana OX=3702 GN=PER31 PE=2 SV=1
Bo6g120140	38.1	26.64	41.1	11.06	10.84	10.26	-1.264	4.1270e-10	3.9219e-09	unnamed protein product, partial [Brassica oleracea]	GO:0003677(DNA binding);GO:0005634(nucleus)	*	*	*	*	*	*	sp|Q9SGS2|HMGB9_ARATH	High mobility group B protein 9 OS=Arabidopsis thaliana OX=3702 GN=HMGB9 PE=1 SV=1
Bo1g037740	12.51	9.48	10.34	1.86	2.29	1.47	-2.0201	1.2273e-17	2.3869e-16	PREDICTED: probable WRKY transcription factor 7 [Brassica oleracea var. oleracea]	GO:0003700(DNA-binding transcription factor activity);GO:0005634(nucleus);GO:0043565(sequence-specific DNA binding)	*	*	*	*	*	*	sp|Q9STX0|WRKY7_ARATH	Probable WRKY transcription factor 7 OS=Arabidopsis thaliana OX=3702 GN=WRKY7 PE=2 SV=1
Bo2g161830	0	0	0.04	15.21	18.48	15.04	7.9015	5.7890e-47	6.6195e-45	PREDICTED: heat stress transcription factor B-2a-like [Brassica oleracea var. oleracea]	GO:0003700(DNA-binding transcription factor activity);GO:0005634(nucleus);GO:0043565(sequence-specific DNA binding)	K09419	HSFF	http://www.genome.jp/dbget-bin/www_bget?ko:K09419	*	KOG0627	Heat shock transcription factor	sp|Q9SCW4|HFB2A_ARATH	Heat stress transcription factor B-2a OS=Arabidopsis thaliana OX=3702 GN=HSFB2A PE=2 SV=1
Bo9g030740	5.2	5.37	4.82	1.36	1.34	1.23	-1.5022	1.1816e-14	1.7937e-13	PREDICTED: uncharacterized protein At5g41620 [Brassica oleracea var. oleracea]	GO:0005886(plasma membrane);GO:0009506(plasmodesma)	*	*	*	*	*	*	sp|Q66GQ2|Y5162_ARATH	Uncharacterized protein At5g41620 OS=Arabidopsis thaliana OX=3702 GN=At5g41620 PE=2 SV=2
Bo1g147660	4.68	2.83	3.21	12.11	8.87	8.18	1.8449	2.2074e-12	2.6539e-11	PREDICTED: uncharacterized protein LOC106325155 [Brassica oleracea var. oleracea]	*	*	*	*	*	*	*	*	*
Bo3g109360	31.59	33.84	25.5	43.61	60.05	59.39	1.2744	6.6396e-18	1.3251e-16	PREDICTED: calnexin homolog 1 [Brassica oleracea var. oleracea]	GO:0005509(calcium ion binding);GO:0005783(endoplasmic reticulum);GO:0006457(protein folding);GO:0016021(integral component of membrane);GO:0051082(unfolded protein binding)	K08054	CANX	http://www.genome.jp/dbget-bin/www_bget?ko:K08054	ko04145(Phagosome);ko04141(Protein processing in endoplasmic reticulum)	KOG0674	Calreticulin	sp|P29402|CALX1_ARATH	Calnexin homolog 1 OS=Arabidopsis thaliana OX=3702 GN=CNX1 PE=1 SV=1
Bo5g135090	3.43	3.18	3.9	1.17	1.24	0.96	-1.1661	6.6326e-06	3.5610e-05	PREDICTED: E3 ubiquitin-protein ligase PUB24-like [Brassica oleracea var. oleracea]	GO:0004842(ubiquitin-protein transferase activity)	*	*	*	*	*	*	sp|Q9SF15|PUB24_ARATH	E3 ubiquitin-protein ligase PUB24 OS=Arabidopsis thaliana OX=3702 GN=PUB24 PE=1 SV=1
Bo3g026700	17.44	15.63	19.09	3.69	5.31	2.65	-1.7023	1.1606e-13	1.5883e-12	PREDICTED: uncharacterized protein LOC106332199 [Brassica oleracea var. oleracea]	*	*	*	*	*	*	*	*	*
novel.18232	29.57	24.22	30.85	9.25	8.33	10.02	-1.1662	1.2724e-10	1.2785e-09	hypothetical protein F2Q68_00016369 [Brassica cretica]	*	*	*	*	*	*	*	*	*
Bo4g169370	9.48	11.23	8.63	21.42	22.25	22.94	1.6043	3.9530e-23	1.1700e-21	PREDICTED: glutathione S-transferase U4-like [Brassica oleracea var. oleracea]	GO:0016740(transferase activity);GO:1900367(positive regulation of defense response to insect)	K00799	GST, gst	http://www.genome.jp/dbget-bin/www_bget?ko:K00799	ko00480(Glutathione metabolism)	*	*	sp|Q9ZW27|GSTU4_ARATH	Glutathione S-transferase U4 OS=Arabidopsis thaliana OX=3702 GN=GSTU4 PE=1 SV=1
Bo1g025840	34.49	38.77	38.11	66.17	68.91	69.78	1.3146	1.3493e-16	2.4050e-15	PREDICTED: uncharacterized protein LOC106325978 [Brassica oleracea var. oleracea]	GO:0005575(cellular_component);GO:0008150(biological_process);GO:0016740(transferase activity)	*	*	*	*	*	*	*	*
Bo7g108270	0.44	0.75	0.49	1.34	1.29	0.52	1.2853	3.4151e-03	1.0915e-02	PREDICTED: probable eukaryotic translation initiation factor 5-2 [Brassica oleracea var. oleracea]	GO:0003743(translation initiation factor activity)	K03262	EIF5	http://www.genome.jp/dbget-bin/www_bget?ko:K03262	ko03013(RNA transport)	KOG2767	Translation initiation factor 5 (eIF-5)	sp|Q9S825|IF5Z_ARATH	Probable eukaryotic translation initiation factor 5-2 OS=Arabidopsis thaliana OX=3702 GN=At1g77840 PE=1 SV=1
Bo3g177080	3.84	3.11	2.95	0.83	1.37	1.02	-1.1423	3.4876e-05	1.6650e-04	PREDICTED: venom phosphodiesterase 2-like [Brassica oleracea var. oleracea]	GO:0003824(catalytic activity)	K01513	ENPP1_3	http://www.genome.jp/dbget-bin/www_bget?ko:K01513	ko00500(Starch and sucrose metabolism);ko00760(Nicotinate and nicotinamide metabolism);ko00770(Pantothenate and CoA biosynthesis);ko00740(Riboflavin metabolism);ko00230(Purine metabolism);ko00240(Pyrimidine metabolism)	KOG2645	Type I phosphodiesterase/nucleotide pyrophosphatase	sp|J3SEZ3|PDE1_CROAD	Venom phosphodiesterase 1 OS=Crotalus adamanteus OX=8729 PE=1 SV=2
Bo7g092640	5.79	3.95	3.54	0.1	1.37	0.2	-2.0044	1.0219e-03	3.6927e-03	PREDICTED: proline-rich antigen homolog [Brassica oleracea var. oleracea]	GO:0016021(integral component of membrane)	*	*	*	*	*	*	*	*
novel.13548	0.39	0.81	0.43	1.27	1.66	1.29	1.6094	1.7060e-03	5.8673e-03	hypothetical protein DY000_02030381 [Brassica cretica]	GO:0003676(nucleic acid binding)	*	*	*	*	*	*	*	*
Bo6g010470	2.17	2.01	1.62	0.06	0.17	1.02	-1.5713	1.1954e-02	3.3309e-02	PREDICTED: dof zinc finger protein DOF1.6 [Brassica oleracea var. oleracea]	GO:0003677(DNA binding);GO:0005634(nucleus);GO:0006355(regulation of transcription, DNA-templated)	*	*	*	*	*	*	sp|Q9SX97|DOF16_ARATH	Dof zinc finger protein DOF1.6 OS=Arabidopsis thaliana OX=3702 GN=DOF1.6 PE=2 SV=1
Bo8g016650	9.61	8.49	7.61	14.1	15.87	13.18	1.1811	1.6042e-16	2.8392e-15	PREDICTED: uncharacterized protein LOC106307823 [Brassica oleracea var. oleracea]	GO:0003676(nucleic acid binding)	*	*	*	*	*	*	*	*
Bo9g108670	57.98	52.86	58	91.8	90.77	78.81	1.0637	4.5908e-11	4.8517e-10	PREDICTED: uncharacterized protein LOC106315663 [Brassica oleracea var. oleracea]	GO:0008150(biological_process);GO:0009507(chloroplast);GO:0016740(transferase activity)	*	*	*	*	*	*	*	*
Bo3g002410	11.03	8.89	10.93	2.55	3.05	2.53	-1.4689	4.5830e-16	7.8128e-15	PREDICTED: purine-uracil permease NCS1 [Brassica oleracea var. oleracea]	GO:0009526(plastid envelope);GO:0015205(nucleobase transmembrane transporter activity);GO:0016021(integral component of membrane);GO:0043100(pyrimidine nucleobase salvage)	K03457	TC.NCS1	http://www.genome.jp/dbget-bin/www_bget?ko:K03457	*	KOG2466	Uridine permease/thiamine transporter/allantoin transport	sp|Q9LZD0|NCS1_ARATH	Purine-uracil permease NCS1 OS=Arabidopsis thaliana OX=3702 GN=NCS1 PE=1 SV=1
Bo1g144330	6.49	5.99	4.99	14.37	10.53	12.42	1.53	1.4568e-15	2.3872e-14	PREDICTED: DEAD-box ATP-dependent RNA helicase 57 [Brassica oleracea var. oleracea]	GO:0003676(nucleic acid binding);GO:0005524(ATP binding)	K14779	DDX52, ROK1	http://www.genome.jp/dbget-bin/www_bget?ko:K14779	*	KOG0344	ATP-dependent RNA helicase	sp|Q84TG1|RH57_ARATH	DEAD-box ATP-dependent RNA helicase 57 OS=Arabidopsis thaliana OX=3702 GN=RH57 PE=2 SV=1
Bo3g014030	19.22	15.03	14.74	4.14	4.12	5.42	-1.3919	2.6515e-11	2.8779e-10	unnamed protein product, partial [Brassica oleracea]	*	*	*	*	*	KOG1161	Protein involved in vacuolar polyphosphate accumulation, contains SPX domain	sp|Q8LBH4|SPX1_ARATH	SPX domain-containing protein 1 OS=Arabidopsis thaliana OX=3702 GN=SPX1 PE=1 SV=2
Bo6g067010	20.16	21.42	22.83	5.64	7.17	3.94	-1.4477	8.3430e-10	7.6504e-09	hypothetical protein F2Q68_00044823 [Brassica cretica]	*	*	*	*	*	*	*	*	*
novel.11662	11.65	7.55	7.1	1.95	3.2	4.35	-1.0479	1.9692e-03	6.6856e-03	uncharacterized protein LOC103829481 isoform X3 [Brassica rapa]	GO:0003677(DNA binding);GO:0046983(protein dimerization activity)	*	*	*	*	*	*	sp|P08770|TRA1_MAIZE	Putative AC transposase OS=Zea mays OX=4577 PE=2 SV=2
Bo7g096430	10.52	12.24	8.61	1.85	1.75	1.6	-2.1045	1.6520e-25	5.6997e-24	PREDICTED: probable E3 ubiquitin-protein ligase HIP1 [Brassica oleracea var. oleracea]	*	*	*	*	*	*	*	sp|Q7XTV7|HIP1_ORYSJ	Probable E3 ubiquitin-protein ligase HIP1 OS=Oryza sativa subsp. japonica OX=39947 GN=HIP1 PE=1 SV=2
Bo5g009130	5.75	5.94	5.67	14.45	15.12	19.67	1.8975	7.5133e-25	2.4740e-23	PREDICTED: probable low-specificity L-threonine aldolase 1 [Brassica oleracea var. oleracea]	GO:0006520(cellular amino acid metabolic process);GO:0016829(lyase activity)	K01620	ltaE	http://www.genome.jp/dbget-bin/www_bget?ko:K01620	ko00260(Glycine, serine and threonine metabolism)	KOG1368	Threonine aldolase	sp|Q8RXU4|THA1_ARATH	Probable low-specificity L-threonine aldolase 1 OS=Arabidopsis thaliana OX=3702 GN=THA1 PE=1 SV=1
Bo3g168980	30.74	34.42	23.7	53.76	58.39	59.16	1.3872	5.8117e-24	1.8260e-22	PREDICTED: D-3-phosphoglycerate dehydrogenase 1, chloroplastic-like [Brassica oleracea var. oleracea]	GO:0004617(phosphoglycerate dehydrogenase activity);GO:0006564(L-serine biosynthetic process);GO:0051287(NAD binding)	K00058	serA, PHGDH	http://www.genome.jp/dbget-bin/www_bget?ko:K00058	ko00270(Cysteine and methionine metabolism);ko00260(Glycine, serine and threonine metabolism)	KOG0069	Glyoxylate/hydroxypyruvate reductase (D-isomer-specific 2-hydroxy acid dehydrogenase superfamily)	sp|O49485|SERA1_ARATH	D-3-phosphoglycerate dehydrogenase 1, chloroplastic OS=Arabidopsis thaliana OX=3702 GN=PGDH1 PE=1 SV=1
Bo9g005550	1.93	2.09	1.97	0.21	0.38	0.43	-2.0776	3.1085e-16	5.3892e-15	PREDICTED: xanthine dehydrogenase 1-like [Brassica oleracea var. oleracea]	GO:0005506(iron ion binding);GO:0009055(electron transfer activity);GO:0051537(2 iron, 2 sulfur cluster binding);GO:0071949(FAD binding)	K00106	XDH	http://www.genome.jp/dbget-bin/www_bget?ko:K00106	ko04146(Peroxisome);ko00232(Caffeine metabolism);ko00230(Purine metabolism)	KOG0430	Xanthine dehydrogenase	sp|Q8GUQ8|XDH1_ARATH	Xanthine dehydrogenase 1 OS=Arabidopsis thaliana OX=3702 GN=XDH1 PE=1 SV=1
Bo3g132770	25.19	24.08	16.73	0.77	0.52	0.76	-4.4371	5.9033e-56	1.0125e-53	PREDICTED: transcription factor LUX-like [Brassica oleracea var. oleracea]	GO:0003677(DNA binding);GO:0005634(nucleus)	*	*	*	*	*	*	sp|Q9SNB4|PCL1_ARATH	Transcription factor LUX OS=Arabidopsis thaliana OX=3702 GN=LUX PE=1 SV=1
Bo9g108360	54.73	59.83	50.99	91.43	82.33	104.7	1.1752	4.9055e-19	1.0654e-17	PREDICTED: 40S ribosomal protein S10-3 [Brassica oleracea var. oleracea]	*	K02947	RP-S10e, RPS10	http://www.genome.jp/dbget-bin/www_bget?ko:K02947	ko03010(Ribosome)	KOG3344	40s ribosomal protein s10	sp|Q9SW09|RS101_ARATH	40S ribosomal protein S10-1 OS=Arabidopsis thaliana OX=3702 GN=RPS10A PE=2 SV=1
Bo5g030580	63.51	75.91	48.48	146.12	157.45	124.61	1.6217	1.3955e-16	2.4841e-15	PREDICTED: high mobility group B protein 3-like [Brassica oleracea var. oleracea]	GO:0003677(DNA binding);GO:0005634(nucleus)	*	*	*	*	*	*	sp|P93047|HMGB3_ARATH	High mobility group B protein 3 OS=Arabidopsis thaliana OX=3702 GN=HMGB3 PE=1 SV=1
Bo5g136460	137.23	133.55	115.74	239.94	205.78	148.41	1.1709	5.4640e-05	2.5142e-04	Small nuclear ribonucleoprotein family protein [Arabidopsis thaliana]	GO:0000387(spliceosomal snRNP assembly);GO:0000398(mRNA splicing, via spliceosome);GO:0003723(RNA binding);GO:0003729(mRNA binding);GO:0005634(nucleus);GO:0005681(spliceosomal complex);GO:0005682(U5 snRNP);GO:0005685(U1 snRNP);GO:0005686(U2 snRNP);GO:0005687(U4 snRNP);GO:0005689(U12-type spliceosomal complex);GO:0005730(nucleolus);GO:0005773(vacuole);GO:0005829(cytosol);GO:0034719(SMN-Sm protein …	K11099	SNRPG, SMG	http://www.genome.jp/dbget-bin/www_bget?ko:K11099	ko03040(Spliceosome)	KOG1781	Small Nuclear ribonucleoprotein splicing factor	sp|O82221|RUXG_ARATH	Probable small nuclear ribonucleoprotein G OS=Arabidopsis thaliana OX=3702 GN=At2g23930 PE=3 SV=1
novel.23517	77.69	82.33	88.87	8.78	10.24	12.78	-2.5118	2.0967e-52	3.0789e-50	hypothetical protein DY000_02022962 [Brassica cretica]	*	*	*	*	*	*	*	*	*
Bo7g096770	6.71	3.53	7.18	0.62	1.08	0.48	-2.1657	3.7931e-05	1.7972e-04	hypothetical protein F2Q69_00056398 [Brassica cretica]	GO:0016491(oxidoreductase activity);GO:0046872(metal ion binding)	*	*	*	*	*	*	sp|Q9FLV0|DMR6_ARATH	Protein DOWNY MILDEW RESISTANCE 6 OS=Arabidopsis thaliana OX=3702 GN=DMR6 PE=1 SV=1
Bo3g039510	218.29	222.05	178.17	729.55	690.02	652.66	2.173	7.0657e-53	1.0449e-50	ubiquitin-40S ribosomal protein S27a-3 [Brassica rapa]	GO:0003729(mRNA binding);GO:0003735(structural constituent of ribosome);GO:0005634(nucleus);GO:0005737(cytoplasm);GO:0005794(Golgi apparatus);GO:0005829(cytosol);GO:0005840(ribosome);GO:0006412(translation);GO:0016567(protein ubiquitination);GO:0019941(modification-dependent protein catabolic process);GO:0022627(cytosolic small ribosomal subunit);GO:0031386(protein tag);GO:0031625(ubiquitin prote…	K02977	RP-S27Ae, RPS27A	http://www.genome.jp/dbget-bin/www_bget?ko:K02977	ko04120(Ubiquitin mediated proteolysis);ko03010(Ribosome)	KOG0004	Ubiquitin/40S ribosomal protein S27a fusion	sp|P59233|R27AC_ARATH	Ubiquitin-40S ribosomal protein S27a-3 OS=Arabidopsis thaliana OX=3702 GN=RPS27AC PE=2 SV=2
Bo2g055360	0	0.15	0	0.09	1.19	1.44	2.3475	2.8128e-03	9.1862e-03	PREDICTED: ribulose bisphosphate carboxylase small chain 1A, chloroplastic-like [Brassica oleracea var. oleracea]	GO:0004497(monooxygenase activity);GO:0009507(chloroplast);GO:0009853(photorespiration);GO:0015977(carbon fixation);GO:0015979(photosynthesis);GO:0016984(ribulose-bisphosphate carboxylase activity)	K01602	rbcS	http://www.genome.jp/dbget-bin/www_bget?ko:K01602	ko00630(Glyoxylate and dicarboxylate metabolism);ko00710(Carbon fixation in photosynthetic organisms)	*	*	sp|P10795|RBS1A_ARATH	Ribulose bisphosphate carboxylase small chain 1A, chloroplastic OS=Arabidopsis thaliana OX=3702 GN=RBCS-1A PE=1 SV=2
Bo2g006620	19.79	17.89	21.42	33.94	35.91	30.39	1.1861	4.6364e-13	5.9703e-12	PREDICTED: uncharacterized RNA-binding protein C1827.05c-like [Brassica oleracea var. oleracea]	GO:0003723(RNA binding)	K14838	NOP15	http://www.genome.jp/dbget-bin/www_bget?ko:K14838	*	KOG0126	Predicted RNA-binding protein (RRM superfamily)	sp|O74978|YQL5_SCHPO	Uncharacterized RNA-binding protein C1827.05c OS=Schizosaccharomyces pombe (strain 972 / ATCC 24843) OX=284812 GN=SPCC1827.05c PE=4 SV=1
Bo7g085660	87.51	55.64	66.14	10.2	11.41	9.81	-2.2588	3.3773e-28	1.3750e-26	unnamed protein product, partial [Brassica oleracea]	GO:0003674(molecular_function);GO:0005634(nucleus);GO:0008150(biological_process)	*	*	*	*	*	*	*	*
novel.18258	1.59	3.13	2.09	2.29	5.29	4.86	1.2224	5.6133e-04	2.1407e-03	hypothetical protein F2Q68_00016516 [Brassica cretica]	*	*	*	*	*	*	*	sp|Q9LQM3|C3H12_ARATH	Zinc finger CCCH domain-containing protein 12 OS=Arabidopsis thaliana OX=3702 GN=At1g32360 PE=2 SV=1
Bo6g099510	1.11	0.8	0.87	0.2	0.4	0.11	-1.3188	6.3044e-03	1.8868e-02	BnaA07g25440D [Brassica napus]	*	*	*	*	*	*	*	sp|Q9S972|SD16_ARATH	Receptor-like serine/threonine-protein kinase SD1-6 OS=Arabidopsis thaliana OX=3702 GN=SD16 PE=1 SV=2
Bo1g124940	1.25	2.75	1.55	0.25	0.61	0.64	-1.3371	4.1069e-03	1.2889e-02	PREDICTED: PTI1-like tyrosine-protein kinase At3g15890 [Brassica oleracea var. oleracea]	GO:0004672(protein kinase activity);GO:0005524(ATP binding)	*	*	*	*	*	*	sp|Q9LSC2|Y3589_ARATH	PTI1-like tyrosine-protein kinase At3g15890 OS=Arabidopsis thaliana OX=3702 GN=At3g15890 PE=2 SV=1
Bo2g134050	94.53	65.63	129.24	15.64	17.6	17.7	-2.0378	1.6935e-17	3.2511e-16	PREDICTED: probable ribose-5-phosphate isomerase 2 [Brassica oleracea var. oleracea]	GO:0004751(ribose-5-phosphate isomerase activity);GO:0009052(pentose-phosphate shunt, non-oxidative branch)	K01807	rpiA	http://www.genome.jp/dbget-bin/www_bget?ko:K01807	ko00030(Pentose phosphate pathway);ko00710(Carbon fixation in photosynthetic organisms)	KOG3075	Ribose 5-phosphate isomerase	sp|Q9ZU38|RPI2_ARATH	Probable ribose-5-phosphate isomerase 2 OS=Arabidopsis thaliana OX=3702 GN=RPI2 PE=1 SV=1
Bo6g119240	5.85	4.96	3.74	0.56	1.12	0.61	-2.0526	4.6152e-09	3.8692e-08	hypothetical protein DY000_02063931 [Brassica cretica]	*	*	*	*	*	*	*	*	*
Bo2g147960	1.43	4.33	1.92	0.05	0.03	0.08	-4.7342	7.0031e-18	1.3937e-16	unnamed protein product [Brassica oleracea]	*	K11000	CALS	http://www.genome.jp/dbget-bin/www_bget?ko:K11000	*	*	*	sp|Q3B724|CALS5_ARATH	Callose synthase 5 OS=Arabidopsis thaliana OX=3702 GN=CALS5 PE=1 SV=1
Bo5g048790	22.06	10.5	12.48	4.8	5.85	4.45	-1.0957	2.2124e-05	1.0921e-04	PREDICTED: glycerol-3-phosphate acyltransferase, chloroplastic [Brassica oleracea var. oleracea]	GO:0004366(glycerol-3-phosphate O-acyltransferase activity);GO:0009570(chloroplast stroma);GO:0016024(CDP-diacylglycerol biosynthetic process);GO:0102420(sn-1-glycerol-3-phosphate C16:0-DCA-CoA acyl transferase activity)	K00630	ATS1	http://www.genome.jp/dbget-bin/www_bget?ko:K00630	ko00561(Glycerolipid metabolism);ko00564(Glycerophospholipid metabolism)	*	*	sp|Q43307|PLSB_ARATH	Glycerol-3-phosphate acyltransferase, chloroplastic OS=Arabidopsis thaliana OX=3702 GN=ATS1 PE=2 SV=2
Bo6g076100	2.97	3.43	1.84	2.97	5.08	4.56	1.028	8.9831e-05	3.9969e-04	PREDICTED: probable galacturonosyltransferase 15 [Brassica oleracea var. oleracea]	GO:0000139(Golgi membrane);GO:0016021(integral component of membrane);GO:0045489(pectin biosynthetic process);GO:0047262(polygalacturonate 4-alpha-galacturonosyltransferase activity);GO:0071555(cell wall organization)	K13648	GAUT	http://www.genome.jp/dbget-bin/www_bget?ko:K13648	ko00520(Amino sugar and nucleotide sugar metabolism)	*	*	sp|Q8L4B0|GAUTF_ARATH	Probable galacturonosyltransferase 15 OS=Arabidopsis thaliana OX=3702 GN=GAUT15 PE=2 SV=1
Bo3g004240	1.15	0.74	0.42	0	0	0	-3.7725	4.6461e-07	2.9772e-06	PREDICTED: gibberellin 20 oxidase 3-like [Brassica oleracea var. oleracea]	GO:0016491(oxidoreductase activity);GO:0046872(metal ion binding)	K05282	E1.14.11.12	http://www.genome.jp/dbget-bin/www_bget?ko:K05282	ko00904(Diterpenoid biosynthesis)	*	*	sp|Q39112|GAOX3_ARATH	Gibberellin 20 oxidase 3 OS=Arabidopsis thaliana OX=3702 GN=GA20OX3 PE=2 SV=1
Bo4g007060	9.72	13.85	12.3	2.93	2.25	3.66	-1.5596	3.1726e-09	2.7158e-08	PREDICTED: homeobox-leucine zipper protein ATHB-7 [Brassica oleracea var. oleracea]	GO:0003700(DNA-binding transcription factor activity);GO:0005634(nucleus);GO:0043565(sequence-specific DNA binding)	K09338	HD-ZIP	http://www.genome.jp/dbget-bin/www_bget?ko:K09338	*	*	*	sp|P46897|ATHB7_ARATH	Homeobox-leucine zipper protein ATHB-7 OS=Arabidopsis thaliana OX=3702 GN=ATHB-7 PE=1 SV=2
Bo8g062700	2.48	2.9	2.98	0.91	1.1	0.57	-1.1869	1.0563e-04	4.6438e-04	unnamed protein product [Brassica oleracea]	*	*	*	*	*	*	*	sp|O23317|DRL24_ARATH	Probable disease resistance protein At4g14610 OS=Arabidopsis thaliana OX=3702 GN=At4g14610 PE=3 SV=1
Bo3g157170	5.65	1.67	1.86	0.34	0.18	0.04	-3.2382	2.3185e-11	2.5334e-10	unnamed protein product [Brassica oleracea]	*	*	*	*	*	*	*	sp|Q8RX63|RLP31_ARATH	Receptor-like protein 31 OS=Arabidopsis thaliana OX=3702 GN=RLP31 PE=2 SV=1
novel.1532	6.17	2.74	4.55	0.76	2.09	1.13	-1.2042	1.4600e-02	3.9795e-02	hypothetical protein F2Q69_00030673 [Brassica cretica]	*	*	*	*	*	*	*	*	*
Bo3g021050	0.66	0.9	1.23	1.56	1.42	1.57	1.0869	7.5215e-04	2.8001e-03	PREDICTED: pentatricopeptide repeat-containing protein At5g56310 [Brassica oleracea var. oleracea]	*	*	*	*	*	*	*	sp|Q9FMA1|PP433_ARATH	Pentatricopeptide repeat-containing protein At5g56310 OS=Arabidopsis thaliana OX=3702 GN=PCMP-E13 PE=2 SV=1
Bo8g076470	0.75	0.67	0.38	0	0.07	0.07	-2.2872	1.4284e-03	4.9979e-03	PREDICTED: myb family transcription factor APL-like isoform X2 [Brassica oleracea var. oleracea]	GO:0003677(DNA binding);GO:0005634(nucleus)	*	*	*	*	*	*	sp|F4I274|PHL8_ARATH	Myb family transcription factor PHL8 OS=Arabidopsis thaliana OX=3702 GN=PHL8 PE=2 SV=1
Bo6g117890	8.18	3.41	8.88	56.2	53.32	36.79	3.1315	4.2041e-21	1.0742e-19	probable calcium-binding protein CML26 [Brassica rapa]	GO:0005509(calcium ion binding)	K13448	CML	http://www.genome.jp/dbget-bin/www_bget?ko:K13448	ko04626(Plant-pathogen interaction)	KOG0027	Calmodulin and related proteins (EF-Hand superfamily)	sp|Q9C9U8|CML26_ARATH	Probable calcium-binding protein CML26 OS=Arabidopsis thaliana OX=3702 GN=CML26 PE=1 SV=1
Bo7g054590	18.87	24.83	15.51	24.2	37.27	35.84	1.1304	1.7742e-08	1.3786e-07	PREDICTED: glutathione S-transferase U13-like [Brassica oleracea var. oleracea]	*	K00799	GST, gst	http://www.genome.jp/dbget-bin/www_bget?ko:K00799	ko00480(Glutathione metabolism)	*	*	sp|Q9FUS6|GSTUD_ARATH	Glutathione S-transferase U13 OS=Arabidopsis thaliana OX=3702 GN=GSTU13 PE=2 SV=1
Bo3g004970	41.48	34.89	30.03	9.14	8.32	10.11	-1.4915	2.1178e-17	4.0288e-16	PREDICTED: transcription factor DIVARICATA-like [Brassica oleracea var. oleracea]	GO:0003677(DNA binding);GO:0005634(nucleus)	*	*	*	*	*	*	sp|Q9FNN6|SRM1_ARATH	Transcription factor SRM1 OS=Arabidopsis thaliana OX=3702 GN=SRM1 PE=1 SV=1
Bo9g177300	0	0.65	0	23.81	13.04	28.61	5.9985	4.0628e-30	1.8562e-28	hypothetical protein F2Q69_00045548 [Brassica cretica]	GO:0009507(chloroplast)	*	*	*	*	*	*	*	*
Bo8g081440	183.74	229.95	131.58	372.92	393.44	444.41	1.5154	1.4267e-17	2.7604e-16	non-specific lipid-transfer protein 5 [Brassica rapa]	GO:0006869(lipid transport);GO:0008289(lipid binding)	*	*	*	*	*	*	sp|Q9XFS7|NLTP5_ARATH	Non-specific lipid-transfer protein 5 OS=Arabidopsis thaliana OX=3702 GN=LTP5 PE=1 SV=1
Bo5g001060	50.01	56.68	47.78	18.59	17.44	16.82	-1.094	6.3262e-19	1.3612e-17	PREDICTED: U-box domain-containing protein 56, partial [Brassica oleracea var. oleracea]	*	*	*	*	*	*	*	sp|Q8GXQ7|PUB56_ARATH	U-box domain-containing protein 56 OS=Arabidopsis thaliana OX=3702 GN=PUB56 PE=2 SV=1
Bo5g078770	25.19	21.3	24.22	7.11	7.48	5.74	-1.3945	2.6172e-16	4.5734e-15	unnamed protein product [Brassica oleracea]	*	*	*	*	*	*	*	sp|Q8W5B1|VRN2_ARATH	Polycomb group protein VERNALIZATION 2 OS=Arabidopsis thaliana OX=3702 GN=VRN2 PE=1 SV=2
Bo1g005370	0.04	0.19	0.09	0.59	0.83	0.24	2.2213	7.6131e-04	2.8299e-03	PREDICTED: calcium uniporter protein 1, mitochondrial [Brassica oleracea var. oleracea]	GO:0005739(mitochondrion);GO:0016021(integral component of membrane);GO:0051560(mitochondrial calcium ion homeostasis)	*	*	*	*	KOG2966	Uncharacterized conserved protein	sp|Q1PE15|MCU1_ARATH	Calcium uniporter protein 1, mitochondrial OS=Arabidopsis thaliana OX=3702 GN=At4g36820 PE=2 SV=1
Bo4g105080	46.81	34.84	37.92	8.94	13.47	9.23	-1.4727	2.8382e-18	5.8283e-17	PREDICTED: uncharacterized protein LOC106342131 [Brassica oleracea var. oleracea]	GO:0071249(cellular response to nitrate)	*	*	*	*	*	*	sp|Q93YU8|NRG2_ARATH	Nitrate regulatory gene2 protein OS=Arabidopsis thaliana OX=3702 GN=NRG2 PE=1 SV=1
Bo8g115720	0.08	0.19	0.04	0.31	0.26	0.46	1.9937	5.7968e-05	2.6563e-04	PREDICTED: myosin-8 [Brassica oleracea var. oleracea]	GO:0003774(motor activity);GO:0005524(ATP binding);GO:0007015(actin filament organization);GO:0016459(myosin complex);GO:0048767(root hair elongation);GO:0051015(actin filament binding)	K10357	MYO5	http://www.genome.jp/dbget-bin/www_bget?ko:K10357	*	KOG0160	Myosin class V heavy chain	sp|F4I460|MYO8_ARATH	Myosin-8 OS=Arabidopsis thaliana OX=3702 GN=XI-B PE=3 SV=1
Bo1g151870	168.07	177.64	178.78	307.95	276.82	266.58	1.1914	3.1943e-22	8.7892e-21	hypothetical protein DY000_02043889 [Brassica cretica]	GO:0003735(structural constituent of ribosome);GO:0006412(translation);GO:0022627(cytosolic small ribosomal subunit)	K02984	RP-S3Ae, RPS3A	http://www.genome.jp/dbget-bin/www_bget?ko:K02984	ko03010(Ribosome)	KOG1628	40S ribosomal protein S3A	sp|P49396|RS3A_BRACM	40S ribosomal protein S3a OS=Brassica campestris OX=3711 GN=RPS3A PE=2 SV=2
Bo7g061690	2.7	2.64	2.34	0.94	1.07	0.17	-1.186	1.0055e-02	2.8536e-02	unnamed protein product [Brassica oleracea]	GO:0000502(proteasome complex);GO:0005634(nucleus);GO:0005829(cytosol);GO:0005886(plasma membrane);GO:0006511(ubiquitin-dependent protein catabolic process);GO:0008541(proteasome regulatory particle, lid subcomplex);GO:0009506(plasmodesma);GO:0009793(embryo development ending in seed dormancy);GO:0030234(enzyme regulator activity);GO:0042176(regulation of protein catabolic process)	K03033	PSMD3, RPN3	http://www.genome.jp/dbget-bin/www_bget?ko:K03033	ko03050(Proteasome)	KOG2581	26S proteasome regulatory complex, subunit RPN3/PSMD3	sp|Q9LNU4|PSD3A_ARATH	26S proteasome non-ATPase regulatory subunit 3 homolog A OS=Arabidopsis thaliana OX=3702 GN=RPN3A PE=1 SV=3
Bo2g021900	1.64	1.02	1.61	0.17	0	0.28	-2.4014	4.4722e-05	2.0910e-04	PREDICTED: protein Brevis radix-like 4 isoform X1 [Brassica oleracea var. oleracea]	*	*	*	*	*	*	*	sp|Q8GZ92|BRXL4_ARATH	Protein Brevis radix-like 4 OS=Arabidopsis thaliana OX=3702 GN=BRXL4 PE=2 SV=1
Bo1g004910	1.18	2.44	0.99	0.62	0.58	0.37	-1.0166	7.1219e-03	2.1051e-02	PREDICTED: probable LRR receptor-like serine/threonine-protein kinase At4g37250 [Brassica oleracea var. oleracea]	GO:0004672(protein kinase activity);GO:0005524(ATP binding);GO:0016021(integral component of membrane)	*	*	*	*	*	*	sp|C0LGS3|Y4372_ARATH	Probable LRR receptor-like serine/threonine-protein kinase At4g37250 OS=Arabidopsis thaliana OX=3702 GN=At4g37250 PE=1 SV=1
Bo1g017020	6.58	6.75	5.5	2.18	1.91	1.4	-1.3437	3.8301e-10	3.6538e-09	PREDICTED: casein kinase I-like [Brassica oleracea var. oleracea]	GO:0004674(protein serine/threonine kinase activity);GO:0005524(ATP binding)	*	*	*	*	KOG1163	Casein kinase (serine/threonine/tyrosine protein kinase)	sp|Q93Z18|CKL3_ARATH	Casein kinase 1-like protein 3 OS=Arabidopsis thaliana OX=3702 GN=CKL3 PE=1 SV=1
Bo5g143400	20.67	20.86	31.19	55.06	51.01	45.98	1.493	4.1993e-14	6.0125e-13	PREDICTED: CAS1 domain-containing protein 1 isoform X1 [Brassica oleracea var. oleracea]	GO:0016021(integral component of membrane)	*	*	*	*	KOG1699	O-acetyltransferase	sp|Q0WW17|RWA2_ARATH	Protein REDUCED WALL ACETYLATION 2 OS=Arabidopsis thaliana OX=3702 GN=RWA2 PE=1 SV=1
Bo1g010800	230.07	216.88	187.69	392.12	380	324.5	1.2357	1.5377e-12	1.8784e-11	hypothetical protein F2Q68_00029074 [Brassica cretica]	*	K02924	RP-L39e, RPL39	http://www.genome.jp/dbget-bin/www_bget?ko:K02924	ko03010(Ribosome)	KOG0002	60s ribosomal protein L39	sp|P51424|RL391_ARATH	60S ribosomal protein L39-1 OS=Arabidopsis thaliana OX=3702 GN=RPL39A PE=3 SV=2
novel.33846	136.67	127.95	126.88	437.82	392.48	420.66	2.1091	1.0524e-67	2.7021e-65	unnamed protein product [Brassica oleracea]	*	K02987	RP-S4e, RPS4	http://www.genome.jp/dbget-bin/www_bget?ko:K02987	ko03010(Ribosome)	KOG0378	40S ribosomal protein S4	sp|Q93VH9|RS41_ARATH	40S ribosomal protein S4-1 OS=Arabidopsis thaliana OX=3702 GN=RPS4A PE=2 SV=1
Bo5g008310	0	0	0.08	0.3	0.28	0.24	2.4481	9.3951e-04	3.4244e-03	unnamed protein product, partial [Brassica oleracea]	*	K01228	GCS1	http://www.genome.jp/dbget-bin/www_bget?ko:K01228	ko04141(Protein processing in endoplasmic reticulum);ko00510(N-Glycan biosynthesis)	KOG2161	Glucosidase I	sp|Q84M89|GCS2_ARATH	Alpha-glucosidase 2 OS=Arabidopsis thaliana OX=3702 GN=GCS2 PE=2 SV=1
Bo9g126290	4.32	5.13	4.23	1.46	1.27	1.03	-1.3769	4.9010e-09	4.0902e-08	PREDICTED: uncharacterized protein LOC106313735 [Brassica oleracea var. oleracea]	GO:0003677(DNA binding);GO:0006355(regulation of transcription, DNA-templated)	*	*	*	*	*	*	sp|F4K933|ET2_ARATH	Protein EFFECTOR OF TRANSCRIPTION 2 OS=Arabidopsis thaliana OX=3702 GN=ET2 PE=1 SV=1
Bo5g123610	0.51	1.29	0.69	9.94	4.75	4.33	3.0465	6.3361e-10	5.8993e-09	PREDICTED: GATA transcription factor 17-like [Brassica oleracea var. oleracea]	GO:0006355(regulation of transcription, DNA-templated);GO:0008270(zinc ion binding);GO:0043565(sequence-specific DNA binding)	*	*	*	*	*	*	sp|Q9LIB5|GAT17_ARATH	GATA transcription factor 17 OS=Arabidopsis thaliana OX=3702 GN=GATA17 PE=2 SV=1
Bo3g057210	0.4	0.25	0.12	1.17	2.25	1.14	2.8289	4.9312e-13	6.3305e-12	PREDICTED: probable leucine-rich repeat receptor-like protein kinase At1g35710 [Brassica oleracea var. oleracea]	GO:0016021(integral component of membrane)	*	*	*	*	*	*	sp|F4JGB6|RLP46_ARATH	Receptor-like protein 46 OS=Arabidopsis thaliana OX=3702 GN=RLP46 PE=3 SV=1
Bo3g027270	9.73	12.39	11.61	16.91	17.72	17.28	1.0515	1.6002e-03	5.5366e-03	PREDICTED: uncharacterized protein LOC106331518 isoform X2 [Brassica oleracea var. oleracea]	GO:0009642(response to light intensity)	*	*	*	*	*	*	*	*
Bo6g051550	2.04	3.33	2.04	9.77	11.21	8.62	2.3915	5.5862e-25	1.8540e-23	PREDICTED: serine acetyltransferase 1, chloroplastic-like [Brassica oleracea var. oleracea]	GO:0005737(cytoplasm);GO:0006535(cysteine biosynthetic process from serine);GO:0009001(serine O-acetyltransferase activity)	K00640	cysE	http://www.genome.jp/dbget-bin/www_bget?ko:K00640	ko00270(Cysteine and methionine metabolism);ko00920(Sulfur metabolism)	*	*	sp|Q42588|SAT1_ARATH	Serine acetyltransferase 1, chloroplastic OS=Arabidopsis thaliana OX=3702 GN=SAT1 PE=1 SV=2
Bo3g032970	0.22	0.37	0.38	0	0	0	-3.3625	1.0826e-05	5.6202e-05	PREDICTED: calcium-dependent protein kinase 20 [Brassica oleracea var. oleracea]	GO:0004672(protein kinase activity);GO:0005509(calcium ion binding);GO:0005524(ATP binding)	K13412	CPK	http://www.genome.jp/dbget-bin/www_bget?ko:K13412	ko04626(Plant-pathogen interaction)	*	*	sp|Q9ZV15|CDPKK_ARATH	Calcium-dependent protein kinase 20 OS=Arabidopsis thaliana OX=3702 GN=CPK20 PE=3 SV=1
Bo2g149810	4.73	2.47	1.83	0	0	0.06	-5.017	1.2142e-14	1.8392e-13	PREDICTED: zinc finger protein CONSTANS-LIKE 10-like [Brassica oleracea var. oleracea]	GO:0005634(nucleus);GO:0008270(zinc ion binding)	*	*	*	*	*	*	sp|Q9LUA9|COL10_ARATH	Zinc finger protein CONSTANS-LIKE 10 OS=Arabidopsis thaliana OX=3702 GN=COL10 PE=1 SV=1
Bo6g108270	7.29	8.41	7.94	1.44	1.37	1.38	-2.0158	3.2439e-18	6.6258e-17	PREDICTED: transcription factor bHLH30 [Brassica oleracea var. oleracea]	GO:0046983(protein dimerization activity)	*	*	*	*	*	*	sp|Q9S7Y1|BH030_ARATH	Transcription factor bHLH30 OS=Arabidopsis thaliana OX=3702 GN=BHLH30 PE=1 SV=1
Bo1g004960	9.68	10.63	7.4	1.43	2.89	2.57	-1.54	5.9034e-10	5.5185e-09	PREDICTED: floral homeotic protein APETALA 2 isoform X2 [Brassica oleracea var. oleracea]	GO:0003677(DNA binding);GO:0003700(DNA-binding transcription factor activity);GO:0005634(nucleus)	K09284	AP2	http://www.genome.jp/dbget-bin/www_bget?ko:K09284	*	*	*	sp|P47927|AP2_ARATH	Floral homeotic protein APETALA 2 OS=Arabidopsis thaliana OX=3702 GN=AP2 PE=1 SV=1
Bo4g111530	4.98	5.97	3.17	1.07	2.24	1.55	-1.0283	5.7761e-03	1.7458e-02	PREDICTED: two-component response regulator ARR9-like [Brassica oleracea var. oleracea]	GO:0000160(phosphorelay signal transduction system)	K14492	ARR-A	http://www.genome.jp/dbget-bin/www_bget?ko:K14492	ko04075(Plant hormone signal transduction)	*	*	sp|O80366|ARR9_ARATH	Two-component response regulator ARR9 OS=Arabidopsis thaliana OX=3702 GN=ARR9 PE=1 SV=1
Bo8g027150	3.22	2.64	3.84	0.5	0.32	0.59	-2.2609	4.3560e-11	4.6164e-10	PREDICTED: tryptophan aminotransferase-related protein 4-like isoform X1 [Brassica oleracea var. oleracea]	GO:0016846(carbon-sulfur lyase activity)	*	*	*	*	*	*	sp|Q93Z38|TAR4_ARATH	Tryptophan aminotransferase-related protein 4 OS=Arabidopsis thaliana OX=3702 GN=TAR4 PE=2 SV=2
Bo5g117350	2.97	4.34	2.79	0.59	0.81	0.95	-1.6608	2.5737e-09	2.2255e-08	PREDICTED: nucleolin 2 isoform X2 [Brassica oleracea var. oleracea]	GO:0003723(RNA binding)	K11294	NCL, NSR1	http://www.genome.jp/dbget-bin/www_bget?ko:K11294	*	KOG4210	Nuclear localization sequence binding protein	sp|Q1PEP5|NUCL2_ARATH	Nucleolin 2 OS=Arabidopsis thaliana OX=3702 GN=NUCL2 PE=1 SV=1
Bo05413s010	0	0	0	1	7.18	3.82	3.7501	1.0464e-06	6.3752e-06	PREDICTED: ribulose bisphosphate carboxylase small chain 1A, chloroplastic-like [Brassica oleracea var. oleracea]	GO:0004497(monooxygenase activity);GO:0009507(chloroplast);GO:0009536(plastid);GO:0009853(photorespiration);GO:0015977(carbon fixation);GO:0015979(photosynthesis);GO:0016984(ribulose-bisphosphate carboxylase activity)	K01602	rbcS	http://www.genome.jp/dbget-bin/www_bget?ko:K01602	ko00630(Glyoxylate and dicarboxylate metabolism);ko00710(Carbon fixation in photosynthetic organisms)	*	*	sp|P10795|RBS1A_ARATH	Ribulose bisphosphate carboxylase small chain 1A, chloroplastic OS=Arabidopsis thaliana OX=3702 GN=RBCS-1A PE=1 SV=2
Bo8g101580	180.3	205.3	137.95	354.24	409.24	313.05	1.5031	7.8121e-20	1.8043e-18	PREDICTED: glycine-rich RNA-binding protein GRP1A isoform X1 [Brassica oleracea var. oleracea]	GO:0003723(RNA binding)	*	*	*	*	*	*	sp|P49310|GRP1_SINAL	Glycine-rich RNA-binding protein GRP1A OS=Sinapis alba OX=3728 PE=2 SV=1
Bo3g004590	0.14	0	0.06	0.22	0.78	0.53	2.0195	8.7217e-03	2.5173e-02	PREDICTED: LOW QUALITY PROTEIN: SNAP25 homologous protein SNAP29 [Brassica oleracea var. oleracea]	*	K18211	SNAP25	http://www.genome.jp/dbget-bin/www_bget?ko:K18211	*	*	*	sp|Q9S7P9|SNP33_ARATH	SNAP25 homologous protein SNAP33 OS=Arabidopsis thaliana OX=3702 GN=SNAP33 PE=1 SV=1
Bo9g008940	0.98	1.16	1.57	0.29	0.19	0.34	-1.6392	3.7320e-05	1.7718e-04	BnaA09g02670D [Brassica napus]	*	*	*	*	*	*	*	sp|Q9LQ54|DRL12_ARATH	Probable disease resistance protein At1g59620 OS=Arabidopsis thaliana OX=3702 GN=At1g59620 PE=2 SV=3
Bo7g040660	12.06	11.51	11.89	4.16	4.62	3.76	-1.0478	5.7950e-13	7.3851e-12	serine/threonine-protein kinase tricorner-like [Brassica napus]	GO:0004674(protein serine/threonine kinase activity);GO:0005524(ATP binding)	K08790	STK38, NDR	http://www.genome.jp/dbget-bin/www_bget?ko:K08790	*	KOG0605	NDR and related serine/threonine kinases	sp|Q15208|STK38_HUMAN	Serine/threonine-protein kinase 38 OS=Homo sapiens OX=9606 GN=STK38 PE=1 SV=1
Bo9g010290	17.66	16	16.15	5.83	5.45	3.43	-1.2479	1.1913e-06	7.1996e-06	hypothetical protein F2Q69_00039764 [Brassica cretica]	*	*	*	*	*	*	*	*	*
Bo2g155110	7.6	9.65	7.81	3.87	2.68	2.41	-1.0179	1.0757e-05	5.5860e-05	PREDICTED: sugar transporter ERD6-like 18 isoform X1 [Brassica oleracea var. oleracea]	GO:0016021(integral component of membrane);GO:0022857(transmembrane transporter activity)	*	*	*	*	KOG0254	Predicted transporter (major facilitator superfamily)	sp|Q94CI6|EDL18_ARATH	Sugar transporter ERD6-like 18 OS=Arabidopsis thaliana OX=3702 GN=SFP2 PE=2 SV=1
Bo01041s030	8.76	6.66	8.33	12.35	13.71	9.57	1.5148	1.2137e-10	1.2228e-09	BnaCnng57250D [Brassica napus]	GO:0005777(peroxisome);GO:0010468(regulation of gene expression)	*	*	*	*	*	*	*	*
Bo01176s010	16.41	17.51	14.96	4.65	3.51	7.06	-1.2069	1.2225e-06	7.3762e-06	PREDICTED: UDP-glycosyltransferase 74E2 [Brassica oleracea var. oleracea]	GO:0016758(transferase activity, transferring hexosyl groups)	*	*	*	*	*	*	sp|Q9SYK9|U74E2_ARATH	UDP-glycosyltransferase 74E2 OS=Arabidopsis thaliana OX=3702 GN=UGT74E2 PE=1 SV=1
Bo8g106590	1.03	1.14	0.76	0.06	0.17	0.11	-1.979	3.4566e-03	1.1033e-02	PREDICTED: probable transmembrane ascorbate ferrireductase 3 [Brassica oleracea var. oleracea]	GO:0016021(integral component of membrane);GO:0055114(oxidation-reduction process)	K08360	CYB561	http://www.genome.jp/dbget-bin/www_bget?ko:K08360	*	*	*	sp|Q67ZF6|ACFR3_ARATH	Probable transmembrane ascorbate ferrireductase 3 OS=Arabidopsis thaliana OX=3702 GN=CYB561C PE=2 SV=1
Bo6g125700	3.16	2.31	4	7.18	10.03	8.77	1.8353	6.8915e-16	1.1578e-14	PREDICTED: uncharacterized protein LOC106296965 [Brassica oleracea var. oleracea]	GO:0006979(response to oxidative stress)	*	*	*	*	*	*	*	*
Bo2g100390	2.67	1.12	3.93	0.32	0	0.33	-2.5995	1.2225e-04	5.3123e-04	unnamed protein product [Brassica oleracea]	*	*	*	*	*	*	*	*	*
Bo2g103340	8.8	12.47	10.09	16.21	16.42	19.64	1.1463	5.6937e-09	4.7055e-08	PREDICTED: rRNA-processing protein FYV7 [Brassica oleracea var. oleracea]	*	*	*	*	*	*	*	*	*
Bo3g167180	9.6	8.17	7.86	26.27	29.37	21.91	2.0181	8.8922e-39	6.7175e-37	PREDICTED: (R,S)-reticuline 7-O-methyltransferase-like [Brassica oleracea var. oleracea]	GO:0008171(O-methyltransferase activity);GO:0032259(methylation);GO:0046983(protein dimerization activity)	*	*	*	*	*	*	sp|Q9T003|ASMT_ARATH	Acetylserotonin O-methyltransferase OS=Arabidopsis thaliana OX=3702 GN=ASMT PE=1 SV=1
Bo4g045920	1.14	2.32	1.1	0.07	0	0.09	-3.8366	5.7165e-13	7.2917e-12	PREDICTED: homeobox-leucine zipper protein HDG2 [Brassica oleracea var. oleracea]	GO:0005634(nucleus);GO:0006355(regulation of transcription, DNA-templated);GO:0008289(lipid binding);GO:0043565(sequence-specific DNA binding)	K09338	HD-ZIP	http://www.genome.jp/dbget-bin/www_bget?ko:K09338	*	*	*	sp|Q94C37|HDG2_ARATH	Homeobox-leucine zipper protein HDG2 OS=Arabidopsis thaliana OX=3702 GN=HDG2 PE=1 SV=1
novel.32388	8.44	5.79	8.5	1.46	1.81	1.64	-1.7319	8.7073e-11	8.8945e-10	hypothetical protein DY000_02016968 [Brassica cretica]	*	*	*	*	*	*	*	*	*
Bo3g080090	0	0	0	1.51	1.11	1.18	2.8865	2.6336e-04	1.0729e-03	PREDICTED: uncharacterized protein LOC106333852 [Brassica oleracea var. oleracea]	*	*	*	*	*	*	*	sp|F4J078|JAZ13_ARATH	Protein JAZ13 OS=Arabidopsis thaliana OX=3702 GN=JAZ13 PE=1 SV=1
Bo3g044410	2.69	3.5	2.48	1.05	0.93	0.95	-1.0861	1.2199e-05	6.2827e-05	PREDICTED: type I inositol polyphosphate 5-phosphatase 1-like [Brassica oleracea var. oleracea]	GO:0016787(hydrolase activity);GO:0046856(phosphatidylinositol dephosphorylation)	*	*	*	*	KOG0565	Inositol polyphosphate 5-phosphatase and related proteins	sp|Q84MA2|IP5P1_ARATH	Type I inositol polyphosphate 5-phosphatase 1 OS=Arabidopsis thaliana OX=3702 GN=IP5P1 PE=1 SV=2
Bo3g108060	1.09	0.31	1.73	0	0.06	0	-2.6276	6.7514e-04	2.5348e-03	protein BROTHER of FT and TFL 1 [Brassica napus]	GO:0009908(flower development);GO:0010228(vegetative to reproductive phase transition of meristem)	*	*	*	*	KOG3346	Phosphatidylethanolamine binding protein	sp|Q9FIT4|BFT_ARATH	Protein BROTHER of FT and TFL 1 OS=Arabidopsis thaliana OX=3702 GN=BFT PE=3 SV=1
Bo4g182640	235.51	203.4	195.48	572.99	498.27	516.85	1.7504	6.6912e-35	4.1061e-33	unnamed protein product, partial [Brassica rapa]	GO:0003729(mRNA binding);GO:0003735(structural constituent of ribosome);GO:0005634(nucleus);GO:0005737(cytoplasm);GO:0005774(vacuolar membrane);GO:0005783(endoplasmic reticulum);GO:0005829(cytosol);GO:0005840(ribosome);GO:0005886(plasma membrane);GO:0006412(translation);GO:0009793(embryo development ending in seed dormancy);GO:0009860(pollen tube growth);GO:0022625(cytosolic large ribosomal subun…	K02882	RP-L18Ae, RPL18A	http://www.genome.jp/dbget-bin/www_bget?ko:K02882	ko03010(Ribosome)	KOG0829	60S ribosomal protein L18A	sp|P51418|R18A2_ARATH	60S ribosomal protein L18a-2 OS=Arabidopsis thaliana OX=3702 GN=RPL18AB PE=1 SV=2
Bo7g081950	8.07	10.02	6.79	2.84	2.54	2.31	-1.2177	3.2185e-09	2.7495e-08	PREDICTED: piriformospora indica-insensitive protein 2 [Brassica oleracea var. oleracea]	*	*	*	*	*	*	*	sp|Q5PP26|PII2_ARATH	Piriformospora indica-insensitive protein 2 OS=Arabidopsis thaliana OX=3702 GN=PII-2 PE=2 SV=1
novel.23015	7.26	28.94	8.42	0	0.81	0	-2.3648	2.4677e-03	8.1705e-03	hypothetical protein F2Q70_00015359 [Brassica cretica]	*	*	*	*	*	*	*	*	*
Bo7g109430	31.72	23.68	24.51	2.28	2.44	2.33	-3.0171	1.2380e-51	1.7683e-49	PREDICTED: probable WRKY transcription factor 7 [Brassica oleracea var. oleracea]	GO:0003700(DNA-binding transcription factor activity);GO:0005634(nucleus);GO:0043565(sequence-specific DNA binding)	*	*	*	*	*	*	sp|Q9STX0|WRKY7_ARATH	Probable WRKY transcription factor 7 OS=Arabidopsis thaliana OX=3702 GN=WRKY7 PE=2 SV=1
Bo1g005280	19.81	19.93	16.95	38.63	41.66	37.58	1.4871	4.6300e-38	3.3467e-36	PREDICTED: uncharacterized protein LOC106323631 [Brassica oleracea var. oleracea]	GO:0003677(DNA binding);GO:0005634(nucleus);GO:0005829(cytosol);GO:0010629(negative regulation of gene expression);GO:0044212;GO:0048449(floral organ formation);GO:0090701(specification of plant organ identity)	*	*	*	*	*	*	sp|F4JRB0|HHO5_ARATH	Transcription factor HHO5 OS=Arabidopsis thaliana OX=3702 GN=HHO5 PE=1 SV=1
Bo4g029720	6.37	5.28	6.51	1.11	1.29	1.38	-1.8204	1.8205e-19	4.0896e-18	unnamed protein product [Brassica oleracea]	*	*	*	*	*	*	*	sp|Q0WS06|APD1_ARATH	E3 ubiquitin-protein ligase APD1 OS=Arabidopsis thaliana OX=3702 GN=APD1 PE=2 SV=1
Bo1g144280	11.91	11.13	7.5	3.16	3.7	3.26	-1.1288	1.9803e-07	1.3372e-06	PREDICTED: probable E3 ubiquitin-protein ligase LOG2 [Brassica oleracea var. oleracea]	*	K10604	MGRN1	http://www.genome.jp/dbget-bin/www_bget?ko:K10604	ko04120(Ubiquitin mediated proteolysis)	KOG4265	Predicted E3 ubiquitin ligase	sp|Q9S752|LOFG2_ARATH	Probable E3 ubiquitin-protein ligase LOG2 OS=Arabidopsis thaliana OX=3702 GN=LOG2 PE=1 SV=1
Bo7g087220	2.62	4.91	1.39	0.57	0.21	0.76	-1.8507	3.2229e-04	1.2913e-03	PREDICTED: NAC domain-containing protein 59 [Brassica oleracea var. oleracea]	GO:0003677(DNA binding);GO:0005634(nucleus);GO:0006355(regulation of transcription, DNA-templated)	*	*	*	*	*	*	sp|Q9LJW3|NAC59_ARATH	NAC domain-containing protein 59 OS=Arabidopsis thaliana OX=3702 GN=NAC59 PE=1 SV=1
Bo3g036100	18	13.15	17.69	4513.33	3937.35	3343.09	8.2184	0.0000e+00	0.0000e+00	hypothetical protein F2Q69_00002131 [Brassica cretica]	*	*	*	*	*	*	*	sp|Q9SIN5|CR15B_ARATH	Protein COLD-REGULATED 15B, chloroplastic OS=Arabidopsis thaliana OX=3702 GN=COR15B PE=1 SV=1
Bo3g031810	166.99	326.55	126.39	537.86	497.43	423.18	1.6815	1.3881e-08	1.0955e-07	PREDICTED: uncharacterized protein LOC107825453 [Nicotiana tabacum]	GO:0000786(nucleosome);GO:0003677(DNA binding);GO:0005634(nucleus);GO:0006334(nucleosome assembly);GO:0006352(DNA-templated transcription, initiation);GO:0046982(protein heterodimerization activity)	K11254	H4	http://www.genome.jp/dbget-bin/www_bget?ko:K11254	*	KOG3467	Histone H4	sp|P62785|H41_WHEAT	Histone H4 variant TH011 OS=Triticum aestivum OX=4565 PE=3 SV=2
Bo6g124390	1.28	1.56	1.82	3.4	4.89	4.86	1.8797	2.6400e-15	4.2283e-14	unnamed protein product [Brassica oleracea]	GO:0004525(ribonuclease III activity);GO:0005634(nucleus);GO:0005737(cytoplasm);GO:0030422(production of siRNA involved in RNA interference)	*	*	*	*	*	*	sp|Q0V7T5|Y1864_ARATH	Probable receptor-like protein kinase At1g80640 OS=Arabidopsis thaliana OX=3702 GN=At1g80640 PE=2 SV=1
Bo6g118600	235.72	256.07	202.69	601.15	615.81	558.82	1.8065	1.6216e-26	5.8964e-25	60S ribosomal protein L35a-1 [Brassica rapa]	GO:0002181(cytoplasmic translation);GO:0003735(structural constituent of ribosome);GO:0005576(extracellular region);GO:0005737(cytoplasm);GO:0005829(cytosol);GO:0005840(ribosome);GO:0006412(translation);GO:0022625(cytosolic large ribosomal subunit);GO:0042273(ribosomal large subunit biogenesis)	K02917	RP-L35Ae, RPL35A	http://www.genome.jp/dbget-bin/www_bget?ko:K02917	ko03010(Ribosome)	KOG0887	60S ribosomal protein L35A/L37	sp|Q9LMK0|R35A1_ARATH	60S ribosomal protein L35a-1 OS=Arabidopsis thaliana OX=3702 GN=RPL35AA PE=3 SV=1
Bo01909s010	39.82	36.3	34.03	1.6	2.8	2.41	-3.5473	2.3489e-96	1.1703e-93	PREDICTED: RNA-dependent RNA polymerase 1 [Brassica oleracea var. oleracea]	GO:0003723(RNA binding);GO:0003968(RNA-directed 5'-3' RNA polymerase activity);GO:0031047(gene silencing by RNA)	K11699	RDR, RDRP	http://www.genome.jp/dbget-bin/www_bget?ko:K11699	*	KOG0988	RNA-directed RNA polymerase QDE-1 required for posttranscriptional gene silencing and RNA interference	sp|Q9LQV2|RDR1_ARATH	RNA-dependent RNA polymerase 1 OS=Arabidopsis thaliana OX=3702 GN=RDR1 PE=2 SV=1
Bo5g010210	8.27	11.49	9.35	33.84	28.94	24.81	2.0148	4.6478e-32	2.3852e-30	unnamed protein product [Brassica oleracea]	*	K06173	truA, PUS1	http://www.genome.jp/dbget-bin/www_bget?ko:K06173	*	*	*	sp|Q2WAT0|TRUA_MAGSA	tRNA pseudouridine synthase A OS=Magnetospirillum magneticum (strain AMB-1 / ATCC 700264) OX=342108 GN=truA PE=3 SV=1
Bo4g061430	36.69	35.01	41.41	117.44	105.53	79.44	1.907	1.1625e-10	1.1729e-09	PREDICTED: mitochondrial import inner membrane translocase subunit TIM10 [Brassica oleracea var. oleracea]	GO:0005739(mitochondrion);GO:0007005(mitochondrion organization);GO:0015031(protein transport);GO:0046872(metal ion binding)	K17778	TIM10	http://www.genome.jp/dbget-bin/www_bget?ko:K17778	*	KOG3480	Mitochondrial import inner membrane translocase, subunits TIM10/TIM12	sp|Q9ZW33|TIM10_ARATH	Mitochondrial import inner membrane translocase subunit TIM10 OS=Arabidopsis thaliana OX=3702 GN=TIM10 PE=1 SV=1
Bo3g170960	25.21	24.33	24.36	5.63	8.63	7.4	-1.3276	1.4886e-18	3.1181e-17	PREDICTED: uncharacterized protein LOC106327954 [Brassica oleracea var. oleracea]	*	*	*	*	*	*	*	sp|O82645|IQM1_ARATH	IQ domain-containing protein IQM1 OS=Arabidopsis thaliana OX=3702 GN=IQM1 PE=1 SV=1
Bo5g039020	22.87	29.6	17.95	4.59	9.97	8.83	-1.1314	2.0152e-05	1.0024e-04	PREDICTED: probable RNA-binding protein ARP1 [Brassica oleracea var. oleracea]	GO:0003729(mRNA binding)	*	*	*	*	KOG0149	Predicted RNA-binding protein SEB4 (RRM superfamily)	sp|Q9M1S3|ARP1_ARATH	Probable RNA-binding protein ARP1 OS=Arabidopsis thaliana OX=3702 GN=ARP1 PE=2 SV=1
Bo2g116750	128.66	118.95	102.73	289.51	270.78	269.51	1.6816	6.8465e-44	6.5121e-42	PREDICTED: 60S ribosomal protein L3-1-like isoform X1 [Brassica oleracea var. oleracea]	GO:0003735(structural constituent of ribosome);GO:0005840(ribosome);GO:0006412(translation)	K02925	RP-L3e, RPL3	http://www.genome.jp/dbget-bin/www_bget?ko:K02925	ko03010(Ribosome)	KOG0746	60S ribosomal protein L3 and related proteins	sp|P17094|RL31_ARATH	60S ribosomal protein L3-1 OS=Arabidopsis thaliana OX=3702 GN=ARP1 PE=1 SV=5
Bo4g136670	17.68	32.45	17.52	60.36	50.67	53.3	1.7055	1.7168e-14	2.5561e-13	unnamed protein product, partial [Brassica oleracea]	*	K01915	glnA, GLUL	http://www.genome.jp/dbget-bin/www_bget?ko:K01915	ko00250(Alanine, aspartate and glutamate metabolism);ko00220(Arginine biosynthesis);ko00630(Glyoxylate and dicarboxylate metabolism);ko00910(Nitrogen metabolism)	KOG0683	Glutamine synthetase	sp|Q56WN1|GLN11_ARATH	Glutamine synthetase cytosolic isozyme 1-1 OS=Arabidopsis thaliana OX=3702 GN=GLN1-1 PE=1 SV=2
Bo2g121180	12.27	10.46	10.95	18.94	16.77	20.18	1.1586	4.2134e-14	6.0305e-13	PREDICTED: potassium transporter 10 isoform X1 [Brassica oleracea var. oleracea]	GO:0015079(potassium ion transmembrane transporter activity);GO:0016021(integral component of membrane)	K03549	kup	http://www.genome.jp/dbget-bin/www_bget?ko:K03549	*	*	*	sp|Q9SA05|POT10_ARATH	Potassium transporter 10 OS=Arabidopsis thaliana OX=3702 GN=POT10 PE=2 SV=2
Bo5g018090	3.84	6.95	5.81	0.82	1.62	1.2	-1.7395	1.0696e-10	1.0839e-09	PREDICTED: phosphate transporter PHO1 homolog 3-like isoform X4 [Brassica oleracea var. oleracea]	*	*	*	*	*	KOG1162	Predicted small molecule transporter	sp|Q6R8G7|PHO13_ARATH	Phosphate transporter PHO1 homolog 3 OS=Arabidopsis thaliana OX=3702 GN=PHO1;H3 PE=2 SV=2
Bo8g011410	2.66	2.64	2.89	0.59	0.55	0.5	-1.8287	1.4355e-08	1.1301e-07	hypothetical protein F2Q70_00038137 [Brassica cretica]	GO:0004672(protein kinase activity);GO:0005524(ATP binding)	K03453	TC.BASS	http://www.genome.jp/dbget-bin/www_bget?ko:K03453	*	KOG0659	Cdk activating kinase (CAK)/RNA polymerase II transcription initiation/nucleotide excision repair factor TFIIH/TFIIK, kinase subunit CDK7	sp|Q9ZVM9|Y1461_ARATH	Probable serine/threonine-protein kinase At1g54610 OS=Arabidopsis thaliana OX=3702 GN=At1g54610 PE=1 SV=1
novel.30489	2.16	1.94	0.63	6.07	7.22	4.94	1.8776	7.6528e-03	2.2430e-02	*	*	*	*	*	*	*	*	*	*
novel.5196	1.4	1.79	1.98	0.16	0.29	0.46	-1.9354	6.4305e-05	2.9256e-04	PREDICTED: glutathione S-transferase DHAR2 isoform X2 [Brassica oleracea var. oleracea]	*	*	*	*	*	KOG0406	Glutathione S-transferase	sp|Q9FRL8|DHAR2_ARATH	Glutathione S-transferase DHAR2 OS=Arabidopsis thaliana OX=3702 GN=DHAR2 PE=1 SV=1
Bo00926s040	20.62	21.29	17.1	26.3	40.09	32.88	1.1797	1.6705e-06	9.8789e-06	uncharacterized protein LOC106436819 [Brassica napus]	GO:0005777(peroxisome);GO:0010468(regulation of gene expression)	*	*	*	*	*	*	sp|Q949P2|COPDA_ARATH	Probable cytosolic oligopeptidase A OS=Arabidopsis thaliana OX=3702 GN=CYOP PE=1 SV=1
Bo6g096010	8.51	7.08	6.36	0.81	1	1.16	-2.3959	2.9081e-18	5.9631e-17	PREDICTED: probable carboxylesterase 6 [Brassica oleracea var. oleracea]	GO:0016787(hydrolase activity)	*	*	*	*	KOG1515	Arylacetamide deacetylase	sp|Q9SX25|CXE6_ARATH	Probable carboxylesterase 6 OS=Arabidopsis thaliana OX=3702 GN=CXE6 PE=2 SV=1
Bo4g195210	3.82	3.59	3.06	0.37	0.95	1.24	-1.5387	4.5379e-06	2.5038e-05	PREDICTED: serine/threonine-protein kinase D6PKL1-like [Brassica oleracea var. oleracea]	GO:0004672(protein kinase activity);GO:0005524(ATP binding)	*	*	*	*	KOG0610	Putative serine/threonine protein kinase	sp|Q39183|D6KL2_ARATH	Serine/threonine-protein kinase D6PKL2 OS=Arabidopsis thaliana OX=3702 GN=D6PKL2 PE=1 SV=1
Bo8g091550	18.17	17.69	19.84	38.18	36.28	39.03	1.4612	3.1254e-26	1.1179e-24	PREDICTED: uncharacterized protein YqeH [Brassica oleracea var. oleracea]	GO:0005525(GTP binding)	*	*	*	*	*	*	sp|Q8W4I6|BPG2_ARATH	GTP-binding protein BRASSINAZOLE INSENSITIVE PALE GREEN 2, chloroplastic OS=Arabidopsis thaliana OX=3702 GN=BPG2 PE=1 SV=1
Bo4g034710	9.36	10.19	8.9	2.64	2.36	3.84	-1.2407	3.9606e-08	2.9557e-07	unnamed protein product [Brassica oleracea]	*	*	*	*	*	*	*	sp|P0C8S1|RP8L2_ARATH	Probable disease resistance RPP8-like protein 2 OS=Arabidopsis thaliana OX=3702 GN=RPP8L2 PE=3 SV=1
novel.29439	2.85	2.59	2.62	1	0.96	0.88	-1.0283	3.2570e-04	1.3035e-03	hypothetical protein F2Q68_00015230 [Brassica cretica]	GO:0004518(nuclease activity);GO:0005737(cytoplasm);GO:0016442(RISC complex);GO:0031047(gene silencing by RNA)	K15979	SND1	http://www.genome.jp/dbget-bin/www_bget?ko:K15979	*	*	*	sp|Q8VZG7|TSN1_ARATH	Ribonuclease TUDOR 1 OS=Arabidopsis thaliana OX=3702 GN=TSN1 PE=1 SV=1
Bo6g108860	14.76	12.18	16.19	27.31	33.62	31.3	1.5128	3.3801e-21	8.6573e-20	PREDICTED: DNA-damage-repair/toleration protein DRT100-like [Brassica oleracea var. oleracea]	*	*	*	*	*	*	*	sp|Q9M5J8|PGIP2_ARATH	Polygalacturonase inhibitor 2 OS=Arabidopsis thaliana OX=3702 GN=PGIP2 PE=2 SV=2
Bo1g011640	0.06	0.09	0.12	0.01	0	0	-1.8744	1.7779e-02	4.7352e-02	PREDICTED: wall-associated receptor kinase-like 18 [Brassica oleracea var. oleracea]	GO:0004674(protein serine/threonine kinase activity);GO:0005509(calcium ion binding);GO:0005524(ATP binding);GO:0016021(integral component of membrane);GO:0030247(polysaccharide binding)	*	*	*	*	*	*	sp|Q0WNY5|WAKLN_ARATH	Wall-associated receptor kinase-like 18 OS=Arabidopsis thaliana OX=3702 GN=WAKL18 PE=2 SV=1
Bo2g136760	0.01	0.01	0.01	0.02	0.05	0.07	1.8303	1.5339e-02	4.1541e-02	unnamed protein product [Brassica oleracea]	*	K02320	POLA1	http://www.genome.jp/dbget-bin/www_bget?ko:K02320	ko03030(DNA replication)	KOG0968	DNA polymerase zeta, catalytic subunit	sp|Q9FHA3|DPOLA_ARATH	DNA polymerase alpha catalytic subunit OS=Arabidopsis thaliana OX=3702 GN=POLA PE=3 SV=2
Bo8g108140	16.26	12.67	14.58	2.75	4.48	2.41	-1.8993	5.1899e-18	1.0427e-16	PREDICTED: transmembrane protein 64-like [Brassica oleracea var. oleracea]	GO:0016021(integral component of membrane)	*	*	*	*	*	*	sp|Q9SQX9|NAC50_ARATH	NAC domain containing protein 50 OS=Arabidopsis thaliana OX=3702 GN=NAC050 PE=1 SV=1
Bo3g170860	46.79	40.2	40.26	83.18	73.19	80.53	1.3277	3.4586e-21	8.8530e-20	unnamed protein product [Brassica oleracea]	GO:0001732(formation of cytoplasmic translation initiation complex);GO:0003743(translation initiation factor activity);GO:0005852(eukaryotic translation initiation factor 3 complex);GO:0006446(regulation of translational initiation);GO:0016282(eukaryotic 43S preinitiation complex);GO:0033290(eukaryotic 48S preinitiation complex);GO:0043022(ribosome binding)	K15028	EIF3K	http://www.genome.jp/dbget-bin/www_bget?ko:K15028	*	*	*	sp|Q9SZA3|EIF3K_ARATH	Eukaryotic translation initiation factor 3 subunit K OS=Arabidopsis thaliana OX=3702 GN=TIF3K1 PE=2 SV=1
Bo1g123490	9.34	8.79	8.1	1	1.33	0.71	-2.5543	3.7708e-22	1.0335e-20	PREDICTED: PYK10-binding protein 1-like [Brassica oleracea var. oleracea]	GO:0030246(carbohydrate binding)	*	*	*	*	*	*	sp|O04314|JAL30_ARATH	PYK10-binding protein 1 OS=Arabidopsis thaliana OX=3702 GN=PBP1 PE=1 SV=1
Bo7g045750	2.65	2.72	2.18	1.05	0.88	0.72	-1.0087	1.0799e-03	3.8836e-03	hypothetical protein F2Q69_00053937 [Brassica cretica]	*	K03036	PSMD11, RPN6	http://www.genome.jp/dbget-bin/www_bget?ko:K03036	ko03050(Proteasome)	KOG1463	26S proteasome regulatory complex, subunit RPN6/PSMD11	sp|Q9LP45|PSD11_ARATH	26S proteasome non-ATPase regulatory subunit 11 homolog OS=Arabidopsis thaliana OX=3702 GN=RPN6 PE=1 SV=1
Bo7g115220	0.72	0.18	1.44	0	0	0	-3.8359	4.0174e-07	2.6011e-06	cytochrome P450 71B2-like [Brassica napus]	GO:0004497(monooxygenase activity);GO:0005506(iron ion binding);GO:0016021(integral component of membrane);GO:0016705(oxidoreductase activity, acting on paired donors, with incorporation or reduction of molecular oxygen);GO:0020037(heme binding)	*	*	*	*	*	*	sp|O65788|C71B2_ARATH	Cytochrome P450 71B2 OS=Arabidopsis thaliana OX=3702 GN=CYP71B2 PE=2 SV=2
novel.25545	0.93	3.01	0.79	4.56	2.13	28.82	2.3844	1.0680e-03	3.8441e-03	hypothetical protein DVH24_018953 [Malus domestica]	*	*	*	*	*	*	*	*	*
Bo7g056250	12.56	18.89	11.37	1.26	1.23	1.43	-2.9009	3.2011e-21	8.2088e-20	PREDICTED: 21 kDa protein-like [Brassica oleracea var. oleracea]	GO:0004857(enzyme inhibitor activity)	*	*	*	*	*	*	sp|Q9SB37|PMEI7_ARATH	Pectinesterase inhibitor 7 OS=Arabidopsis thaliana OX=3702 GN=PMEI7 PE=2 SV=1
Bo01051s030	0.07	0.11	0.19	0.26	0.24	0.35	1.3551	1.8577e-02	4.9238e-02	PREDICTED: exocyst complex component EXO70A1 [Brassica oleracea var. oleracea]	GO:0000145(exocyst);GO:0006887(exocytosis);GO:0015031(protein transport)	K07195	EXOC7, EXO70	http://www.genome.jp/dbget-bin/www_bget?ko:K07195	*	*	*	sp|Q8VY27|E70H1_ARATH	Exocyst complex component EXO70H1 OS=Arabidopsis thaliana OX=3702 GN=EXO70H1 PE=1 SV=1
Bo8g067730	36.43	38.4	55.41	104.17	89.13	123.02	1.672	4.4335e-16	7.5768e-15	PREDICTED: probable calcium-binding protein CML27 [Brassica oleracea var. oleracea]	GO:0005509(calcium ion binding);GO:0005634(nucleus);GO:0005773(vacuole);GO:0005829(cytosol);GO:0005886(plasma membrane);GO:0008150(biological_process)	K13448	CML	http://www.genome.jp/dbget-bin/www_bget?ko:K13448	ko04626(Plant-pathogen interaction)	KOG0027	Calmodulin and related proteins (EF-Hand superfamily)	sp|Q9LE22|CML27_ARATH	Probable calcium-binding protein CML27 OS=Arabidopsis thaliana OX=3702 GN=CML27 PE=1 SV=1
Bo6g122530	0.46	1.04	0.82	1.19	1.27	1.34	1.0687	5.8439e-03	1.7640e-02	PREDICTED: uncharacterized protein LOC106297058 [Brassica oleracea var. oleracea]	*	*	*	*	*	*	*	*	*
Bo1g053470	1.56	2.41	1.32	2.44	2.88	3.88	1.2268	2.6543e-06	1.5205e-05	hypothetical protein DY000_02038897 [Brassica cretica]	*	K09486	HYOU1	http://www.genome.jp/dbget-bin/www_bget?ko:K09486	ko04141(Protein processing in endoplasmic reticulum)	KOG0104	Molecular chaperones GRP170/SIL1, HSP70 superfamily	sp|F4JMJ1|HSP7R_ARATH	Heat shock 70 kDa protein 17 OS=Arabidopsis thaliana OX=3702 GN=HSP70-17 PE=2 SV=1
Bo1g073650	4.61	3.51	3.67	0.4	1.61	0.86	-1.4443	2.3312e-03	7.7660e-03	unnamed protein product [Brassica oleracea]	GO:0003674(molecular_function);GO:0005739(mitochondrion);GO:0008150(biological_process);GO:0016021(integral component of membrane)	*	*	*	*	*	*	*	*
Bo1g027230	4.84	4.82	4.64	7.61	8.18	8.42	1.1889	1.5153e-15	2.4768e-14	PREDICTED: U4/U6.U5 tri-snRNP-associated protein 2-like [Brassica oleracea var. oleracea]	GO:0000245(spliceosomal complex assembly);GO:0008270(zinc ion binding);GO:0016579(protein deubiquitination);GO:0036459(thiol-dependent ubiquitinyl hydrolase activity)	K12847	USP39, SAD1	http://www.genome.jp/dbget-bin/www_bget?ko:K12847	ko03040(Spliceosome)	KOG2026	Spindle pole body protein - Sad1p	sp|Q3TIX9|SNUT2_MOUSE	U4/U6.U5 tri-snRNP-associated protein 2 OS=Mus musculus OX=10090 GN=Usp39 PE=1 SV=2
novel.4413	4.2	8.35	5.92	8.44	11.79	8.87	1.1264	1.3488e-04	5.8154e-04	PREDICTED: uncharacterized protein LOC106345114 [Brassica oleracea var. oleracea]	*	*	*	*	*	*	*	*	*
Bo8g110990	0.56	0.68	0.22	1.13	2.91	0.94	1.8216	9.0152e-03	2.5915e-02	PREDICTED: 60S ribosomal protein L21-1-like [Raphanus sativus]	GO:0003735(structural constituent of ribosome);GO:0005840(ribosome);GO:0006412(translation)	K02889	RP-L21e, RPL21	http://www.genome.jp/dbget-bin/www_bget?ko:K02889	ko03010(Ribosome)	KOG1732	60S ribosomal protein L21	sp|Q43291|RL211_ARATH	60S ribosomal protein L21-1 OS=Arabidopsis thaliana OX=3702 GN=RPL21A PE=2 SV=2
Bo7g117850	24.33	40.58	19.93	42.63	59.07	52.55	1.2823	2.8367e-09	2.4453e-08	PREDICTED: aldehyde dehydrogenase family 3 member F1-like [Brassica oleracea var. oleracea]	GO:0006081(cellular aldehyde metabolic process);GO:0016620(oxidoreductase activity, acting on the aldehyde or oxo group of donors, NAD or NADP as acceptor)	K00128	E1.2.1.3	http://www.genome.jp/dbget-bin/www_bget?ko:K00128	ko00330(Arginine and proline metabolism);ko00340(Histidine metabolism);ko00310(Lysine degradation);ko00380(Tryptophan metabolism);ko00280(Valine, leucine and isoleucine degradation);ko00053(Ascorbate and aldarate metabolism);ko00010(Glycolysis / Gluconeogenesis);ko00620(Pyruvate metabolism);ko00071(Fatty acid degradation);ko00561(Glycerolipid metabolism);ko00410(beta-Alanine metabolism);ko00903(L…	KOG2450	Aldehyde dehydrogenase	sp|Q70E96|AL3F1_ARATH	Aldehyde dehydrogenase family 3 member F1 OS=Arabidopsis thaliana OX=3702 GN=ALDH3F1 PE=2 SV=2
Bo1g018040	0.12	0.04	0.07	1.62	1.19	1.07	3.7561	1.3776e-10	1.3801e-09	PREDICTED: RING-H2 finger protein ATL29 [Brassica oleracea var. oleracea]	GO:0016021(integral component of membrane)	*	*	*	*	*	*	sp|O49691|ATL29_ARATH	RING-H2 finger protein ATL29 OS=Arabidopsis thaliana OX=3702 GN=ATL29 PE=3 SV=1
Bo2g166220	6.82	7.07	6.02	9.63	10.42	10.7	1.0628	1.4416e-16	2.5619e-15	PREDICTED: oligopeptide transporter 4 [Brassica oleracea var. oleracea]	GO:0005887(integral component of plasma membrane);GO:0006857(oligopeptide transport);GO:0015031(protein transport);GO:0016020(membrane);GO:0016021(integral component of membrane);GO:0035673(oligopeptide transmembrane transporter activity);GO:0055085(transmembrane transport);GO:0080167(response to karrikin)	*	*	*	*	KOG2262	Sexual differentiation process protein ISP4	sp|Q9FME8|OPT4_ARATH	Oligopeptide transporter 4 OS=Arabidopsis thaliana OX=3702 GN=OPT4 PE=1 SV=1
Bo3g066780	8.25	6.25	5.11	0.34	0.27	0.77	-2.5272	2.6086e-04	1.0636e-03	thioredoxin M4, chloroplastic [Brassica rapa]	GO:0005623(cell);GO:0006662(glycerol ether metabolic process);GO:0015035(protein disulfide oxidoreductase activity);GO:0045454(cell redox homeostasis)	K03671	trxA	http://www.genome.jp/dbget-bin/www_bget?ko:K03671	*	*	*	sp|Q9SEU6|TRXM4_ARATH	Thioredoxin M4, chloroplastic OS=Arabidopsis thaliana OX=3702 GN=At3g15360 PE=2 SV=2
Bo2g032490	295.39	312.94	251.61	952.79	877.59	939.44	2.1269	1.8873e-51	2.6506e-49	PREDICTED: 60S acidic ribosomal protein P3-2 [Brassica oleracea var. oleracea]	GO:0003735(structural constituent of ribosome);GO:0005634(nucleus);GO:0005840(ribosome);GO:0006414(translational elongation);GO:0022626(cytosolic ribosome)	K02942	RP-LP1, RPLP1	http://www.genome.jp/dbget-bin/www_bget?ko:K02942	ko03010(Ribosome)	*	*	sp|Q9LVC9|RLA32_ARATH	60S acidic ribosomal protein P3-2 OS=Arabidopsis thaliana OX=3702 GN=RPP3B PE=2 SV=1
Bo6g112980	0.95	1.16	0.76	0.27	0.28	0.31	-1.2196	2.0089e-03	6.8043e-03	hypothetical protein F2Q69_00051398 [Brassica cretica]	*	*	*	*	*	*	*	sp|Q9C9H6|RLP11_ARATH	Receptor-like protein 11 OS=Arabidopsis thaliana OX=3702 GN=RLP11 PE=3 SV=1
Bo7g063650	0.37	0.48	0.07	1.08	1.17	1.09	2.0024	2.6388e-04	1.0746e-03	PREDICTED: uncharacterized protein LOC106304721 [Brassica oleracea var. oleracea]	GO:0070461(SAGA-type complex)	*	*	*	*	*	*	*	*
Bo6g086210	41.59	52.89	42.31	112.31	89.38	94.85	1.5511	1.0567e-16	1.8964e-15	hypothetical protein CR513_38538, partial [Mucuna pruriens]	GO:0000786(nucleosome);GO:0003677(DNA binding);GO:0005634(nucleus);GO:0016021(integral component of membrane);GO:0046982(protein heterodimerization activity)	K11253	H3	http://www.genome.jp/dbget-bin/www_bget?ko:K11253	*	KOG1745	Histones H3 and H4	sp|P59169|H33_ARATH	Histone H3.3 OS=Arabidopsis thaliana OX=3702 GN=HTR4 PE=1 SV=2
Bo3g017260	0.64	0.67	1.03	0.12	0.28	0.34	-1.1632	9.4811e-03	2.7074e-02	PREDICTED: uncharacterized protein LOC106331847 [Brassica oleracea var. oleracea]	GO:0009507(chloroplast)	*	*	*	*	*	*	*	*
Bo4g169180	13.21	11.63	13.04	20.47	22.04	24.99	1.1726	1.2877e-11	1.4455e-10	BnaC04g40340D [Brassica napus]	*	K08081	TR1	http://www.genome.jp/dbget-bin/www_bget?ko:K08081	ko00960(Tropane, piperidine and pyridine alkaloid biosynthesis)	KOG0725	Reductases with broad range of substrate specificities	sp|Q9ZW12|TRNH5_ARATH	Tropinone reductase homolog At2g29260, chloroplastic OS=Arabidopsis thaliana OX=3702 GN=At2g29260 PE=2 SV=1
Bo4g034730	52.29	49.72	50.26	13.79	14.67	13.19	-1.4458	7.7488e-29	3.2990e-27	hypothetical protein F2Q68_00024337 [Brassica cretica]	*	*	*	*	*	*	*	sp|Q9FJK8|RP8L4_ARATH	Probable disease resistance RPP8-like protein 4 OS=Arabidopsis thaliana OX=3702 GN=RPP8L4 PE=2 SV=1
Bo7g111270	318.89	314.81	291.41	602.65	580.22	509.85	1.0364	1.4644e-18	3.0735e-17	unnamed protein product [Brassica oleracea]	GO:0003723(RNA binding);GO:0003735(structural constituent of ribosome);GO:0005840(ribosome);GO:0006412(translation)	K03113	EIF1, SUI1	http://www.genome.jp/dbget-bin/www_bget?ko:K03113	ko03013(RNA transport)	KOG3421	60S ribosomal protein L14	sp|Q94C53|DDRGK_ARATH	DDRGK domain-containing protein 1 OS=Arabidopsis thaliana OX=3702 GN=At4g27120 PE=2 SV=1
Bo4g170670	1.08	2.22	1.71	0.16	0.2	0.17	-2.5143	1.1045e-07	7.7347e-07	hypothetical protein BRARA_G01725 [Brassica rapa]	*	*	*	*	*	*	*	sp|O80340|ERF78_ARATH	Ethylene-responsive transcription factor 4 OS=Arabidopsis thaliana OX=3702 GN=ERF4 PE=1 SV=1
Bo7g009670	47.93	53.57	53.33	93.1	91.39	72.77	1.2424	2.6939e-06	1.5423e-05	small nuclear ribonucleoprotein E [Eutrema salsugineum]	GO:0000387(spliceosomal snRNP assembly);GO:0003723(RNA binding);GO:0005634(nucleus);GO:0005681(spliceosomal complex);GO:0005682(U5 snRNP);GO:0005685(U1 snRNP);GO:0005686(U2 snRNP);GO:0005687(U4 snRNP);GO:0005829(cytosol);GO:0008380(RNA splicing);GO:0043484(regulation of RNA splicing);GO:0046540(U4/U6 x U5 tri-snRNP complex);GO:0048509(regulation of meristem development);GO:0071011(precatalytic sp…	K11097	SNRPE, SME	http://www.genome.jp/dbget-bin/www_bget?ko:K11097	ko03040(Spliceosome)	KOG1774	Small nuclear ribonucleoprotein E	sp|A4FUI2|RUXE_BOVIN	Small nuclear ribonucleoprotein E OS=Bos taurus OX=9913 GN=SNRPE PE=3 SV=1
Bo3g076160	70.27	99.08	55.13	148.57	114.01	127.79	1.2347	2.3708e-08	1.8159e-07	probable histone H2A.2 [Brassica rapa]	GO:0000786(nucleosome);GO:0003677(DNA binding);GO:0005634(nucleus);GO:0046982(protein heterodimerization activity)	K11251	H2A	http://www.genome.jp/dbget-bin/www_bget?ko:K11251	*	KOG1756	Histone 2A	sp|Q9LHQ5|H2A2_ARATH	Probable histone H2A.2 OS=Arabidopsis thaliana OX=3702 GN=At3g20670 PE=1 SV=1
Bo7g098920	0.33	0.12	0	0.55	0.92	0.85	2.0263	4.3835e-03	1.3662e-02	PREDICTED: cyclin-U4-3 [Brassica oleracea var. oleracea]	GO:0000079(regulation of cyclin-dependent protein serine/threonine kinase activity);GO:0019901(protein kinase binding)	*	*	*	*	KOG1674	Cyclin	sp|Q9FKF6|CCU43_ARATH	Cyclin-U4-3 OS=Arabidopsis thaliana OX=3702 GN=CYCU4-3 PE=1 SV=1
Bo1g139330	3.43	3.55	2.01	5.5	5.1	3.48	1.0714	5.1213e-03	1.5703e-02	PREDICTED: 50S ribosomal protein L10, chloroplastic-like [Brassica oleracea var. oleracea]	GO:0042254(ribosome biogenesis)	K02864	RP-L10, MRPL10, rplJ	http://www.genome.jp/dbget-bin/www_bget?ko:K02864	ko03010(Ribosome)	*	*	sp|Q9FY50|RK10_ARATH	50S ribosomal protein L10, chloroplastic OS=Arabidopsis thaliana OX=3702 GN=RPL10 PE=2 SV=1
Bo5g085290	60.96	51.67	64.45	16.41	16.88	17.24	-1.3646	3.0478e-17	5.7045e-16	hypothetical protein F2Q70_00022247 [Brassica cretica]	GO:0005623(cell);GO:0016021(integral component of membrane);GO:0045454(cell redox homeostasis)	*	*	*	*	*	*	sp|Q9SA00|APRL4_ARATH	5&apos;-adenylylsulfate reductase-like 4 OS=Arabidopsis thaliana OX=3702 GN=APRL4 PE=2 SV=1
Bo4g104810	88.4	85.15	97.99	179.07	135.05	166.37	1.2469	2.2328e-13	2.9798e-12	hypothetical protein DY000_02032103 [Brassica cretica]	GO:0000911(cytokinesis by cell plate formation);GO:0003735(structural constituent of ribosome);GO:0005730(nucleolus);GO:0005783(endoplasmic reticulum);GO:0005794(Golgi apparatus);GO:0005829(cytosol);GO:0005840(ribosome);GO:0006412(translation);GO:0009507(chloroplast);GO:0009965(leaf morphogenesis);GO:0010090(trichome morphogenesis);GO:0022627(cytosolic small ribosomal subunit);GO:0070181(small ri…	K02953	RP-S13e, RPS13	http://www.genome.jp/dbget-bin/www_bget?ko:K02953	ko03010(Ribosome)	KOG0400	40S ribosomal protein S13	sp|P59224|RS132_ARATH	40S ribosomal protein S13-2 OS=Arabidopsis thaliana OX=3702 GN=RPS13B PE=2 SV=1
Bo1g055250	0.33	0.19	0.29	0.02	0.03	0.06	-1.949	3.9769e-03	1.2528e-02	unnamed protein product [Brassica oleracea]	*	*	*	*	*	*	*	*	*
Bo1g016990	0	0.97	0.14	0	0	0	-1.9154	1.5544e-02	4.2030e-02	PREDICTED: bark storage protein A [Brassica oleracea var. oleracea]	GO:0003824(catalytic activity);GO:0009116(nucleoside metabolic process)	*	*	*	*	*	*	sp|Q07469|BSPA_POPDE	Bark storage protein A OS=Populus deltoides OX=3696 GN=BSPA PE=2 SV=1
Bo3g096480	386.48	281.66	290.6	634.23	549.83	644.28	1.3645	2.2754e-16	3.9827e-15	polyubiquitin isoform X1 [Medicago truncatula]	GO:0005622(intracellular);GO:0005634(nucleus);GO:0005737(cytoplasm);GO:0005773(vacuole);GO:0005829(cytosol);GO:0006511(ubiquitin-dependent protein catabolic process);GO:0016567(protein ubiquitination);GO:0019941(modification-dependent protein catabolic process);GO:0031386(protein tag);GO:0031625(ubiquitin protein ligase binding)	K08770	UBC	http://www.genome.jp/dbget-bin/www_bget?ko:K08770	ko04120(Ubiquitin mediated proteolysis)	KOG0001	Ubiquitin and ubiquitin-like proteins	sp|P0CG85|UBI1P_NICSY	Polyubiquitin OS=Nicotiana sylvestris OX=4096 GN=UBI11 PE=2 SV=1
Bo5g117110	3.84	3.36	3.67	1.29	1.08	1.08	-1.1896	2.2031e-07	1.4761e-06	PREDICTED: autophagy-related protein 13 [Brassica oleracea var. oleracea]	GO:0000045(autophagosome assembly);GO:1990316(Atg1/ULK1 kinase complex)	K08331	ATG13	http://www.genome.jp/dbget-bin/www_bget?ko:K08331	ko04136(Autophagy - other)	*	*	sp|F4J8V5|AT13B_ARATH	Autophagy-related protein 13b OS=Arabidopsis thaliana OX=3702 GN=ATG13B PE=2 SV=1
Bo7g110560	9.32	9.34	7.34	13.88	14.76	13.74	1.1399	1.0242e-12	1.2739e-11	PREDICTED: (DL)-glycerol-3-phosphatase 2 [Brassica oleracea var. oleracea]	GO:0016787(hydrolase activity)	K17623	HDHD1	http://www.genome.jp/dbget-bin/www_bget?ko:K17623	*	KOG2914	Predicted haloacid-halidohydrolase and related hydrolases	sp|F4JTE7|GPP1_ARATH	(DL)-glycerol-3-phosphatase 1, mitochondrial OS=Arabidopsis thaliana OX=3702 GN=GPP1 PE=1 SV=1
Bo5g019420	59.62	59.15	44.99	157.48	142.94	153.57	1.9	1.2539e-41	1.0865e-39	BnaC05g10550D [Brassica napus]	GO:0003735(structural constituent of ribosome);GO:0005840(ribosome);GO:0006412(translation)	K02866	RP-L10e, RPL10	http://www.genome.jp/dbget-bin/www_bget?ko:K02866	ko03010(Ribosome)	KOG0857	60s ribosomal protein L10	sp|Q93VT9|RL101_ARATH	60S ribosomal protein L10-1 OS=Arabidopsis thaliana OX=3702 GN=RPL10A PE=1 SV=1
novel.5424	12.08	15.6	14.63	30.3	25.36	27.11	1.4004	1.5996e-18	3.3423e-17	PREDICTED: uncharacterized aarF domain-containing protein kinase At1g79600, chloroplastic [Brassica oleracea var. oleracea]	GO:0004672(protein kinase activity);GO:0005524(ATP binding)	K08869	ADCK, ABC1	http://www.genome.jp/dbget-bin/www_bget?ko:K08869	*	KOG1235	Predicted unusual protein kinase	sp|Q9MA15|AB1K3_ARATH	Protein ACTIVITY OF BC1 COMPLEX KINASE 3, chloroplastic OS=Arabidopsis thaliana OX=3702 GN=ABC1K3 PE=1 SV=1
novel.17699	5.58	5.56	5.84	2.12	1.21	1.86	-1.2293	4.9990e-06	2.7327e-05	*	*	*	*	*	*	*	*	*	*
Bo3g098000	16.09	13.1	11.27	22.57	17.63	20.61	1.0157	5.5794e-05	2.5637e-04	PREDICTED: uncharacterized protein LOC106332914 isoform X1 [Brassica oleracea var. oleracea]	GO:0005777(peroxisome);GO:0010468(regulation of gene expression)	*	*	*	*	*	*	*	*
Bo6g118940	4.12	5.64	2.81	1.21	1.82	1.23	-1.0734	1.3168e-04	5.6900e-04	PREDICTED: calcium-dependent protein kinase 30 [Brassica oleracea var. oleracea]	GO:0004672(protein kinase activity);GO:0005509(calcium ion binding);GO:0005524(ATP binding);GO:0005886(plasma membrane)	K13412	CPK	http://www.genome.jp/dbget-bin/www_bget?ko:K13412	ko04626(Plant-pathogen interaction)	*	*	sp|Q9SSF8|CDPKU_ARATH	Calcium-dependent protein kinase 30 OS=Arabidopsis thaliana OX=3702 GN=CPK30 PE=1 SV=1
Bo9g027840	291.43	287.84	275.36	531	494.1	525.63	1.2905	1.4508e-31	7.1603e-30	unnamed protein product, partial [Brassica oleracea]	GO:0003735(structural constituent of ribosome);GO:0005840(ribosome);GO:0006412(translation)	K02903	RP-L28e, RPL28	http://www.genome.jp/dbget-bin/www_bget?ko:K02903	ko03010(Ribosome)	KOG3412	60S ribosomal protein L28	sp|O82204|RL281_ARATH	60S ribosomal protein L28-1 OS=Arabidopsis thaliana OX=3702 GN=RPL28A PE=1 SV=1
Bo8g084820	71.09	72.82	75.15	123.63	109.98	110.63	1.0907	1.1464e-17	2.2347e-16	PREDICTED: glutathione reductase, chloroplastic [Brassica oleracea var. oleracea]	GO:0004362(glutathione-disulfide reductase activity);GO:0005623(cell);GO:0006749(glutathione metabolic process);GO:0009055(electron transfer activity);GO:0045454(cell redox homeostasis);GO:0050660(flavin adenine dinucleotide binding);GO:0050661(NADP binding)	K00383	GSR, gor	http://www.genome.jp/dbget-bin/www_bget?ko:K00383	ko00480(Glutathione metabolism)	KOG4716	Thioredoxin reductase	sp|P42770|GSHRP_ARATH	Glutathione reductase, chloroplastic OS=Arabidopsis thaliana OX=3702 GN=EMB2360 PE=2 SV=1
Bo2g008850	1.18	1.87	1.56	2.38	2.73	2.58	1.0153	5.9375e-04	2.2522e-03	PREDICTED: uncharacterized protein LOC106326908 [Brassica oleracea var. oleracea]	*	*	*	*	*	*	*	*	*
Bo9g011410	125.43	132.48	119.48	174.25	200.53	185.39	1.0014	7.6984e-26	2.6961e-24	PREDICTED: protein TIC 20-II, chloroplastic [Brassica oleracea var. oleracea]	GO:0005739(mitochondrion);GO:0005829(cytosol);GO:0009507(chloroplast);GO:0009536(plastid);GO:0009706(chloroplast inner membrane);GO:0009941(chloroplast envelope);GO:0015031(protein transport);GO:0016021(integral component of membrane)	*	*	*	*	*	*	sp|O82251|TI202_ARATH	Protein TIC 20-II, chloroplastic OS=Arabidopsis thaliana OX=3702 GN=TIC20-II PE=2 SV=1
novel.13013	0.51	1.21	0.42	1.1	1.09	2.33	1.3651	4.6332e-03	1.4360e-02	PREDICTED: growth-regulating factor 3-like [Brassica oleracea var. oleracea]	*	*	*	*	*	*	*	sp|Q9SJR5|GRF3_ARATH	Growth-regulating factor 3 OS=Arabidopsis thaliana OX=3702 GN=GRF3 PE=1 SV=1
Bo7g092760	20.56	23.86	16.43	5.62	6.48	10	-1.038	9.3560e-05	4.1487e-04	PREDICTED: basic leucine zipper 1-like [Brassica oleracea var. oleracea]	GO:0003700(DNA-binding transcription factor activity)	*	*	*	*	*	*	sp|Q9FGX2|BZIP1_ARATH	Basic leucine zipper 1 OS=Arabidopsis thaliana OX=3702 GN=BZIP1 PE=1 SV=1
Bo5g018050	2.32	2.59	1.87	0.09	0.16	0.22	-3.2991	2.3375e-22	6.5088e-21	PREDICTED: phosphate transporter PHO1 homolog 3 [Brassica oleracea var. oleracea]	GO:0016021(integral component of membrane)	*	*	*	*	KOG1162	Predicted small molecule transporter	sp|Q6R8G7|PHO13_ARATH	Phosphate transporter PHO1 homolog 3 OS=Arabidopsis thaliana OX=3702 GN=PHO1;H3 PE=2 SV=2
novel.32571	1.07	1.07	1.19	3.64	2.78	1.67	1.5754	1.6829e-03	5.7935e-03	*	*	*	*	*	*	*	*	*	*
Bo3g147780	125.41	111.89	109.81	249.69	218.83	222.25	1.4241	2.8404e-26	1.0177e-24	hypothetical protein F2Q69_00008426 [Brassica cretica]	GO:0003746(translation elongation factor activity);GO:0005853(eukaryotic translation elongation factor 1 complex)	K03232	EEF1B	http://www.genome.jp/dbget-bin/www_bget?ko:K03232	*	KOG1668	Elongation factor 1 beta/delta chain	sp|P48006|EF1D1_ARATH	Elongation factor 1-delta 1 OS=Arabidopsis thaliana OX=3702 GN=At1g30230 PE=1 SV=2
Bo3g017710	163.36	159.92	139.05	407	375.93	359.9	1.7451	1.2324e-28	5.1888e-27	40S ribosomal protein S15a [Brassica rapa]	GO:0003735(structural constituent of ribosome);GO:0005618(cell wall);GO:0005739(mitochondrion);GO:0005774(vacuolar membrane);GO:0005794(Golgi apparatus);GO:0005829(cytosol);GO:0005840(ribosome);GO:0005886(plasma membrane);GO:0006412(translation);GO:0009506(plasmodesma);GO:0009507(chloroplast);GO:0022626(cytosolic ribosome);GO:0022627(cytosolic small ribosomal subunit);GO:0042788(polysomal ribosom…	K02957	RP-S15Ae, RPS15A	http://www.genome.jp/dbget-bin/www_bget?ko:K02957	ko03010(Ribosome)	KOG1754	40S ribosomal protein S15/S22	sp|Q00332|RS15A_BRANA	40S ribosomal protein S15a OS=Brassica napus OX=3708 GN=RPS15A PE=2 SV=3
Bo9g008290	5.28	4.51	4.15	7.29	7.83	6.69	1.0636	1.5788e-04	6.7136e-04	PREDICTED: uncharacterized protein LOC106315968 [Brassica oleracea var. oleracea]	*	*	*	*	*	*	*	*	*
Bo3g101670	36.3	39.19	26.93	90.39	87.59	72.67	1.7199	1.6562e-21	4.3511e-20	PREDICTED: non-specific lipid-transfer protein-like protein At5g64080 [Brassica oleracea var. oleracea]	GO:0006869(lipid transport);GO:0008289(lipid binding);GO:0016021(integral component of membrane)	*	*	*	*	*	*	sp|Q8VYI9|NLTL5_ARATH	Non-specific lipid-transfer protein-like protein At5g64080 OS=Arabidopsis thaliana OX=3702 GN=At5g64080 PE=2 SV=1
Bo4g074260	379.12	420.51	281.86	1018.61	972	933.21	1.8807	4.6676e-25	1.5628e-23	PREDICTED: 60S acidic ribosomal protein P2-2-like [Brassica oleracea var. oleracea]	GO:0003735(structural constituent of ribosome);GO:0005840(ribosome);GO:0006414(translational elongation)	K02943	RP-LP2, RPLP2	http://www.genome.jp/dbget-bin/www_bget?ko:K02943	ko03010(Ribosome)	KOG3449	60S acidic ribosomal protein P2	sp|Q9SLF7|RLA22_ARATH	60S acidic ribosomal protein P2-2 OS=Arabidopsis thaliana OX=3702 GN=RPP2B PE=1 SV=1
Bo4g059910	2.99	4.05	3.03	3.64	14.44	17.93	1.9654	2.7597e-04	1.1194e-03	PREDICTED: probable protein phosphatase 2C 25 [Brassica oleracea var. oleracea]	GO:0004722(protein serine/threonine phosphatase activity);GO:0046872(metal ion binding)	*	*	*	*	KOG0698	Serine/threonine protein phosphatase	sp|O80871|P2C25_ARATH	Probable protein phosphatase 2C 25 OS=Arabidopsis thaliana OX=3702 GN=At2g30020 PE=1 SV=1
Bo1g150140	0.92	0.61	1	0.08	0.13	0.1	-2.2337	1.6544e-05	8.3516e-05	PREDICTED: putative leucine-rich repeat receptor-like serine/threonine-protein kinase At2g14440 [Brassica oleracea var. oleracea]	*	*	*	*	*	*	*	sp|Q9ZQR3|Y2451_ARATH	Leucine-rich repeat receptor-like serine/threonine-protein kinase At2g14510 OS=Arabidopsis thaliana OX=3702 GN=At2g14510 PE=1 SV=1
Bo5g150280	4.26	3.43	3.26	8.77	8.01	9.53	1.6916	1.1148e-20	2.7591e-19	PREDICTED: ATPase family AAA domain-containing protein 3-like [Brassica oleracea var. oleracea]	GO:0005524(ATP binding);GO:0005739(mitochondrion);GO:0007005(mitochondrion organization);GO:0008270(zinc ion binding);GO:0009505(plant-type cell wall)	K17681	ATAD3A_B	http://www.genome.jp/dbget-bin/www_bget?ko:K17681	*	KOG0652	26S proteasome regulatory complex, ATPase RPT5	sp|Q58E76|ATD3A_XENLA	ATPase family AAA domain-containing protein 3-A OS=Xenopus laevis OX=8355 GN=atad3-a PE=2 SV=1
Bo2g009310	0	0.08	0	0.77	0.42	0.18	2.0533	9.9515e-03	2.8278e-02	PREDICTED: non-specific lipid-transfer protein-like protein At5g64080 [Brassica oleracea var. oleracea]	GO:0006869(lipid transport);GO:0008289(lipid binding);GO:0016021(integral component of membrane)	*	*	*	*	*	*	sp|Q8VYI9|NLTL5_ARATH	Non-specific lipid-transfer protein-like protein At5g64080 OS=Arabidopsis thaliana OX=3702 GN=At5g64080 PE=2 SV=1
Bo6g029350	1.5	1.35	1.07	3.03	2.86	2.84	1.5794	2.5805e-13	3.4122e-12	PREDICTED: uncharacterized protein LOC106297042 isoform X1 [Brassica oleracea var. oleracea]	*	*	*	*	*	*	*	*	*
Bo3g151330	0.63	0.87	0.71	2.09	1.61	2.33	1.8039	8.2500e-05	3.6904e-04	unnamed protein product [Brassica oleracea]	*	*	*	*	*	*	*	*	*
Bo7g005660	18.96	19.92	19.15	6.87	6.49	7.51	-1.0299	5.1602e-12	5.9989e-11	PREDICTED: PCI domain-containing protein 2-like [Brassica oleracea var. oleracea]	GO:0005634(nucleus);GO:0009873(ethylene-activated signaling pathway);GO:0016973(poly);GO:0048364(root development);GO:0060968(regulation of gene silencing)	*	*	*	*	KOG2688	Transcription-associated recombination protein - Thp1p	sp|Q8GWE6|EER5_ARATH	Enhanced ethylene response protein 5 OS=Arabidopsis thaliana OX=3702 GN=EER5 PE=1 SV=1
Bo4g157390	21.97	21.85	22.29	40.58	48.92	56.33	1.552	3.7251e-27	1.4109e-25	PREDICTED: stromal cell-derived factor 2-like protein [Brassica oleracea var. oleracea]	GO:0002221(pattern recognition receptor signaling pathway);GO:0005783(endoplasmic reticulum);GO:0016020(membrane);GO:0042742(defense response to bacterium);GO:0050832(defense response to fungus)	*	*	*	*	KOG3358	Uncharacterized secreted protein SDF2 (Stromal cell-derived factor 2), contains MIR domains	sp|Q93ZE8|SDF2_ARATH	Stromal cell-derived factor 2-like protein OS=Arabidopsis thaliana OX=3702 GN=SDF2 PE=1 SV=1
Bo7g116980	149.16	156.16	133.13	262.96	218.35	235.57	1.1474	1.6560e-17	3.1836e-16	PREDICTED: 40S ribosomal protein S3a-2-like [Brassica oleracea var. oleracea]	GO:0003735(structural constituent of ribosome);GO:0006412(translation);GO:0022627(cytosolic small ribosomal subunit)	K02984	RP-S3Ae, RPS3A	http://www.genome.jp/dbget-bin/www_bget?ko:K02984	ko03010(Ribosome)	KOG1628	40S ribosomal protein S3A	sp|Q42262|RS3A2_ARATH	40S ribosomal protein S3a-2 OS=Arabidopsis thaliana OX=3702 GN=RPS3AB PE=2 SV=3
Bo2g127090	0.47	0.36	0.26	1.18	2.84	3.2	2.933	4.8771e-13	6.2631e-12	PREDICTED: abscisic acid 8&apos;-hydroxylase 3-like [Brassica oleracea var. oleracea]	GO:0004497(monooxygenase activity);GO:0005506(iron ion binding);GO:0016705(oxidoreductase activity, acting on paired donors, with incorporation or reduction of molecular oxygen);GO:0020037(heme binding)	K09843	E1.14.13.93	http://www.genome.jp/dbget-bin/www_bget?ko:K09843	ko00906(Carotenoid biosynthesis)	*	*	sp|Q9FH76|ABAH3_ARATH	Abscisic acid 8&apos;-hydroxylase 3 OS=Arabidopsis thaliana OX=3702 GN=CYP707A3 PE=1 SV=1
Bo3g022760	0.17	0.12	0	0.42	0.97	1.65	3.042	2.1695e-06	1.2628e-05	PREDICTED: ethylene-responsive transcription factor CRF3 [Brassica oleracea var. oleracea]	GO:0003677(DNA binding);GO:0003700(DNA-binding transcription factor activity);GO:0005634(nucleus)	*	*	*	*	*	*	sp|Q9FK12|CRF3_ARATH	Ethylene-responsive transcription factor CRF3 OS=Arabidopsis thaliana OX=3702 GN=CRF3 PE=1 SV=1
Bo5g064360	12.88	12.01	14.9	5.32	4.72	4.13	-1.0464	2.4117e-09	2.0923e-08	PREDICTED: uncharacterized protein LOC106295956 [Brassica oleracea var. oleracea]	GO:0005634(nucleus);GO:0043434(response to peptide hormone);GO:0045927(positive regulation of growth)	*	*	*	*	*	*	sp|Q9SA91|PSI2_ARATH	Protein PSK SIMULATOR 2 OS=Arabidopsis thaliana OX=3702 GN=PSI2 PE=2 SV=2
Bo4g195810	16.18	9.15	13.6	4.27	4.27	4.99	-1.069	7.4577e-05	3.3611e-04	PREDICTED: phosphomannomutase-like [Brassica oleracea var. oleracea]	GO:0004615(phosphomannomutase activity);GO:0005737(cytoplasm);GO:0009298(GDP-mannose biosynthetic process)	K17497	PMM	http://www.genome.jp/dbget-bin/www_bget?ko:K17497	ko00520(Amino sugar and nucleotide sugar metabolism);ko00051(Fructose and mannose metabolism)	KOG3189	Phosphomannomutase	sp|O80840|PMM_ARATH	Phosphomannomutase OS=Arabidopsis thaliana OX=3702 GN=PMM PE=1 SV=1
Bo8g045830	1	0.23	5.01	0	0	0.04	-3.8199	2.2461e-07	1.5035e-06	hypothetical protein F2Q69_00060125 [Brassica cretica]	GO:0000287(magnesium ion binding);GO:0010333(terpene synthase activity)	K19968	TPS03	http://www.genome.jp/dbget-bin/www_bget?ko:K19968	*	*	*	sp|A4FVP2|TPS03_ARATH	Tricyclene synthase, chloroplastic OS=Arabidopsis thaliana OX=3702 GN=TPS03 PE=2 SV=1
Bo6g091540	1.5	1.52	1.63	0.05	0.14	0.36	-2.3382	6.6198e-05	3.0074e-04	PREDICTED: ethylene-responsive transcription factor ERF073-like [Brassica oleracea var. oleracea]	GO:0003677(DNA binding);GO:0003700(DNA-binding transcription factor activity);GO:0005634(nucleus)	*	*	*	*	*	*	sp|Q8H0T5|ERF73_ARATH	Ethylene-responsive transcription factor ERF073 OS=Arabidopsis thaliana OX=3702 GN=ERF073 PE=2 SV=1
Bo2g009100	9.96	11.5	10.49	18.27	16.82	19.21	1.1913	6.0291e-14	8.5072e-13	hypothetical protein F2Q69_00018572 [Brassica cretica]	*	K06961	KRR1	http://www.genome.jp/dbget-bin/www_bget?ko:K06961	*	KOG2874	rRNA processing protein	sp|O74777|KRR1_SCHPO	KRR1 small subunit processome component homolog OS=Schizosaccharomyces pombe (strain 972 / ATCC 24843) OX=284812 GN=mis3 PE=3 SV=1
Bo00900s060	14.79	17.32	13.6	26.44	25.24	27.51	1.228	1.4467e-18	3.0380e-17	PREDICTED: F-box protein At5g25290-like [Brassica oleracea var. oleracea]	*	*	*	*	*	*	*	sp|Q4PSE7|FB262_ARATH	F-box protein At5g25290 OS=Arabidopsis thaliana OX=3702 GN=At5g25290 PE=2 SV=1
Bo5g115430	0.16	0	0	1.75	2.16	1.93	3.397	4.4544e-06	2.4620e-05	unnamed protein product [Brassica oleracea]	*	*	*	*	*	*	*	*	*
Bo7g110110	55.12	87.07	46.24	192.46	185.9	204.86	2.0447	2.6229e-25	8.9316e-24	PREDICTED: 21 kDa protein-like [Brassica oleracea var. oleracea]	GO:0004857(enzyme inhibitor activity)	*	*	*	*	*	*	sp|Q9SB37|PMEI7_ARATH	Pectinesterase inhibitor 7 OS=Arabidopsis thaliana OX=3702 GN=PMEI7 PE=2 SV=1
Bo4g024810	0.92	0.32	0.12	2.6	3.92	3.63	3.0268	2.1257e-10	2.0894e-09	PREDICTED: probable carboxylesterase 8 [Brassica oleracea var. oleracea]	GO:0016787(hydrolase activity)	*	*	*	*	KOG1515	Arylacetamide deacetylase	sp|O64640|CXE8_ARATH	Probable carboxylesterase 8 OS=Arabidopsis thaliana OX=3702 GN=CXE8 PE=2 SV=1
Bo3g096380	1.66	2.08	1.63	0.43	0.5	0.53	-1.4142	4.0059e-10	3.8093e-09	PREDICTED: putative cadmium/zinc-transporting ATPase HMA4 [Brassica oleracea var. oleracea]	GO:0005524(ATP binding);GO:0016021(integral component of membrane);GO:0019829(cation-transporting ATPase activity);GO:0030001(metal ion transport);GO:0046872(metal ion binding)	K01534	zntA	http://www.genome.jp/dbget-bin/www_bget?ko:K01534	*	KOG0207	Cation transport ATPase	sp|O64474|HMA4_ARATH	Putative cadmium/zinc-transporting ATPase HMA4 OS=Arabidopsis thaliana OX=3702 GN=HMA4 PE=1 SV=2
Bo3g107630	13.46	15.22	15.26	37.13	31.46	29.32	1.579	2.1497e-17	4.0858e-16	PREDICTED: protein DCL, chloroplastic [Brassica oleracea var. oleracea]	*	*	*	*	*	*	*	sp|Q8L557|EM514_ARATH	Protein EMBRYO DEFECTIVE 514 OS=Arabidopsis thaliana OX=3702 GN=EMB514 PE=1 SV=1
Bo6g034480	11.36	11.05	13.87	4.17	3.11	1.7	-1.3758	5.5325e-04	2.1132e-03	PREDICTED: uncharacterized protein LOC106298922 [Brassica oleracea var. oleracea]	*	*	*	*	*	*	*	*	*
Bo5g153870	4.7	3.43	2.12	0.53	0.46	0	-2.1446	7.1032e-04	2.6559e-03	probable WRKY transcription factor 45 [Brassica rapa]	GO:0000976(transcription regulatory region sequence-specific DNA binding);GO:0003700(DNA-binding transcription factor activity);GO:0005515(protein binding);GO:0005634(nucleus);GO:0006355(regulation of transcription, DNA-templated);GO:0006817(phosphate ion transport);GO:0008134(transcription factor binding);GO:0043565(sequence-specific DNA binding);GO:0044212;GO:0046872(metal ion binding)	*	*	*	*	*	*	sp|Q9S763|WRK45_ARATH	Probable WRKY transcription factor 45 OS=Arabidopsis thaliana OX=3702 GN=WRKY45 PE=1 SV=1
novel.36426	25.48	23.59	14.23	36.63	38.33	16.51	1.0656	1.2917e-02	3.5682e-02	hypothetical protein F2Q69_00003858 [Brassica cretica]	*	*	*	*	*	*	*	*	*
Bo7g094780	19.28	20.51	17.83	31.18	32.61	30.53	1.1627	4.4745e-07	2.8756e-06	50S ribosomal protein L18 [Brassica rapa]	GO:0003735(structural constituent of ribosome);GO:0005840(ribosome);GO:0006412(translation)	*	*	*	*	*	*	sp|Q5E898|RL18_ALIF1	50S ribosomal protein L18 OS=Aliivibrio fischeri (strain ATCC 700601 / ES114) OX=312309 GN=rplR PE=3 SV=1
Bo6g083660	9.8	8.46	10.41	1.22	1.61	1.06	-2.0577	5.2821e-05	2.4387e-04	BnaC06g18740D [Brassica napus]	*	*	*	*	*	*	*	sp|Q39117|TGT2_ARATH	Trihelix transcription factor GT-2 OS=Arabidopsis thaliana OX=3702 GN=GT-2 PE=2 SV=1
Bo9g180050	9.76	10.45	8.11	20.43	18.88	23.38	1.5834	4.0591e-23	1.1989e-21	PREDICTED: NAC domain-containing protein 78-like isoform X2 [Brassica oleracea var. oleracea]	GO:0003677(DNA binding);GO:0005634(nucleus);GO:0006355(regulation of transcription, DNA-templated);GO:0016021(integral component of membrane)	*	*	*	*	*	*	sp|Q84K00|NAC78_ARATH	NAC domain-containing protein 78 OS=Arabidopsis thaliana OX=3702 GN=NAC078 PE=2 SV=2
Bo3g013970	0.91	1.23	1.07	1.99	2.63	2.18	1.4739	3.3867e-08	2.5488e-07	PREDICTED: probable receptor-like protein kinase At5g20050 [Brassica oleracea var. oleracea]	GO:0004674(protein serine/threonine kinase activity);GO:0005524(ATP binding);GO:0016021(integral component of membrane)	*	*	*	*	*	*	sp|Q94C25|Y5005_ARATH	Probable receptor-like protein kinase At5g20050 OS=Arabidopsis thaliana OX=3702 GN=At5g20050 PE=2 SV=1
Bo2g056300	0.22	0.24	0.41	0	0	0	-2.1121	8.1091e-03	2.3604e-02	hypothetical protein F2Q70_00015542 [Brassica cretica]	GO:0005737(cytoplasm);GO:0005829(cytosol);GO:0016747(transferase activity, transferring acyl groups other than amino-acyl groups)	*	*	*	*	*	*	sp|Q9SND9|Y3028_ARATH	Uncharacterized acetyltransferase At3g50280 OS=Arabidopsis thaliana OX=3702 GN=At3g50280 PE=3 SV=1
Bo3g009080	0.56	0.61	0.61	0.12	0.17	0.1	-1.4407	1.3073e-02	3.6058e-02	PREDICTED: uncharacterized protein LOC106332645 [Brassica oleracea var. oleracea]	*	*	*	*	*	*	*	sp|G3XKQ9|LAX2_ORYSJ	Protein LAX PANICLE 2 OS=Oryza sativa subsp. japonica OX=39947 GN=LAX2 PE=1 SV=1
novel.31078	20.9	17.29	15.57	53.47	60.25	61.81	2.1366	1.2431e-54	2.0009e-52	PREDICTED: 6-phosphogluconate dehydrogenase, decarboxylating 1, chloroplastic [Brassica oleracea var. oleracea]	GO:0004616(phosphogluconate dehydrogenase );GO:0005515(protein binding);GO:0005737(cytoplasm);GO:0005829(cytosol);GO:0006098(pentose-phosphate shunt);GO:0008114(phosphogluconate 2-dehydrogenase activity);GO:0009051(pentose-phosphate shunt, oxidative branch);GO:0009507(chloroplast);GO:0009536(plastid);GO:0009570(chloroplast stroma);GO:0019521(D-gluconate metabolic process);GO:0046177(D-gluconate c…	K00033	PGD, gnd, gntZ	http://www.genome.jp/dbget-bin/www_bget?ko:K00033	ko00030(Pentose phosphate pathway);ko00480(Glutathione metabolism)	KOG2653	6-phosphogluconate dehydrogenase	sp|Q9SH69|6PGD1_ARATH	6-phosphogluconate dehydrogenase, decarboxylating 1, chloroplastic OS=Arabidopsis thaliana OX=3702 GN=PGD1 PE=1 SV=1
Bo4g165310	10.45	19.34	14.26	203.22	150.72	193.53	4.001	2.2845e-76	7.2429e-74	PREDICTED: uncharacterized protein LOC106339514 [Brassica oleracea var. oleracea]	GO:0003674(molecular_function);GO:0008150(biological_process)	*	*	*	*	*	*	*	*
Bo1g039850	0.26	0.23	0.05	99.01	73.68	172.7	8.8289	8.1938e-94	3.7684e-91	PREDICTED: 23.6 kDa heat shock protein, mitochondrial [Brassica oleracea var. oleracea]	GO:0003674(molecular_function);GO:0005739(mitochondrion);GO:0009507(chloroplast);GO:0046686(response to cadmium ion)	K13993	HSP20	http://www.genome.jp/dbget-bin/www_bget?ko:K13993	ko04141(Protein processing in endoplasmic reticulum)	*	*	sp|Q96331|HS23M_ARATH	23.6 kDa heat shock protein, mitochondrial OS=Arabidopsis thaliana OX=3702 GN=HSP23.6 PE=2 SV=1
novel.15353	3.96	3.14	3.54	1.29	0.98	0.73	-1.3282	7.2306e-05	3.2640e-04	Retrovirus-related Pol polyprotein from transposon TNT 1-94 [Vitis vinifera]	*	*	*	*	*	*	*	sp|P10978|POLX_TOBAC	Retrovirus-related Pol polyprotein from transposon TNT 1-94 OS=Nicotiana tabacum OX=4097 PE=2 SV=1
Bo3g160910	81.01	61.18	87.69	19.21	18.37	18.49	-1.5815	5.6563e-17	1.0392e-15	PREDICTED: protein PHLOEM PROTEIN 2-LIKE A1-like [Brassica oleracea var. oleracea]	*	*	*	*	*	*	*	sp|O81865|P2A01_ARATH	Protein PHLOEM PROTEIN 2-LIKE A1 OS=Arabidopsis thaliana OX=3702 GN=PP2A1 PE=2 SV=1
novel.6498	21.22	59.19	21.72	5.33	8.32	6.46	-1.5936	1.5355e-03	5.3334e-03	myrosinase [Brassica oleracea var. italica]	GO:0004553(hydrolase activity, hydrolyzing O-glycosyl compounds);GO:0005975(carbohydrate metabolic process)	K01237	E3.2.1.147	http://www.genome.jp/dbget-bin/www_bget?ko:K01237	ko00380(Tryptophan metabolism)	*	*	sp|Q00326|MYRO_BRANA	Myrosinase OS=Brassica napus OX=3708 PE=2 SV=1
Bo9g175920	164.14	173.42	174.19	48.58	48.54	42.33	-1.4211	1.9912e-25	6.8307e-24	PREDICTED: thioredoxin-like 3-1, chloroplastic [Brassica oleracea var. oleracea]	GO:0005623(cell);GO:0009570(chloroplast stroma);GO:0045454(cell redox homeostasis)	*	*	*	*	KOG0907	Thioredoxin	sp|Q9FG36|TRL31_ARATH	Thioredoxin-like 3-1, chloroplastic OS=Arabidopsis thaliana OX=3702 GN=WCRKC1 PE=2 SV=3
Bo01409s010	3.39	2.6	4.18	8.82	9.31	10.01	1.8614	1.6118e-17	3.1028e-16	PREDICTED: lysosomal Pro-X carboxypeptidase-like [Brassica oleracea var. oleracea]	GO:0004180(carboxypeptidase activity);GO:0005576(extracellular region);GO:0006508(proteolysis);GO:0008236(serine-type peptidase activity);GO:0008239(dipeptidyl-peptidase activity);GO:0009507(chloroplast)	K01285	PRCP	http://www.genome.jp/dbget-bin/www_bget?ko:K01285	*	KOG2183	Prolylcarboxypeptidase (angiotensinase C)	sp|Q5RBU7|PCP_PONAB	Lysosomal Pro-X carboxypeptidase OS=Pongo abelii OX=9601 GN=PRCP PE=2 SV=1
Bo3g110880	140.1	153.71	124.37	265.08	235.08	250.09	1.2778	5.8742e-24	1.8429e-22	PREDICTED: 60S ribosomal protein L13-2 [Brassica oleracea var. oleracea]	GO:0003735(structural constituent of ribosome);GO:0005840(ribosome);GO:0006412(translation)	K02873	RP-L13e, RPL13	http://www.genome.jp/dbget-bin/www_bget?ko:K02873	ko03010(Ribosome)	KOG3295	60S Ribosomal protein L13	sp|P41129|RL132_BRANA	60S ribosomal protein L13-2 OS=Brassica napus OX=3708 PE=2 SV=1
novel.8499	6.74	7.97	8.03	12.4	12.19	9.69	1.0223	2.8302e-09	2.4402e-08	PREDICTED: uncharacterized protein LOC106328480 [Brassica oleracea var. oleracea]	*	*	*	*	*	*	*	*	*
Bo2g018320	6.69	5.9	6.07	0.53	0.81	0.86	-2.6169	4.1336e-32	2.1331e-30	PREDICTED: probable glutamate carboxypeptidase 2 isoform X2 [Brassica oleracea var. oleracea]	*	K01301	NAALAD	http://www.genome.jp/dbget-bin/www_bget?ko:K01301	*	KOG2195	Transferrin receptor and related proteins containing the protease-associated (PA) domain	sp|Q7Y228|LAMP1_ARATH	Probable glutamate carboxypeptidase LAMP1 OS=Arabidopsis thaliana OX=3702 GN=LAMP1 PE=2 SV=1
Bo7g118000	22.88	17.11	20.69	1.38	4.89	2.51	-2.2589	9.1693e-12	1.0442e-10	PREDICTED: transcription factor BEE 2-like [Brassica oleracea var. oleracea]	GO:0006355(regulation of transcription, DNA-templated);GO:0046983(protein dimerization activity)	*	*	*	*	*	*	sp|Q93VJ4|BEE2_ARATH	Transcription factor BEE 2 OS=Arabidopsis thaliana OX=3702 GN=BEE2 PE=1 SV=1
Bo1g002440	150.31	151.32	144.77	285.15	274.87	253.96	1.2994	2.4253e-28	9.9803e-27	BnaC01g00260D [Brassica napus]	GO:0003735(structural constituent of ribosome);GO:0005737(cytoplasm);GO:0005773(vacuole);GO:0005774(vacuolar membrane);GO:0005794(Golgi apparatus);GO:0005840(ribosome);GO:0005886(plasma membrane);GO:0009506(plasmodesma);GO:0022626(cytosolic ribosome);GO:0022627(cytosolic small ribosomal subunit)	K02975	RP-S25e, RPS25	http://www.genome.jp/dbget-bin/www_bget?ko:K02975	ko03010(Ribosome)	KOG1767	40S ribosomal protein S25	sp|Q9T029|RS254_ARATH	40S ribosomal protein S25-4 OS=Arabidopsis thaliana OX=3702 GN=RPS25E PE=3 SV=1
Bo1g048090	3.31	1.85	2.38	0.28	0.61	0.5	-1.8937	1.5756e-06	9.3624e-06	PREDICTED: uncharacterized protein LOC106343403 [Brassica oleracea var. oleracea]	GO:0003676(nucleic acid binding);GO:0044212	*	*	*	*	*	*	*	*
Bo4g092740	3.98	2.28	3.5	0.36	0.29	0.14	-3.0037	1.3075e-18	2.7553e-17	PREDICTED: subtilisin-like protease SBT2.4 [Brassica oleracea var. oleracea]	*	*	*	*	*	*	*	sp|F4HYR6|SBT24_ARATH	Subtilisin-like protease SBT2.4 OS=Arabidopsis thaliana OX=3702 GN=SBT2.4 PE=1 SV=1
Bo5g003370	179.14	180.7	164.92	477.94	457.93	417.33	1.7978	5.2532e-51	7.2319e-49	PREDICTED: 60S ribosomal protein L19-1-like [Brassica oleracea var. oleracea]	GO:0003723(RNA binding);GO:0003735(structural constituent of ribosome);GO:0006412(translation);GO:0022625(cytosolic large ribosomal subunit)	K02885	RP-L19e, RPL19	http://www.genome.jp/dbget-bin/www_bget?ko:K02885	ko03010(Ribosome)	KOG1696	60s ribosomal protein L19	sp|Q9SRX2|RL191_ARATH	60S ribosomal protein L19-1 OS=Arabidopsis thaliana OX=3702 GN=RPL19A PE=2 SV=1
Bo2g046180	11.39	11.08	9.92	30.92	27.51	31.7	1.9039	2.1187e-37	1.4827e-35	unnamed protein product [Brassica oleracea]	GO:0003735(structural constituent of ribosome);GO:0005840(ribosome);GO:0006412(translation)	K02939	RP-L9, MRPL9, rplI	http://www.genome.jp/dbget-bin/www_bget?ko:K02939	ko03010(Ribosome)	*	*	sp|Q2IM65|RL9_ANADE	50S ribosomal protein L9 OS=Anaeromyxobacter dehalogenans (strain 2CP-C) OX=290397 GN=rplI PE=3 SV=1
novel.4879	1.84	1.93	1.88	2.88	3.24	3.05	1.122	3.2388e-09	2.7657e-08	hypothetical protein F2Q69_00020183 [Brassica cretica]	*	*	*	*	*	*	*	*	*
Bo01487s010	241.61	66.62	328.54	1079.23	1211.23	1285.66	2.4074	1.6606e-05	8.3772e-05	PREDICTED: glycine-rich protein 3 short isoform-like [Brassica oleracea var. oleracea]	*	*	*	*	*	*	*	sp|Q9ZSJ6|GRP3S_ARATH	Glycine-rich protein 3 short isoform OS=Arabidopsis thaliana OX=3702 GN=GRP3S PE=1 SV=2
Bo7g107660	1.73	1.19	2.85	0.03	0.05	0	-4.2147	1.7026e-11	1.8836e-10	PREDICTED: protein TRANSPARENT TESTA 12-like [Brassica oleracea var. oleracea]	GO:0015297(antiporter activity);GO:0016021(integral component of membrane);GO:0042910(xenobiotic transmembrane transporter activity)	K03327	TC.MATE, SLC47A, norM, mdtK, dinF	http://www.genome.jp/dbget-bin/www_bget?ko:K03327	*	*	*	sp|F4JKB9|DTX38_ARATH	Protein DETOXIFICATION 38 OS=Arabidopsis thaliana OX=3702 GN=DTX38 PE=3 SV=1
Bo3g036120	150.81	186.2	194.42	4267.16	3720.81	3239.36	4.7629	1.4064e-169	2.6754e-166	PREDICTED: protein COLD-REGULATED 15B, chloroplastic-like [Brassica oleracea var. oleracea]	*	*	*	*	*	*	*	sp|Q42512|CR15A_ARATH	Protein COLD-REGULATED 15A, chloroplastic OS=Arabidopsis thaliana OX=3702 GN=COR15A PE=1 SV=1
Bo5g145290	21.25	19.29	17.84	39.39	27.82	36.86	1.2576	5.5818e-08	4.0790e-07	unnamed protein product, partial [Brassica oleracea]	*	*	*	*	*	*	*	*	*
Bo1g141120	30.14	20.32	20.69	4.38	5.18	4.89	-1.8421	1.7461e-17	3.3506e-16	PREDICTED: transcription factor DIVARICATA-like [Brassica oleracea var. oleracea]	GO:0003677(DNA binding);GO:0005634(nucleus)	*	*	*	*	*	*	sp|Q8S9H7|DIV_ANTMA	Transcription factor DIVARICATA OS=Antirrhinum majus OX=4151 GN=DIVARICATA PE=2 SV=1
Bo1g087990	2.22	2.55	1.91	0.59	1.01	0.62	-1.0281	1.8357e-02	4.8702e-02	hypothetical protein F2Q69_00036524 [Brassica cretica]	*	*	*	*	*	*	*	*	*
Bo2g119410	14.38	12.53	12.7	3.76	3.96	3.31	-1.4469	6.0784e-17	1.1152e-15	PREDICTED: rRNA-processing protein EFG1-like isoform X1 [Brassica oleracea var. oleracea]	GO:0006364(rRNA processing)	*	*	*	*	*	*	*	*
Bo4g034790	40.99	30.7	28.2	6.62	6.8	5.57	-1.8729	2.7050e-13	3.5701e-12	PREDICTED: zinc finger A20 and AN1 domain-containing stress-associated protein 4-like [Brassica oleracea var. oleracea]	GO:0003677(DNA binding);GO:0008270(zinc ion binding)	*	*	*	*	KOG3173	Predicted Zn-finger protein	sp|Q9SJM6|SAP4_ARATH	Zinc finger A20 and AN1 domain-containing stress-associated protein 4 OS=Arabidopsis thaliana OX=3702 GN=SAP4 PE=1 SV=1
Bo5g025190	0.54	0.24	0.32	0	0.02	0	-2.6767	4.4560e-04	1.7378e-03	uncharacterized protein LOC106433232 [Brassica napus]	*	*	*	*	*	*	*	*	*
Bo5g002830	2.88	2.37	2.42	0.69	0.92	1.04	-1.0747	1.0414e-04	4.5867e-04	hypothetical protein F2Q69_00025614 [Brassica cretica]	*	*	*	*	*	*	*	sp|Q0WV96|NAC1_ARATH	NAC domain-containing protein 1 OS=Arabidopsis thaliana OX=3702 GN=NAC001 PE=2 SV=2
Bo6g030690	0.61	0.69	0.22	0	0.02	0	-3.6091	5.4225e-07	3.4447e-06	PREDICTED: uncharacterized protein LOC106300481 [Brassica oleracea var. oleracea]	GO:0003824(catalytic activity);GO:0016021(integral component of membrane)	*	*	*	*	*	*	sp|Q6Q2C2|HYES_PIG	Bifunctional epoxide hydrolase 2 OS=Sus scrofa OX=9823 GN=EPHX2 PE=2 SV=1
Bo7g109440	2.84	2.75	2.29	0.56	1.39	0.72	-1.0705	9.9530e-04	3.6039e-03	PREDICTED: MLO-like protein 13 isoform X1 [Brassica oleracea var. oleracea]	GO:0005516(calmodulin binding);GO:0006952(defense response);GO:0009607;GO:0016021(integral component of membrane)	K08472	MLO	http://www.genome.jp/dbget-bin/www_bget?ko:K08472	*	*	*	sp|Q94KB2|MLO13_ARATH	MLO-like protein 13 OS=Arabidopsis thaliana OX=3702 GN=MLO13 PE=2 SV=1
Bo1g058960	4.06	4.67	4.53	19.01	18.5	20.74	2.5415	2.7564e-59	5.1731e-57	PREDICTED: uncharacterized protein LOC106309642 [Brassica oleracea var. oleracea]	GO:0008289(lipid binding);GO:0016021(integral component of membrane)	*	*	*	*	*	*	sp|F4JVH1|CFM3B_ARATH	CRM-domain containing factor CFM3B, chloroplastic OS=Arabidopsis thaliana OX=3702 GN=CFM3B PE=3 SV=1
Bo06511s010	16.62	17.79	18.76	33.93	38.12	54.23	1.6718	8.6515e-07	5.3340e-06	*	*	*	*	*	*	*	*	*	*
Bo00921s010	0	0	0	1.77	1.99	1.73	6.1488	2.0645e-21	5.3800e-20	unnamed protein product [Brassica oleracea]	*	K17982	TPS04, GES	http://www.genome.jp/dbget-bin/www_bget?ko:K17982	ko00904(Diterpenoid biosynthesis)	*	*	sp|Q93YV0|GES_ARATH	(E,E)-geranyllinalool synthase OS=Arabidopsis thaliana OX=3702 GN=GES PE=1 SV=1
Bo5g114020	0.81	0.51	0.62	1.11	1.2	1.19	1.2249	3.2929e-04	1.3165e-03	PREDICTED: probable polyamine transporter At3g19553 isoform X2 [Brassica oleracea var. oleracea]	GO:0016021(integral component of membrane);GO:0022857(transmembrane transporter activity)	*	*	*	*	*	*	sp|Q9LH39|PHSD_ARATH	Probable polyamine transporter At3g19553 OS=Arabidopsis thaliana OX=3702 GN=At3g19553 PE=3 SV=1
Bo4g151470	54.9	51.81	51.57	142.06	127.84	129.04	1.7705	6.5150e-48	7.8126e-46	PREDICTED: polyadenylate-binding protein 4 [Brassica oleracea var. oleracea]	GO:0003723(RNA binding);GO:0005737(cytoplasm);GO:1990904(ribonucleoprotein complex)	K13126	PABPC	http://www.genome.jp/dbget-bin/www_bget?ko:K13126	ko03018(RNA degradation);ko03013(RNA transport);ko03015(mRNA surveillance pathway)	KOG0123	Polyadenylate-binding protein (RRM superfamily)	sp|O22173|PABP4_ARATH	Polyadenylate-binding protein 4 OS=Arabidopsis thaliana OX=3702 GN=PAB4 PE=1 SV=1
Bo3g129900	1.94	0.66	3.17	0.38	0.78	0.58	-1.204	1.1075e-02	3.1075e-02	PREDICTED: L-type lectin-domain containing receptor kinase I.3-like [Brassica oleracea var. oleracea]	GO:0004672(protein kinase activity);GO:0004675(transmembrane receptor protein serine/threonine kinase activity);GO:0005524(ATP binding);GO:0005886(plasma membrane);GO:0016021(integral component of membrane);GO:0030246(carbohydrate binding);GO:0046777(protein autophosphorylation);GO:0050832(defense response to fungus);GO:0071369(cellular response to ethylene stimulus);GO:0071472(cellular response …	*	*	*	*	*	*	sp|Q9M3D8|LRK13_ARATH	L-type lectin-domain containing receptor kinase I.3 OS=Arabidopsis thaliana OX=3702 GN=LECRK13 PE=1 SV=1
novel.9180	1.9	4.53	2.47	0	0.02	0	-5.6796	1.3042e-19	2.9552e-18	BnaA03g57290D [Brassica napus]	GO:0003674(molecular_function);GO:0005634(nucleus);GO:0008150(biological_process)	*	*	*	*	*	*	*	*
Bo5g062730	9.06	8.17	8.09	3.18	2.6	2.79	-1.1156	2.6336e-09	2.2759e-08	BnaC05g23150D [Brassica napus]	*	K03217	yidC, spoIIIJ, OXA1, ccfA	http://www.genome.jp/dbget-bin/www_bget?ko:K03217	ko03060(Protein export)	KOG1239	Inner membrane protein translocase involved in respiratory chain assembly	sp|Q9SKD3|OXA1L_ARATH	Mitochondrial inner membrane protein OXA1-like OS=Arabidopsis thaliana OX=3702 GN=OXA1L PE=2 SV=1
Bo3g140010	57.08	41.7	42.85	12.54	13.63	10.75	-1.4997	1.3631e-16	2.4286e-15	PREDICTED: zinc finger protein 7-like [Brassica oleracea var. oleracea]	GO:0003676(nucleic acid binding)	*	*	*	*	*	*	sp|Q39266|ZFP7_ARATH	Zinc finger protein 7 OS=Arabidopsis thaliana OX=3702 GN=ZFP7 PE=1 SV=1
Bo00629s170	6.32	5.78	5.83	13.35	12.86	14.42	1.6103	1.5124e-27	5.8990e-26	PREDICTED: chaperonin 60 subunit alpha 2, chloroplastic [Brassica oleracea var. oleracea]	GO:0005524(ATP binding);GO:0009507(chloroplast);GO:0042026(protein refolding)	*	*	*	*	KOG0356	Mitochondrial chaperonin, Cpn60/Hsp60p	sp|Q56XV8|CPNA2_ARATH	Chaperonin 60 subunit alpha 2, chloroplastic OS=Arabidopsis thaliana OX=3702 GN=CPN60A2 PE=2 SV=1
Bo4g053730	10.2	8.71	7.57	0.35	0.5	0.88	-3.4491	1.0042e-33	5.7414e-32	PREDICTED: uncharacterized protein LOC106336899 isoform X2 [Brassica oleracea var. oleracea]	*	*	*	*	*	*	*	*	*
Bo7g117520	2.24	2.04	2.37	5.16	4.76	7.51	1.7797	1.5910e-12	1.9407e-11	PREDICTED: probable serine/threonine-protein kinase Cx32, chloroplastic [Brassica oleracea var. oleracea]	GO:0004672(protein kinase activity);GO:0004674(protein serine/threonine kinase activity);GO:0005524(ATP binding)	*	*	*	*	*	*	sp|P27450|CST_ARATH	Probable serine/threonine-protein kinase CST OS=Arabidopsis thaliana OX=3702 GN=CST PE=1 SV=2
novel.20203	2.72	2.12	2.36	0.45	0.32	0.52	-1.9205	3.7243e-06	2.0880e-05	hypothetical protein BRARA_D00096, partial [Brassica rapa]	*	*	*	*	*	*	*	*	*
Bo3g026830	1.13	1.33	1.23	0.28	0.46	0.13	-1.493	2.5814e-04	1.0535e-03	PREDICTED: purple acid phosphatase 13 [Brassica oleracea var. oleracea]	GO:0003993(acid phosphatase activity);GO:0046872(metal ion binding)	*	*	*	*	KOG1378	Purple acid phosphatase	sp|O48840|PPA13_ARATH	Purple acid phosphatase 13 OS=Arabidopsis thaliana OX=3702 GN=PAP13 PE=2 SV=2
Bo2g013130	0.26	0.92	1.12	16.63	16.06	20.26	4.7291	1.7843e-51	2.5142e-49	PREDICTED: uncharacterized protein LOC106325157 [Brassica oleracea var. oleracea]	GO:0005515(protein binding);GO:0005634(nucleus);GO:0005783(endoplasmic reticulum);GO:0008150(biological_process);GO:0016021(integral component of membrane)	*	*	*	*	*	*	*	*
Bo8g009420	2.3	1.28	2.4	0.06	0.52	0.11	-2.1034	6.9969e-04	2.6187e-03	PREDICTED: protein CHUP1, chloroplastic [Brassica oleracea var. oleracea]	GO:0009941(chloroplast envelope)	*	*	*	*	*	*	sp|Q9LI74|CHUP1_ARATH	Protein CHUP1, chloroplastic OS=Arabidopsis thaliana OX=3702 GN=CHUP1 PE=1 SV=1
Bo3g060320	9.04	10.06	9.46	2.36	2.62	2.89	-1.4092	1.2117e-22	3.4472e-21	PREDICTED: protein VARIATION IN COMPOUND TRIGGERED ROOT growth response-like [Brassica oleracea var. oleracea]	GO:0007165(signal transduction);GO:0043531(ADP binding)	*	*	*	*	*	*	sp|P0DKH6|RPS6R_ARATH	Disease resistance protein RPS6 OS=Arabidopsis thaliana OX=3702 GN=RPS6 PE=1 SV=1
Bo4g026640	3.43	5.12	3.59	14.22	11.37	11.43	2.0198	1.9400e-19	4.3464e-18	PREDICTED: probable adenylate kinase 6, chloroplastic [Brassica oleracea var. oleracea]	GO:0004017(adenylate kinase activity);GO:0005524(ATP binding)	K00939	adk, AK	http://www.genome.jp/dbget-bin/www_bget?ko:K00939	ko00730(Thiamine metabolism);ko00230(Purine metabolism)	KOG3079	Uridylate kinase/adenylate kinase	sp|Q84JF7|KAD6C_ARATH	Probable adenylate kinase 6, chloroplastic OS=Arabidopsis thaliana OX=3702 GN=At2g39270 PE=2 SV=1
novel.26766	2.88	4.02	2.13	0.73	1.28	0.58	-1.2393	1.7784e-03	6.0940e-03	hypothetical protein F2Q69_00058531 [Brassica cretica]	*	*	*	*	*	*	*	*	*
Bo3g168670	16.12	16.23	13.94	1.4	1.48	2.04	-2.7671	1.5268e-31	7.4998e-30	PREDICTED: GATA transcription factor 3-like [Brassica oleracea var. oleracea]	GO:0005634(nucleus);GO:0008270(zinc ion binding);GO:0043565(sequence-specific DNA binding);GO:0045893(positive regulation of transcription, DNA-templated)	*	*	*	*	*	*	sp|Q8L4M6|GATA3_ARATH	GATA transcription factor 3 OS=Arabidopsis thaliana OX=3702 GN=GATA3 PE=2 SV=2
Bo3g022980	5.53	5.4	5.4	1.89	1.61	1.84	-1.1944	6.7714e-13	8.5565e-12	PREDICTED: calcium-transporting ATPase 8, plasma membrane-type-like isoform X1 [Brassica oleracea var. oleracea]	*	*	*	*	*	KOG0202	Ca2+ transporting ATPase	sp|Q7X8B5|ACA5_ORYSJ	Calcium-transporting ATPase 5, plasma membrane-type OS=Oryza sativa subsp. japonica OX=39947 GN=ACA5 PE=1 SV=2
Bo7g045230	14.24	13.41	17.94	2.03	2.73	2.64	-2.157	2.9753e-22	8.2298e-21	PREDICTED: GDSL esterase/lipase At1g29670-like [Brassica oleracea var. oleracea]	GO:0016788(hydrolase activity, acting on ester bonds)	*	*	*	*	*	*	sp|Q9C7N4|GDL15_ARATH	GDSL esterase/lipase At1g29670 OS=Arabidopsis thaliana OX=3702 GN=At1g29670 PE=2 SV=1
Bo4g045330	3.96	4.1	4.25	1.18	1.29	1.3	-1.2546	1.1124e-11	1.2566e-10	PREDICTED: receptor-like protein 12 [Brassica oleracea var. oleracea]	GO:0016021(integral component of membrane)	*	*	*	*	*	*	sp|O49328|RLP26_ARATH	Receptor like protein 26 OS=Arabidopsis thaliana OX=3702 GN=RLP26 PE=2 SV=1
Bo1g138540	17.98	17.38	18.46	27.74	30.25	27	1.0757	1.0813e-22	3.0804e-21	PREDICTED: ribosomal RNA small subunit methyltransferase B [Brassica oleracea var. oleracea]	GO:0003723(RNA binding);GO:0006355(regulation of transcription, DNA-templated);GO:0008168(methyltransferase activity);GO:0032259(methylation)	K03500	rsmB, sun	http://www.genome.jp/dbget-bin/www_bget?ko:K03500	*	KOG2198	tRNA cytosine-5-methylases and related enzymes of the NOL1/NOP2/sun superfamily	sp|P94464|RSMB_BACSU	Probable ribosomal RNA small subunit methyltransferase B OS=Bacillus subtilis (strain 168) OX=224308 GN=rsmB PE=3 SV=2
Bo2g010010	4.84	6.16	4.61	13.21	12.14	12.67	1.7053	1.2495e-19	2.8373e-18	PREDICTED: uncharacterized protein At1g32220, chloroplastic isoform X1 [Brassica oleracea var. oleracea]	GO:0005886(plasma membrane)	*	*	*	*	KOG4288	Predicted oxidoreductase	sp|Q9FVR6|Y1222_ARATH	Uncharacterized protein At1g32220, chloroplastic OS=Arabidopsis thaliana OX=3702 GN=At1g32220 PE=1 SV=1
Bo6g067990	0.45	0.37	0.17	0.96	0.68	0.99	1.7018	4.2359e-04	1.6600e-03	PREDICTED: uncharacterized protein LOC106296565 [Brassica oleracea var. oleracea]	*	*	*	*	*	*	*	sp|Q9M2V1|NCA1_ARATH	Protein NCA1 OS=Arabidopsis thaliana OX=3702 GN=NCA1 PE=1 SV=1
Bo5g123660	16.93	17.14	12.72	34.76	30.42	32.69	1.5062	1.9340e-23	5.8397e-22	PREDICTED: pumilio homolog 24 [Brassica oleracea var. oleracea]	GO:0003723(RNA binding);GO:0005730(nucleolus);GO:0009793(embryo development ending in seed dormancy)	K14844	PUF6	http://www.genome.jp/dbget-bin/www_bget?ko:K14844	*	KOG2050	Puf family RNA-binding protein	sp|Q9LRZ3|PUM24_ARATH	Pumilio homolog 24 OS=Arabidopsis thaliana OX=3702 GN=APUM24 PE=1 SV=1
Bo3g081600	19.86	19.72	9.59	2.25	8.32	3.6	-1.2738	1.1009e-03	3.9495e-03	PREDICTED: auxin-responsive protein IAA7-like [Brassica oleracea var. oleracea]	GO:0005634(nucleus);GO:0006355(regulation of transcription, DNA-templated);GO:0009414(response to water deprivation);GO:0009611(response to wounding);GO:0009630(gravitropism);GO:0009734(auxin-activated signaling pathway);GO:0009753(response to jasmonic acid);GO:0044212	K14484	IAA	http://www.genome.jp/dbget-bin/www_bget?ko:K14484	ko04075(Plant hormone signal transduction)	*	*	sp|Q38825|IAA7_ARATH	Auxin-responsive protein IAA7 OS=Arabidopsis thaliana OX=3702 GN=IAA7 PE=1 SV=1
Bo6g087760	14.89	13.83	18.56	30.95	42.4	40.05	1.6691	1.8347e-21	4.7991e-20	PREDICTED: monoglyceride lipase [Brassica oleracea var. oleracea]	GO:0016021(integral component of membrane)	K01054	MGLL	http://www.genome.jp/dbget-bin/www_bget?ko:K01054	ko00561(Glycerolipid metabolism)	*	*	sp|A0QNZ7|MGLL_MYCS2	Monoacylglycerol lipase OS=Mycolicibacterium smegmatis (strain ATCC 700084 / mc(2)155) OX=246196 GN=MSMEG_0220 PE=1 SV=1
Bo4g143880	3.21	2.64	2.97	7.22	8.15	6.18	1.6735	1.1499e-07	8.0304e-07	PREDICTED: protein C2-DOMAIN ABA-RELATED 1-like [Brassica oleracea var. oleracea]	*	*	*	*	*	KOG1030	Predicted Ca2+-dependent phospholipid-binding protein	sp|Q9FHP6|CAR1_ARATH	Protein C2-DOMAIN ABA-RELATED 1 OS=Arabidopsis thaliana OX=3702 GN=CAR1 PE=1 SV=1
Bo5g030510	4.57	4.84	4.15	0.99	0.75	0.83	-1.9471	2.1564e-11	2.3618e-10	unnamed protein product, partial [Brassica oleracea]	*	K02184	FMN2	http://www.genome.jp/dbget-bin/www_bget?ko:K02184	*	KOG1922	Rho GTPase effector BNI1 and related formins	sp|Q9FLQ7|FH20_ARATH	Formin-like protein 20 OS=Arabidopsis thaliana OX=3702 GN=FH20 PE=2 SV=3
Bo3g037060	78.49	85.25	82.37	144.35	157.98	156.83	1.3284	2.8554e-42	2.5426e-40	PREDICTED: 6,7-dimethyl-8-ribityllumazine synthase, chloroplastic-like [Brassica oleracea var. oleracea]	GO:0000906(6,7-dimethyl-8-ribityllumazine synthase activity);GO:0009231(riboflavin biosynthetic process);GO:0009349(riboflavin synthase complex)	K00794	ribH, RIB4	http://www.genome.jp/dbget-bin/www_bget?ko:K00794	ko00740(Riboflavin metabolism)	*	*	sp|O80575|RISB_ARATH	6,7-dimethyl-8-ribityllumazine synthase, chloroplastic OS=Arabidopsis thaliana OX=3702 GN=At2g44050 PE=2 SV=1
Bo2g155680	8.18	8.13	7.5	12.64	12.06	12.23	1.0736	1.4716e-18	3.0856e-17	PREDICTED: lon protease homolog 1, mitochondrial [Brassica oleracea var. oleracea]	GO:0004176(ATP-dependent peptidase activity);GO:0004252(serine-type endopeptidase activity);GO:0005524(ATP binding);GO:0005759(mitochondrial matrix);GO:0006515(protein quality control for misfolded or incompletely synthesized proteins);GO:0034599(cellular response to oxidative stress);GO:0043565(sequence-specific DNA binding);GO:0051131(chaperone-mediated protein complex assembly);GO:0070407(oxid…	K08675	PRSS15, PIM1	http://www.genome.jp/dbget-bin/www_bget?ko:K08675	*	KOG2004	Mitochondrial ATP-dependent protease PIM1/LON	sp|P93655|LONM1_ARATH	Lon protease homolog 1, mitochondrial OS=Arabidopsis thaliana OX=3702 GN=LON1 PE=1 SV=2
Bo9g177240	9.21	10.56	10.27	3.74	2.82	4.25	-1.0288	2.6298e-04	1.0715e-03	PREDICTED: RING-H2 finger protein ATL73 [Brassica oleracea var. oleracea]	GO:0004842(ubiquitin-protein transferase activity);GO:0009555(pollen development);GO:0009901(anther dehiscence);GO:0016021(integral component of membrane);GO:0080141(regulation of jasmonic acid biosynthetic process)	K19040	ATL76S	http://www.genome.jp/dbget-bin/www_bget?ko:K19040	*	*	*	sp|Q9FLC6|ATL73_ARATH	RING-H2 finger protein ATL73 OS=Arabidopsis thaliana OX=3702 GN=ATL73 PE=2 SV=1
Bo6g028170	13.35	11.14	12.48	1.39	3.02	0.62	-2.0946	2.3253e-06	1.3451e-05	PREDICTED: uncharacterized protein LOC106298410 [Brassica oleracea var. oleracea]	GO:0016021(integral component of membrane)	*	*	*	*	*	*	*	*
Bo01740s020	3.93	2.73	4	1.6	1	1.16	-1.0358	3.9165e-03	1.2362e-02	unnamed protein product, partial [Brassica oleracea]	GO:0005509(calcium ion binding);GO:0016021(integral component of membrane);GO:0022857(transmembrane transporter activity)	*	*	*	*	*	*	sp|Q9SXB4|Y1130_ARATH	G-type lectin S-receptor-like serine/threonine-protein kinase At1g11300 OS=Arabidopsis thaliana OX=3702 GN=At1g11300 PE=2 SV=1
Bo9g165440	6.99	5.85	5.84	2.41	2.15	2.19	-1.0079	7.7539e-05	3.4849e-04	unnamed protein product [Brassica oleracea]	*	*	*	*	*	*	*	sp|F4IN32|MCC06_ARATH	MATH domain and coiled-coil domain-containing protein At2g42460 OS=Arabidopsis thaliana OX=3702 GN=At2g42460 PE=2 SV=1
Bo09335s010	30.25	15.89	29.8	1.45	3.29	1.97	-2.8013	6.3463e-12	7.3269e-11	uncharacterized protein LOC106390796 [Brassica napus]	*	*	*	*	*	*	*	*	*
Bo5g122540	5.52	5.02	4.27	9.13	8.39	8.78	1.2571	5.0467e-14	7.1840e-13	PREDICTED: chaperone protein DnaJ [Brassica oleracea var. oleracea]	GO:0005524(ATP binding);GO:0006457(protein folding);GO:0009408(response to heat);GO:0009507(chloroplast);GO:0016021(integral component of membrane);GO:0031072(heat shock protein binding);GO:0046872(metal ion binding);GO:0051082(unfolded protein binding)	K03686	dnaJ	http://www.genome.jp/dbget-bin/www_bget?ko:K03686	*	KOG0712	Molecular chaperone (DnaJ superfamily)	sp|Q9SJZ7|DNJA6_ARATH	Chaperone protein dnaJ A6, chloroplastic OS=Arabidopsis thaliana OX=3702 GN=DJA6 PE=2 SV=2
Bo2g048220	0.24	0.05	0.12	0.5	1.01	0.56	2.318	7.0622e-05	3.1925e-04	PREDICTED: gibberellin 20 oxidase 2 [Brassica oleracea var. oleracea]	GO:0005737(cytoplasm);GO:0009416(response to light stimulus);GO:0009639(response to red or far red light);GO:0009686(gibberellin biosynthetic process);GO:0009739(response to gibberellin);GO:0009826(unidimensional cell growth);GO:0009908(flower development);GO:0016491(oxidoreductase activity);GO:0045544(gibberellin 20-oxidase activity);GO:0046872(metal ion binding);GO:0051213(dioxygenase activity)…	K05282	E1.14.11.12	http://www.genome.jp/dbget-bin/www_bget?ko:K05282	ko00904(Diterpenoid biosynthesis)	*	*	sp|Q39111|GAOX2_ARATH	Gibberellin 20 oxidase 2 OS=Arabidopsis thaliana OX=3702 GN=GA20OX2 PE=2 SV=1
Bo5g021350	5.67	4.8	3.82	1.53	0.8	0.98	-1.538	1.1443e-04	5.0016e-04	PREDICTED: uncharacterized protein LOC106344175 [Brassica oleracea var. oleracea]	*	*	*	*	*	*	*	*	*
Bo7g107730	0.36	0.45	0.5	0.1	0.17	0.16	-1.0911	5.4095e-03	1.6473e-02	putative disease resistance protein [Brassica rapa subsp. pekinensis]	*	*	*	*	*	*	*	sp|F4J339|RPP1_ARATH	Probable disease resistance protein RPP1 OS=Arabidopsis thaliana OX=3702 GN=RPP1 PE=1 SV=1
Bo8g095580	14.83	14.56	12.47	24.07	22.16	19.35	1.0866	4.2385e-13	5.4868e-12	PREDICTED: 4-hydroxy-tetrahydrodipicolinate synthase 1, chloroplastic-like [Brassica oleracea var. oleracea]	GO:0008840(4-hydroxy-tetrahydrodipicolinate synthase);GO:0009089(lysine biosynthetic process via diaminopimelate)	K01714	dapA	http://www.genome.jp/dbget-bin/www_bget?ko:K01714	ko00300(Lysine biosynthesis);ko00261(Monobactam biosynthesis)	*	*	sp|Q9LZX6|DAPA1_ARATH	4-hydroxy-tetrahydrodipicolinate synthase 1, chloroplastic OS=Arabidopsis thaliana OX=3702 GN=DHDPS1 PE=2 SV=2
Bo2g131560	25.91	15.92	26.18	5.71	5.13	5.75	-1.4249	5.4892e-04	2.0987e-03	unnamed protein product [Brassica oleracea]	*	*	*	*	*	*	*	*	*
novel.27956	3.35	3.86	3.2	0.51	1.5	0.79	-1.3669	3.4492e-04	1.3757e-03	unnamed protein product [Brassica rapa]	*	*	*	*	*	*	*	*	*
Bo3g172310	14.27	14.83	16.11	4.63	5.52	5.31	-1.0907	6.1136e-12	7.0719e-11	protein TIFY 8-like isoform X1 [Brassica napus]	*	*	*	*	*	*	*	sp|Q84MB2|TIF8_ARATH	Protein TIFY 8 OS=Arabidopsis thaliana OX=3702 GN=TIFY8 PE=1 SV=1
Bo7g006050	39.55	45.59	33.87	464.03	508.83	626.08	4.1504	2.1248e-241	1.2704e-237	PREDICTED: 18.5 kDa class IV heat shock protein [Brassica oleracea var. oleracea]	GO:0006979(response to oxidative stress)	*	*	*	*	*	*	sp|O64564|HS185_ARATH	18.5 kDa class IV heat shock protein OS=Arabidopsis thaliana OX=3702 GN=HSP18.5 PE=2 SV=1
Bo3g081280	1.66	1.57	1.79	0.45	0.31	0.67	-1.2914	6.5114e-03	1.9415e-02	PREDICTED: uncharacterized protein LOC106329432 [Brassica oleracea var. oleracea]	*	*	*	*	*	*	*	sp|Q8L471|FLZ8_ARATH	FCS-Like Zinc finger 8 OS=Arabidopsis thaliana OX=3702 GN=FLZ8 PE=1 SV=1
Bo1g131250	6.19	6.15	5.19	1.82	1.6	2.23	-1.1788	3.7553e-06	2.1042e-05	hypothetical protein BRARA_A01868 [Brassica rapa]	GO:0046983(protein dimerization activity)	*	*	*	*	*	*	*	*
Bo8g040630	2.66	1.07	2.78	0.39	0.99	0.61	-1.1591	1.8804e-02	4.9732e-02	PREDICTED: beta-amylase 5 [Brassica oleracea var. oleracea]	GO:0000272(polysaccharide catabolic process);GO:0016161(beta-amylase activity);GO:0102229(amylopectin maltohydrolase activity)	*	*	*	*	*	*	sp|P25853|BAM5_ARATH	Beta-amylase 5 OS=Arabidopsis thaliana OX=3702 GN=BAM5 PE=2 SV=1
Bo6g064900	1.01	0.95	0.72	0.22	0.2	0.16	-1.5629	8.9429e-04	3.2762e-03	PREDICTED: omega-hydroxypalmitate O-feruloyl transferase-like [Brassica oleracea var. oleracea]	GO:0016747(transferase activity, transferring acyl groups other than amino-acyl groups)	K15400	HHT1	http://www.genome.jp/dbget-bin/www_bget?ko:K15400	ko00073(Cutin, suberine and wax biosynthesis)	*	*	sp|Q94CD1|HHT1_ARATH	Omega-hydroxypalmitate O-feruloyl transferase OS=Arabidopsis thaliana OX=3702 GN=HHT1 PE=1 SV=1
Bo9g059310	121.3	111.08	98.32	198.33	199.75	165.85	1.2038	3.6985e-19	8.1252e-18	PREDICTED: stem-specific protein TSJT1 [Brassica oleracea var. oleracea]	GO:0005515(protein binding);GO:0005634(nucleus);GO:0005829(cytosol);GO:0009507(chloroplast);GO:0009536(plastid)	*	*	*	*	*	*	sp|P24805|TSJT1_TOBAC	Stem-specific protein TSJT1 OS=Nicotiana tabacum OX=4097 GN=TSJT1 PE=2 SV=1
Bo6g112590	57.67	48.25	49.02	17.41	19.73	18.15	-1.0403	3.8296e-18	7.7802e-17	PREDICTED: auxin efflux carrier component 3 [Brassica oleracea var. oleracea]	GO:0009734(auxin-activated signaling pathway);GO:0016021(integral component of membrane);GO:0055085(transmembrane transport)	K13947	PIN	http://www.genome.jp/dbget-bin/www_bget?ko:K13947	*	*	*	sp|Q9S7Z8|PIN3_ARATH	Auxin efflux carrier component 3 OS=Arabidopsis thaliana OX=3702 GN=PIN3 PE=1 SV=1
Bo2g026820	20.14	11.65	29.15	1.37	1.88	8.38	-1.946	1.6443e-04	6.9694e-04	non-specific lipid-transfer protein 4 [Brassica rapa]	GO:0006869(lipid transport);GO:0008289(lipid binding)	*	*	*	*	*	*	sp|Q9LLR6|NLTP4_ARATH	Non-specific lipid-transfer protein 4 OS=Arabidopsis thaliana OX=3702 GN=LTP4 PE=3 SV=1
Bo4g017340	11.72	14.33	9.83	37.65	37.35	31.63	2.0007	1.0593e-36	7.1737e-35	PREDICTED: uncharacterized protein LOC106342477 [Brassica oleracea var. oleracea]	GO:0005506(iron ion binding);GO:0009055(electron transfer activity)	*	*	*	*	KOG0713	Molecular chaperone (DnaJ superfamily)	sp|Q3AF07|DNAJ_CARHZ	Chaperone protein DnaJ OS=Carboxydothermus hydrogenoformans (strain ATCC BAA-161 / DSM 6008 / Z-2901) OX=246194 GN=dnaJ PE=3 SV=1
Bo2g009190	33.09	32.17	28.54	48.56	51.99	45.85	1.0819	7.9424e-28	3.1567e-26	PREDICTED: ATP synthase subunit beta-1, mitochondrial-like [Brassica oleracea var. oleracea]	GO:0000275(mitochondrial proton-transporting ATP synthase complex, catalytic core F);GO:0005524(ATP binding);GO:0015986(ATP synthesis coupled proton transport);GO:0016887(ATPase activity);GO:0046933(proton-transporting ATP synthase activity, rotational mechanism)	K02133	ATPeF1B, ATP5B, ATP2	http://www.genome.jp/dbget-bin/www_bget?ko:K02133	ko00190(Oxidative phosphorylation)	KOG1350	F0F1-type ATP synthase, beta subunit	sp|P83483|ATPBM_ARATH	ATP synthase subunit beta-1, mitochondrial OS=Arabidopsis thaliana OX=3702 GN=At5g08670 PE=1 SV=1
Bo4g008170	11.22	9.88	9.41	21.23	20.83	20.94	1.4846	6.5097e-33	3.4928e-31	PREDICTED: exportin-2 [Brassica oleracea var. oleracea]	GO:0005634(nucleus);GO:0006886(intracellular protein transport);GO:0008536(Ran GTPase binding)	K18423	CSE1, CAS, XPO2	http://www.genome.jp/dbget-bin/www_bget?ko:K18423	*	KOG1992	Nuclear export receptor CSE1/CAS (importin beta superfamily)	sp|Q9ZPY7|XPO2_ARATH	Exportin-2 OS=Arabidopsis thaliana OX=3702 GN=CAS PE=2 SV=1
Bo8g105860	269.84	321.26	258.55	1650.5	1343.91	1481.67	2.8227	1.7079e-88	7.1478e-86	PREDICTED: chlorophyll a-b binding protein CP24, chloroplastic-like [Brassica oleracea var. oleracea]	GO:0009522(photosystem I);GO:0009523(photosystem II);GO:0009535(chloroplast thylakoid membrane);GO:0009765(photosynthesis, light harvesting);GO:0016021(integral component of membrane);GO:0016168(chlorophyll binding);GO:0018298(protein-chromophore linkage)	K08917	LHCB6	http://www.genome.jp/dbget-bin/www_bget?ko:K08917	ko00196(Photosynthesis - antenna proteins)	*	*	sp|P27525|CB4B_SOLLC	Chlorophyll a-b binding protein CP24 10B, chloroplastic OS=Solanum lycopersicum OX=4081 GN=CAP10B PE=3 SV=1
Bo7g038690	142.66	163.3	142.73	50.09	50.48	59.46	-1.0466	2.7858e-17	5.2329e-16	PREDICTED: cathepsin B-like [Brassica oleracea var. oleracea]	GO:0004197(cysteine-type endopeptidase activity);GO:0005773(vacuole);GO:0050790(regulation of catalytic activity)	K01363	CTSB	http://www.genome.jp/dbget-bin/www_bget?ko:K01363	*	KOG1543	Cysteine proteinase Cathepsin L	sp|Q93VC9|CATB2_ARATH	Cathepsin B-like protease 2 OS=Arabidopsis thaliana OX=3702 GN=CATHB2 PE=2 SV=1
Bo3g175850	4	5.89	4.72	1.33	1.18	1.57	-1.3787	7.3941e-10	6.8296e-09	PREDICTED: pathogenesis-related homeodomain protein-like isoform X1 [Brassica oleracea var. oleracea]	GO:0003677(DNA binding);GO:0005634(nucleus);GO:0046872(metal ion binding)	*	*	*	*	*	*	sp|P48785|PRH_ARATH	Pathogenesis-related homeodomain protein OS=Arabidopsis thaliana OX=3702 GN=PRH PE=2 SV=1
Bo2g120840	3.2	1.8	2.38	0.8	1.2	0.61	-1.0474	2.4003e-03	7.9707e-03	PREDICTED: glutathione gamma-glutamylcysteinyltransferase 1-like isoform X1 [Brassica oleracea var. oleracea]	GO:0010038(response to metal ion);GO:0016756(glutathione gamma-glutamylcysteinyltransferase activity);GO:0046872(metal ion binding);GO:0046938(phytochelatin biosynthetic process)	K05941	E2.3.2.15	http://www.genome.jp/dbget-bin/www_bget?ko:K05941	*	KOG0632	Phytochelatin synthase	sp|Q9S7Z3|PCS1_ARATH	Glutathione gamma-glutamylcysteinyltransferase 1 OS=Arabidopsis thaliana OX=3702 GN=PCS1 PE=1 SV=1
Bo4g106350	8.14	8.45	9.12	2.35	2.53	2.98	-1.2735	1.4379e-13	1.9468e-12	PREDICTED: major facilitator superfamily domain-containing protein 12 isoform X1 [Brassica oleracea var. oleracea]	GO:0008643(carbohydrate transport);GO:0015293(symporter activity);GO:0016021(integral component of membrane)	*	*	*	*	KOG4830	Predicted sugar transporter	sp|Q6NUT3|MFS12_HUMAN	Major facilitator superfamily domain-containing protein 12 OS=Homo sapiens OX=9606 GN=MFSD12 PE=1 SV=2
Bo7g098110	0	0	0.03	1.48	2.08	1.81	5.3643	3.9463e-17	7.3402e-16	PREDICTED: transcription factor MYB34-like [Brassica oleracea var. oleracea]	GO:0003677(DNA binding);GO:0005634(nucleus)	K09422	MYBP	http://www.genome.jp/dbget-bin/www_bget?ko:K09422	*	*	*	sp|O64399|MYB34_ARATH	Transcription factor MYB34 OS=Arabidopsis thaliana OX=3702 GN=MYB34 PE=1 SV=1
Bo4g135950	26.02	28	30.04	47.71	44.36	42.83	1.1201	2.7760e-17	5.2168e-16	PREDICTED: DNA-binding protein SMUBP-2 [Brassica oleracea var. oleracea]	GO:0009570(chloroplast stroma);GO:0009941(chloroplast envelope)	*	*	*	*	KOG1803	DNA helicase	sp|Q60560|SMBP2_MESAU	DNA-binding protein SMUBP-2 OS=Mesocricetus auratus OX=10036 GN=IGHMBP2 PE=1 SV=1
Bo5g133350	175.6	135.7	171.89	30.53	45.53	41.42	-1.5949	2.8423e-18	5.8339e-17	PREDICTED: zinc finger A20 and AN1 domain-containing stress-associated protein 5-like [Brassica oleracea var. oleracea]	GO:0003677(DNA binding);GO:0004842(ubiquitin-protein transferase activity);GO:0005634(nucleus);GO:0006970(response to osmotic stress);GO:0008270(zinc ion binding);GO:0009414(response to water deprivation);GO:0051865(protein autoubiquitination)	*	*	*	*	KOG3173	Predicted Zn-finger protein	sp|Q9LHJ8|SAP5_ARATH	Zinc finger A20 and AN1 domain-containing stress-associated protein 5 OS=Arabidopsis thaliana OX=3702 GN=SAP5 PE=2 SV=1
novel.19924	22.79	20.59	22.71	4.92	5.22	7.75	-1.4461	1.1882e-12	1.4682e-11	hypothetical protein DY000_02033580 [Brassica cretica]	*	*	*	*	*	*	*	*	*
Bo8g093230	137.1	202.23	160.05	410	390.86	388.81	1.6811	3.6619e-29	1.5881e-27	PREDICTED: tetrapyrrole-binding protein, chloroplastic-like [Brassica oleracea var. oleracea]	*	*	*	*	*	*	*	sp|Q9LX31|GUN4C_ARATH	Tetrapyrrole-binding protein, chloroplastic OS=Arabidopsis thaliana OX=3702 GN=GUN4 PE=1 SV=1
novel.6997	0.25	0.96	0.22	3.33	2.58	5.16	2.5231	1.7747e-04	7.4678e-04	unnamed protein product [Brassica oleracea]	*	*	*	*	*	*	*	*	*
Bo9g175810	2.43	2.35	1.9	3.32	3.05	3.6	1.0056	1.5549e-06	9.2448e-06	PREDICTED: uncharacterized protein LOC106319015 [Brassica oleracea var. oleracea]	GO:0003690(double-stranded DNA binding);GO:0006355(regulation of transcription, DNA-templated)	*	*	*	*	*	*	sp|Q9M219|MTEFH_ARATH	Transcription termination factor MTEF18, mitochondrial OS=Arabidopsis thaliana OX=3702 GN=MTERF18 PE=1 SV=1
Bo5g111130	0.34	0.44	0.35	0	0	0	-2.9822	1.2766e-04	5.5268e-04	PREDICTED: F-box protein At5g07610-like [Brassica oleracea var. oleracea]	*	*	*	*	*	*	*	sp|Q9FGY4|FB341_ARATH	F-box protein At5g49610 OS=Arabidopsis thaliana OX=3702 GN=At5g49610 PE=1 SV=1
Bo8g033910	10.66	9.05	12.47	1.97	2.68	2.18	-1.7501	1.8564e-09	1.6318e-08	PREDICTED: ethylene-responsive transcription factor-like protein At4g13040 [Brassica oleracea var. oleracea]	GO:0003677(DNA binding);GO:0003700(DNA-binding transcription factor activity);GO:0005634(nucleus)	*	*	*	*	*	*	sp|Q56XP9|ERFL1_ARATH	Ethylene-responsive transcription factor-like protein At4g13040 OS=Arabidopsis thaliana OX=3702 GN=At4g13040 PE=2 SV=2
Bo1g003530	29.59	28.41	31.27	10.5	10.88	9.95	-1.0639	1.2002e-15	1.9807e-14	PREDICTED: formamidase [Brassica oleracea var. oleracea]	GO:0016811(hydrolase activity, acting on carbon-nitrogen )	K01455	E3.5.1.49	http://www.genome.jp/dbget-bin/www_bget?ko:K01455	ko00630(Glyoxylate and dicarboxylate metabolism);ko00910(Nitrogen metabolism);ko00460(Cyanoamino acid metabolism)	*	*	sp|Q50228|FMDA_METME	Formamidase OS=Methylophilus methylotrophus OX=17 GN=fmdA PE=1 SV=1
Bo6g081350	47.91	50.55	47.19	82.92	96.73	85.81	1.2968	7.0306e-33	3.7626e-31	PREDICTED: NADH dehydrogenase [ubiquinone] iron-sulfur protein 8-A, mitochondrial-like [Brassica oleracea var. oleracea]	GO:0016020(membrane);GO:0016651(oxidoreductase activity, acting on NAD);GO:0051539(4 iron, 4 sulfur cluster binding)	K03941	NDUFS8	http://www.genome.jp/dbget-bin/www_bget?ko:K03941	ko00190(Oxidative phosphorylation)	KOG3256	NADH:ubiquinone oxidoreductase, NDUFS8/23 kDa subunit	sp|Q42599|NDS8A_ARATH	NADH dehydrogenase [ubiquinone] iron-sulfur protein 8-A, mitochondrial OS=Arabidopsis thaliana OX=3702 GN=At1g79010 PE=1 SV=1
Bo1g007170	14.29	5.17	8.02	0.14	1.51	0.96	-2.6315	3.9052e-07	2.5315e-06	PREDICTED: uncharacterized protein LOC106309754 [Brassica oleracea var. oleracea]	GO:0016021(integral component of membrane)	*	*	*	*	*	*	*	*
Bo4g111080	6.73	6.53	7.83	0.64	0.54	0.58	-3.086	1.7292e-33	9.6879e-32	BnaC04g55490D [Brassica napus]	GO:0003824(catalytic activity);GO:0005737(cytoplasm);GO:0006979(response to oxidative stress);GO:0009506(plasmodesma);GO:0016757(transferase activity, transferring glycosyl groups);GO:0034484(raffinose catabolic process);GO:0047274(galactinol-sucrose galactosyltransferase activity);GO:0052692(raffinose alpha-galactosidase activity);GO:0080167(response to karrikin)	K06617	E2.4.1.82	http://www.genome.jp/dbget-bin/www_bget?ko:K06617	ko00052(Galactose metabolism)	*	*	sp|Q9M2K0|MYO16_ARATH	Myosin-16 OS=Arabidopsis thaliana OX=3702 GN=XI-J PE=2 SV=1
Bo1g138560	1.31	1.47	1.66	0.39	0.3	0.48	-1.4017	1.0473e-03	3.7771e-03	PREDICTED: meiotic recombination protein SPO11-1 [Brassica oleracea var. oleracea]	GO:0000724(double-strand break repair via homologous recombination);GO:0000737(DNA catabolic process, endonucleolytic);GO:0003677(DNA binding);GO:0005524(ATP binding);GO:0005634(nucleus);GO:0005694(chromosome);GO:0016889(endodeoxyribonuclease activity, producing 3'-phosphomonoesters);GO:0042138(meiotic DNA double-strand break formation);GO:0051026(chiasma assembly)	K10878	SPO11	http://www.genome.jp/dbget-bin/www_bget?ko:K10878	*	KOG2795	Catalytic subunit of the meiotic double strand break transesterase	sp|Q9M4A2|SPO11_ARATH	Meiotic recombination protein SPO11-1 OS=Arabidopsis thaliana OX=3702 GN=SPO11-1 PE=1 SV=1
Bo3g080120	9.61	9.18	7.61	18.66	17.82	18.03	1.471	8.3816e-17	1.5185e-15	PREDICTED: 40S ribosomal protein S10, mitochondrial-like [Brassica oleracea var. oleracea]	GO:0003735(structural constituent of ribosome);GO:0005840(ribosome);GO:0006412(translation)	K02946	RP-S10, MRPS10, rpsJ	http://www.genome.jp/dbget-bin/www_bget?ko:K02946	ko03010(Ribosome)	*	*	sp|P42797|RT10_ARATH	40S ribosomal protein S10, mitochondrial OS=Arabidopsis thaliana OX=3702 GN=RPS10 PE=2 SV=2
Bo01327s020	7.06	6.39	5.47	16.55	15.69	13.4	1.7007	1.3216e-24	4.2877e-23	PREDICTED: uncharacterized serine-rich protein C215.13-like [Brassica oleracea var. oleracea]	*	*	*	*	*	*	*	*	*
Bo5g039320	1.8	1.67	1.61	4.49	3.41	3.94	1.6386	2.4366e-13	3.2312e-12	PREDICTED: probable pectinesterase/pectinesterase inhibitor 6 [Brassica oleracea var. oleracea]	GO:0004857(enzyme inhibitor activity);GO:0016021(integral component of membrane);GO:0030599(pectinesterase activity);GO:0042545(cell wall modification);GO:0045330(aspartyl esterase activity);GO:0045490(pectin catabolic process)	*	*	*	*	*	*	sp|O49298|PME6_ARATH	Probable pectinesterase/pectinesterase inhibitor 6 OS=Arabidopsis thaliana OX=3702 GN=PME6 PE=2 SV=1
Bo3g147860	4.49	6.02	5.99	1.57	1.04	1	-1.5573	8.7617e-06	4.6089e-05	PREDICTED: LOW QUALITY PROTEIN: CBL-interacting serine/threonine-protein kinase 23 [Brassica oleracea var. oleracea]	GO:0004674(protein serine/threonine kinase activity);GO:0005524(ATP binding);GO:0007165(signal transduction)	*	*	*	*	*	*	sp|Q93VD3|CIPKN_ARATH	CBL-interacting serine/threonine-protein kinase 23 OS=Arabidopsis thaliana OX=3702 GN=CIPK23 PE=1 SV=1
Bo2g010020	0.02	0	0.04	0.17	0.32	0.2	2.5398	5.6106e-04	2.1399e-03	hypothetical protein F2Q69_00018677 [Brassica cretica]	*	K08900	BCS1	http://www.genome.jp/dbget-bin/www_bget?ko:K08900	*	KOG0743	AAA+-type ATPase	sp|F4J0C0|AATPA_ARATH	AAA-ATPase At3g28600 OS=Arabidopsis thaliana OX=3702 GN=At3g28600 PE=2 SV=1
Bo6g076190	29.75	27.01	26.71	5.37	6.71	5.31	-1.5218	6.2144e-33	3.3386e-31	unnamed protein product [Brassica oleracea]	GO:0000148(1,3-beta-D-glucan synthase complex);GO:0003843(1,3-beta-D-glucan synthase activity);GO:0006075;GO:0016021(integral component of membrane)	K11000	CALS	http://www.genome.jp/dbget-bin/www_bget?ko:K11000	*	KOG0916	1,3-beta-glucan synthase/callose synthase catalytic subunit	sp|Q9LYS6|CALS6_ARATH	Putative callose synthase 6 OS=Arabidopsis thaliana OX=3702 GN=CALS6 PE=3 SV=2
Bo2g055250	1.11	1.18	1.7	0.41	0.35	0.3	-1.3917	1.6811e-04	7.1136e-04	BnaA02g12730D [Brassica napus]	*	*	*	*	*	*	*	sp|Q9SZ11|GPDL3_ARATH	Glycerophosphodiester phosphodiesterase GDPDL3 OS=Arabidopsis thaliana OX=3702 GN=GDPDL3 PE=2 SV=3
Bo9g126040	4.8	4.72	3.7	1.25	1.6	1.83	-1.0478	3.0587e-07	2.0134e-06	PREDICTED: chaperonin 60 subunit beta 3, chloroplastic [Brassica oleracea var. oleracea]	GO:0005524(ATP binding);GO:0005739(mitochondrion);GO:0005829(cytosol);GO:0006457(protein folding);GO:0006458('de novo' protein folding);GO:0009507(chloroplast);GO:0009536(plastid);GO:0009570(chloroplast stroma);GO:0022626(cytosolic ribosome);GO:0042026(protein refolding);GO:0045041(protein import into mitochondrial intermembrane space);GO:0051082(unfolded protein binding);GO:0051085(chaperone cof…	K04077	groEL, HSPD1	http://www.genome.jp/dbget-bin/www_bget?ko:K04077	ko03018(RNA degradation)	KOG0356	Mitochondrial chaperonin, Cpn60/Hsp60p	sp|C0Z361|CPNB3_ARATH	Chaperonin 60 subunit beta 3, chloroplastic OS=Arabidopsis thaliana OX=3702 GN=CPN60B3 PE=1 SV=1
Bo2g023370	0.11	0.11	0.05	0.01	0.01	0	-1.96	1.0325e-02	2.9196e-02	PREDICTED: uncharacterized protein LOC106320061 [Brassica oleracea var. oleracea]	*	*	*	*	*	*	*	sp|Q10MI0|SRL2_ORYSJ	Protein SEMI-ROLLED LEAF 2 OS=Oryza sativa subsp. japonica OX=39947 GN=SRL2 PE=2 SV=1
Bo5g061150	39.02	40.98	37.97	50.24	63.62	62.44	1.0128	3.0953e-10	2.9801e-09	PREDICTED: prefoldin subunit 6-like [Brassica oleracea var. oleracea]	GO:0006457(protein folding);GO:0016272(prefoldin complex);GO:0051082(unfolded protein binding)	K04798	pfdB, PFDN6	http://www.genome.jp/dbget-bin/www_bget?ko:K04798	*	KOG3478	Prefoldin subunit 6, KE2 family	sp|Q17Q89|PFD6_BOVIN	Prefoldin subunit 6 OS=Bos taurus OX=9913 GN=PFDN6 PE=2 SV=1
Bo3g002910	0.98	0.8	0.55	1.22	1.51	1.47	1.2481	8.2477e-05	3.6898e-04	PREDICTED: cytochrome P450 77A4 [Brassica oleracea var. oleracea]	GO:0004497(monooxygenase activity);GO:0005506(iron ion binding);GO:0016021(integral component of membrane);GO:0016705(oxidoreductase activity, acting on paired donors, with incorporation or reduction of molecular oxygen);GO:0019395(fatty acid oxidation);GO:0020037(heme binding)	K00517	E1.14.-.-	http://www.genome.jp/dbget-bin/www_bget?ko:K00517	*	*	*	sp|Q9LZ31|C77A4_ARATH	Cytochrome P450 77A4 OS=Arabidopsis thaliana OX=3702 GN=CYP77A4 PE=2 SV=1
Bo9g030900	0.97	0.83	0.6	1.85	2.56	2.37	1.8187	5.8422e-07	3.6956e-06	PREDICTED: ethylene-responsive transcription factor ERF061 [Brassica oleracea var. oleracea]	GO:0003677(DNA binding);GO:0003700(DNA-binding transcription factor activity);GO:0005634(nucleus)	*	*	*	*	*	*	sp|Q9C7W2|ERF61_ARATH	Ethylene-responsive transcription factor ERF061 OS=Arabidopsis thaliana OX=3702 GN=ERF061 PE=2 SV=1
Bo9g068210	12.57	13.63	13.27	24.86	25.33	25.62	1.3795	2.4835e-33	1.3712e-31	PREDICTED: 2-oxoglutarate dehydrogenase, mitochondrial-like [Brassica oleracea var. oleracea]	GO:0004591(oxoglutarate dehydrogenase );GO:0006099(tricarboxylic acid cycle);GO:0030976(thiamine pyrophosphate binding)	K00164	OGDH, sucA	http://www.genome.jp/dbget-bin/www_bget?ko:K00164	ko00020(Citrate cycle (TCA cycle))	KOG0450	2-oxoglutarate dehydrogenase, E1 subunit	sp|Q54JE4|ODO1_DICDI	2-oxoglutarate dehydrogenase, mitochondrial OS=Dictyostelium discoideum OX=44689 GN=ogdh PE=3 SV=1
Bo3g185610	2.16	1.68	1.34	0.05	0.57	0.46	-1.6348	1.4461e-03	5.0511e-03	PREDICTED: ferredoxin-fold anticodon-binding domain-containing protein 1 homolog [Brassica oleracea var. oleracea]	*	K19307	BMT5	http://www.genome.jp/dbget-bin/www_bget?ko:K19307	*	KOG4174	Uncharacterized conserved protein	sp|F4I1X0|HIP41_ARATH	Heavy metal-associated isoprenylated plant protein 41 OS=Arabidopsis thaliana OX=3702 GN=HIPP41 PE=3 SV=1
Bo1g124790	4.73	5.87	2.98	89.6	110.31	115	4.9094	8.7138e-139	9.3508e-136	unnamed protein product [Brassica oleracea]	*	K06215	pdxS, pdx1	http://www.genome.jp/dbget-bin/www_bget?ko:K06215	ko00750(Vitamin B6 metabolism)	KOG1606	Stationary phase-induced protein, SOR/SNZ family	sp|Q9ZNR6|PDX12_ARATH	Pyridoxal 5&apos;-phosphate synthase-like subunit PDX1.2 OS=Arabidopsis thaliana OX=3702 GN=PDX12 PE=1 SV=1
Bo4g038870	1.09	1.14	0.89	0.21	0.29	0.12	-1.6643	4.7252e-03	1.4600e-02	PREDICTED: zinc finger CCCH domain-containing protein 28-like [Brassica oleracea var. oleracea]	GO:0046872(metal ion binding)	*	*	*	*	*	*	sp|Q5PP65|C3H28_ARATH	Zinc finger CCCH domain-containing protein 28 OS=Arabidopsis thaliana OX=3702 GN=At2g35430 PE=1 SV=1
Bo2g091260	8.31	7.56	6.23	1.68	2.17	1.64	-1.5027	4.1576e-09	3.5074e-08	BnaA06g01400D [Brassica napus]	GO:0004674(protein serine/threonine kinase activity);GO:0005524(ATP binding)	K07760	CDK	http://www.genome.jp/dbget-bin/www_bget?ko:K07760	*	KOG0662	Cyclin-dependent kinase CDK5	sp|Q8LF80|CKB21_ARATH	Cyclin-dependent kinase B2-1 OS=Arabidopsis thaliana OX=3702 GN=CDKB2-1 PE=1 SV=2
Bo7g114980	14.7	14.74	14.14	3.29	3.47	4.12	-1.5573	1.9374e-22	5.4381e-21	PREDICTED: glucan endo-1,3-beta-glucosidase 5-like [Brassica oleracea var. oleracea]	GO:0004553(hydrolase activity, hydrolyzing O-glycosyl compounds);GO:0005975(carbohydrate metabolic process);GO:0016021(integral component of membrane)	K19893	GN5_6	http://www.genome.jp/dbget-bin/www_bget?ko:K19893	ko00500(Starch and sucrose metabolism)	*	*	sp|Q9M088|E135_ARATH	Glucan endo-1,3-beta-glucosidase 5 OS=Arabidopsis thaliana OX=3702 GN=At4g31140 PE=2 SV=1
Bo9g069410	1.5	1.63	2.16	0.72	4.35	5.53	1.2396	1.3700e-02	3.7607e-02	PREDICTED: ethylene-responsive transcription factor 5-like [Brassica oleracea var. oleracea]	GO:0003677(DNA binding);GO:0003700(DNA-binding transcription factor activity);GO:0005634(nucleus)	K09286	EREBP	http://www.genome.jp/dbget-bin/www_bget?ko:K09286	*	*	*	sp|O80341|EF102_ARATH	Ethylene-responsive transcription factor 5 OS=Arabidopsis thaliana OX=3702 GN=ERF5 PE=2 SV=1
Bo6g120340	34.43	23.65	43.32	88.77	52.34	67.91	1.4406	7.2904e-08	5.2317e-07	PREDICTED: uncharacterized protein LOC106296448 [Brassica oleracea var. oleracea]	GO:0003676(nucleic acid binding)	*	*	*	*	*	*	sp|Q9FVQ1|NUCL1_ARATH	Nucleolin 1 OS=Arabidopsis thaliana OX=3702 GN=NUCL1 PE=1 SV=1
Bo01362s010	12.95	14.15	12.2	3.3	4.94	3.79	-1.2549	7.7396e-13	9.7212e-12	unnamed protein product, partial [Brassica oleracea]	GO:0001678(cellular glucose homeostasis);GO:0004396(hexokinase activity);GO:0005524(ATP binding);GO:0005536(glucose binding);GO:0005623(cell);GO:0006096(glycolytic process)	K02552	menF	http://www.genome.jp/dbget-bin/www_bget?ko:K02552	ko00130(Ubiquinone and other terpenoid-quinone biosynthesis)	KOG1369	Hexokinase	sp|Q9LPS1|HXK3_ARATH	Hexokinase-3 OS=Arabidopsis thaliana OX=3702 GN=At1g50460 PE=1 SV=1
Bo1g156230	9.4	11.69	8.52	14.91	15.54	16.96	1.1175	1.2149e-13	1.6600e-12	PREDICTED: pentatricopeptide repeat-containing protein At3g02650, mitochondrial [Brassica oleracea var. oleracea]	*	*	*	*	*	*	*	sp|P0C896|PP209_ARATH	Pentatricopeptide repeat-containing protein At3g02650, mitochondrial OS=Arabidopsis thaliana OX=3702 GN=At3g02650 PE=2 SV=1
novel.8569	0.76	2.44	0.66	0.1	0.06	0.17	-2.4777	8.6153e-05	3.8443e-04	hypothetical protein DY000_02002204 [Brassica cretica]	*	*	*	*	*	*	*	*	*
Bo6g077690	6.53	6.99	6.01	0.87	2.19	2.51	-1.3366	5.5626e-04	2.1237e-03	PREDICTED: E3 ubiquitin-protein ligase RHA1B-like [Brassica oleracea var. oleracea]	GO:0008270(zinc ion binding);GO:0016021(integral component of membrane)	*	*	*	*	*	*	sp|Q9XF92|BRH1_ARATH	Brassinosteroid-responsive RING protein 1 OS=Arabidopsis thaliana OX=3702 GN=BRH1 PE=2 SV=1
Bo3g027350	3.71	4.48	4.62	7.36	8.22	8.48	1.3211	4.1105e-13	5.3310e-12	PREDICTED: F-box/kelch-repeat protein At4g33900-like isoform X1 [Brassica oleracea var. oleracea]	*	*	*	*	*	*	*	sp|Q1PE27|FBK92_ARATH	F-box/kelch-repeat protein At4g33900 OS=Arabidopsis thaliana OX=3702 GN=At4g33900 PE=2 SV=1
Bo9g010460	15.06	30.19	9.97	75.32	55.47	68.77	2.2222	1.2553e-12	1.5466e-11	PREDICTED: probable histone H2A.5 [Brassica oleracea var. oleracea]	GO:0000786(nucleosome);GO:0003677(DNA binding);GO:0005634(nucleus);GO:0046982(protein heterodimerization activity)	K11251	H2A	http://www.genome.jp/dbget-bin/www_bget?ko:K11251	*	*	*	sp|Q94F49|H2A5_ARATH	Probable histone H2A.5 OS=Arabidopsis thaliana OX=3702 GN=At5g27670 PE=1 SV=1
Bo8g100750	0	0.04	0.25	0.94	1.68	2.13	3.4352	4.3244e-08	3.2106e-07	unnamed protein product [Brassica oleracea]	*	*	*	*	*	*	*	sp|Q9SZG3|VQ29_ARATH	VQ motif-containing protein 29 OS=Arabidopsis thaliana OX=3702 GN=VQ29 PE=2 SV=1
Bo03121s010	28.8	33.55	21.23	123.01	113.72	123.72	2.5418	8.0057e-35	4.8699e-33	PREDICTED: glycine-rich RNA-binding protein 2, mitochondrial-like, partial [Brassica oleracea var. oleracea]	GO:0003723(RNA binding)	*	*	*	*	*	*	sp|Q9SVM8|RBG2_ARATH	Glycine-rich RNA-binding protein 2, mitochondrial OS=Arabidopsis thaliana OX=3702 GN=RBG2 PE=1 SV=1
Bo1g157530	107.66	115.71	89.12	173.72	161.96	149.26	1.061	2.2008e-12	2.6468e-11	40S ribosomal protein S19-1 [Brassica rapa]	GO:0000028(ribosomal small subunit assembly);GO:0003723(RNA binding);GO:0003735(structural constituent of ribosome);GO:0005618(cell wall);GO:0005634(nucleus);GO:0005829(cytosol);GO:0005840(ribosome);GO:0006412(translation);GO:0009506(plasmodesma);GO:0022626(cytosolic ribosome);GO:0022627(cytosolic small ribosomal subunit);GO:0042788(polysomal ribosome)	K02966	RP-S19e, RPS19	http://www.genome.jp/dbget-bin/www_bget?ko:K02966	ko03010(Ribosome)	KOG3411	40S ribosomal protein S19	sp|Q9SGA6|RS191_ARATH	40S ribosomal protein S19-1 OS=Arabidopsis thaliana OX=3702 GN=RPS19A PE=2 SV=1
Bo3g101230	0.33	0.18	0.23	15.37	12.26	19.66	6.1654	8.7155e-81	2.8949e-78	PREDICTED: uncharacterized protein LOC106328001 [Brassica oleracea var. oleracea]	GO:0005783(endoplasmic reticulum)	*	*	*	*	*	*	*	*
Bo5g002530	8.95	9.75	7.57	1.09	1.03	0.3	-2.6927	3.3674e-12	3.9946e-11	PREDICTED: abscisic acid receptor PYL9 [Brassica oleracea var. oleracea]	*	K14496	PYL	http://www.genome.jp/dbget-bin/www_bget?ko:K14496	ko04016(MAPK signaling pathway - plant);ko04075(Plant hormone signal transduction)	*	*	sp|Q84MC7|PYL9_ARATH	Abscisic acid receptor PYL9 OS=Arabidopsis thaliana OX=3702 GN=PYL9 PE=1 SV=1
Bo3g065340	152.53	175.82	138.6	218.22	257.07	224.82	1.0128	3.1592e-21	8.1143e-20	PREDICTED: 30S ribosomal protein S10, chloroplastic-like [Brassica oleracea var. oleracea]	GO:0003723(RNA binding);GO:0003735(structural constituent of ribosome);GO:0005840(ribosome);GO:0006412(translation)	K02946	RP-S10, MRPS10, rpsJ	http://www.genome.jp/dbget-bin/www_bget?ko:K02946	ko03010(Ribosome)	KOG0900	40S ribosomal protein S20	sp|Q9LK61|RR10_ARATH	30S ribosomal protein S10, chloroplastic OS=Arabidopsis thaliana OX=3702 GN=RPS10 PE=2 SV=1
Bo3g108220	3.47	2.43	3.37	0.81	0.68	0.83	-1.5182	1.1079e-07	7.7577e-07	PREDICTED: protein BONZAI 1 isoform X1 [Brassica oleracea var. oleracea]	GO:0005544(calcium-dependent phospholipid binding);GO:0060548(negative regulation of cell death)	*	*	*	*	KOG1327	Copine	sp|Q941L3|BON1_ARATH	Protein BONZAI 1 OS=Arabidopsis thaliana OX=3702 GN=BON1 PE=1 SV=2
novel.5768	0.26	0.28	0.2	0	0.02	0.04	-1.8797	1.3608e-02	3.7378e-02	uncharacterized protein LOC106362484 [Brassica napus]	*	*	*	*	*	*	*	*	*
Bo7g075790	1.4	1.49	0.61	3.27	4.05	7.58	2.1021	2.0028e-04	8.3487e-04	Unknown [Brassica oleracea]	*	K13422	MYC2	http://www.genome.jp/dbget-bin/www_bget?ko:K13422	ko04016(MAPK signaling pathway - plant);ko04075(Plant hormone signal transduction)	*	*	sp|Q9LUK7|BH028_ARATH	Transcription factor bHLH28 OS=Arabidopsis thaliana OX=3702 GN=BHLH28 PE=2 SV=1
Bo3g151400	54.08	30.62	16.79	0.77	7.03	0	-2.1188	1.5629e-03	5.4190e-03	PREDICTED: uncharacterized protein LOC106335123 [Brassica oleracea var. oleracea]	*	*	*	*	*	*	*	*	*
Bo3g100890	97	43.57	62.47	6.29	10.61	0	-2.4264	3.9508e-06	2.2034e-05	PREDICTED: root meristem growth factor 9 [Brassica oleracea var. oleracea]	GO:0005615(extracellular space);GO:0005739(mitochondrion);GO:0008083(growth factor activity);GO:0008284(positive regulation of cell proliferation);GO:0009958(positive gravitropism);GO:0022622(root system development);GO:0030154(cell differentiation);GO:0032880(regulation of protein localization);GO:0048527(lateral root development);GO:2000012(regulation of auxin polar transport)	*	*	*	*	*	*	sp|Q9FGF6|RGF9_ARATH	Root meristem growth factor 9 OS=Arabidopsis thaliana OX=3702 GN=RGF9 PE=3 SV=1
novel.36380	4.86	4.73	7.89	0	0.27	0.78	-2.5761	3.9055e-04	1.5408e-03	uncharacterized protein LOC106403380 [Brassica napus]	*	*	*	*	*	*	*	*	*
Bo3g003140	37.56	39.48	33.13	9.98	15.22	11.65	-1.1304	5.2134e-12	6.0573e-11	PREDICTED: ubiquitin-conjugating enzyme E2 22 [Brassica oleracea var. oleracea]	GO:0000209(protein polyubiquitination);GO:0004842(ubiquitin-protein transferase activity);GO:0005524(ATP binding);GO:0005634(nucleus);GO:0006511(ubiquitin-dependent protein catabolic process);GO:0016740(transferase activity);GO:0061631(ubiquitin conjugating enzyme activity)	K10583	UBE2S, E2EPF	http://www.genome.jp/dbget-bin/www_bget?ko:K10583	ko04120(Ubiquitin mediated proteolysis)	KOG0417	Ubiquitin-protein ligase	sp|Q9FF66|UBC22_ARATH	Ubiquitin-conjugating enzyme E2 22 OS=Arabidopsis thaliana OX=3702 GN=UBC22 PE=1 SV=1
Bo9g009980	26.52	23.52	27.67	3.76	4.61	9.28	-1.4464	2.9136e-05	1.4092e-04	PREDICTED: uncharacterized protein At4g28440-like [Brassica oleracea var. oleracea]	*	K07466	RFA1, RPA1, rpa	http://www.genome.jp/dbget-bin/www_bget?ko:K07466	ko03030(DNA replication);ko03440(Homologous recombination);ko03430(Mismatch repair);ko03420(Nucleotide excision repair)	*	*	sp|O49453|Y4844_ARATH	Uncharacterized protein At4g28440 OS=Arabidopsis thaliana OX=3702 GN=At4g28440 PE=1 SV=1
Bo7g045680	14.25	13.07	8.76	20.85	21.86	26.38	1.3427	4.7861e-08	3.5295e-07	PREDICTED: uncharacterized protein At2g34160-like [Brassica oleracea var. oleracea]	GO:0003676(nucleic acid binding)	*	*	*	*	*	*	sp|O22969|Y2416_ARATH	Uncharacterized protein At2g34160 OS=Arabidopsis thaliana OX=3702 GN=At2g34160 PE=1 SV=1
Bo2g012200	0.33	0.35	0.22	0.03	0	0	-2.1344	6.2895e-03	1.8830e-02	hypothetical protein F2Q69_00018826 [Brassica cretica]	GO:0005739(mitochondrion);GO:0008863(formate dehydrogenase );GO:0009326(formate dehydrogenase complex);GO:0016616(oxidoreductase activity, acting on the CH-OH group of donors, NAD or NADP as acceptor);GO:0042183(formate catabolic process);GO:0051287(NAD binding)	K00122	FDH	http://www.genome.jp/dbget-bin/www_bget?ko:K00122	ko00630(Glyoxylate and dicarboxylate metabolism)	KOG0068	D-3-phosphoglycerate dehydrogenase, D-isomer-specific 2-hydroxy acid dehydrogenase superfamily	sp|Q9S7E4|FDH_ARATH	Formate dehydrogenase, chloroplastic/mitochondrial OS=Arabidopsis thaliana OX=3702 GN=FDH1 PE=1 SV=1
Bo3g103010	55.27	54.77	60.25	16.51	22.28	18.53	-1.1314	1.4005e-17	2.7111e-16	PREDICTED: ultraviolet-B receptor UVR8 [Brassica oleracea var. oleracea]	GO:0009881(photoreceptor activity);GO:0010224(response to UV-B);GO:0042803(protein homodimerization activity)	*	*	*	*	KOG1426	FOG: RCC1 domain	sp|Q9FN03|UVR8_ARATH	Ultraviolet-B receptor UVR8 OS=Arabidopsis thaliana OX=3702 GN=UVR8 PE=1 SV=1
Bo8g068310	6.75	4.9	8.13	12.7	11.87	11.46	1.2709	7.1992e-08	5.1732e-07	PREDICTED: ubiquinone biosynthesis protein COQ9, mitochondrial-like [Brassica oleracea var. oleracea]	GO:0005739(mitochondrion);GO:0006744(ubiquinone biosynthetic process);GO:0008289(lipid binding)	K18587	COQ9	http://www.genome.jp/dbget-bin/www_bget?ko:K18587	*	KOG2969	Uncharacterized conserved protein	sp|Q5RJV0|COQ9_XENTR	Ubiquinone biosynthesis protein COQ9, mitochondrial OS=Xenopus tropicalis OX=8364 GN=coq9 PE=2 SV=1
Bo3g060450	33.7	32.29	32.54	9.57	11.85	9.83	-1.2114	1.6879e-22	4.7595e-21	PREDICTED: BTB/POZ and MATH domain-containing protein 2 [Brassica oleracea var. oleracea]	*	K10523	SPOP	http://www.genome.jp/dbget-bin/www_bget?ko:K10523	*	KOG1987	Speckle-type POZ protein SPOP and related proteins with TRAF, MATH and BTB/POZ domains	sp|Q9M8J9|BPM2_ARATH	BTB/POZ and MATH domain-containing protein 2 OS=Arabidopsis thaliana OX=3702 GN=BPM2 PE=1 SV=1
Bo3g065810	28.98	34.54	24.38	10.65	9.38	7.65	-1.0465	3.0033e-03	9.7322e-03	PREDICTED: uncharacterized protein LOC106332487 [Brassica oleracea var. oleracea]	*	*	*	*	*	*	*	*	*
novel.12748	26.11	33.05	19.65	81.96	100.82	92.71	2.2219	2.1583e-29	9.4680e-28	hypothetical protein F2Q70_00024710 [Brassica cretica]	*	*	*	*	*	*	*	*	*
Bo16290s010	24.39	15.19	20.15	2.69	3.32	6.28	-1.8412	7.6299e-08	5.4575e-07	hypothetical protein F2Q69_00010255 [Brassica cretica]	*	*	*	*	*	*	*	*	*
Bo8g107090	0.61	0.6	0.47	0.14	0.28	0.12	-1.0922	1.0036e-02	2.8493e-02	PREDICTED: phosphate transporter PHO1 homolog 3-like [Brassica oleracea var. oleracea]	GO:0016021(integral component of membrane)	*	*	*	*	KOG1162	Predicted small molecule transporter	sp|Q6R8G7|PHO13_ARATH	Phosphate transporter PHO1 homolog 3 OS=Arabidopsis thaliana OX=3702 GN=PHO1;H3 PE=2 SV=2
Bo6g008240	3.79	6.09	3.65	20.69	15.7	19.88	2.4605	4.3904e-27	1.6524e-25	PREDICTED: cyclin-A3-2-like [Brassica oleracea var. oleracea]	GO:0005634(nucleus)	K06627	CCNA	http://www.genome.jp/dbget-bin/www_bget?ko:K06627	*	KOG0654	G2/Mitotic-specific cyclin A	sp|Q9C6A9|CCA32_ARATH	Cyclin-A3-2 OS=Arabidopsis thaliana OX=3702 GN=CYCA3-2 PE=2 SV=1
Bo4g190650	1.6	1.54	2.14	2.71	8.36	7.62	2.0736	1.7342e-07	1.1803e-06	PREDICTED: calmodulin-binding protein 25 [Brassica oleracea var. oleracea]	GO:0005516(calmodulin binding);GO:0005634(nucleus);GO:0009414(response to water deprivation);GO:0009651(response to salt stress);GO:0010337(regulation of salicylic acid metabolic process)	*	*	*	*	*	*	sp|O80683|CAB25_ARATH	Calmodulin-binding protein 25 OS=Arabidopsis thaliana OX=3702 GN=CAMBP25 PE=1 SV=1
Bo2g014070	1.57	1.54	1.13	0.29	0.27	0.18	-2.0482	6.8122e-11	7.0429e-10	PREDICTED: protein DA1-related 4-like [Brassica oleracea var. oleracea]	GO:0005524(ATP binding);GO:0005737(cytoplasm);GO:0006952(defense response);GO:0009409(response to cold);GO:0043130(ubiquitin binding);GO:0043531(ADP binding);GO:0046872(metal ion binding)	*	*	*	*	*	*	sp|Q9FKN7|DAR4_ARATH	Protein DA1-related 4 OS=Arabidopsis thaliana OX=3702 GN=DAR4 PE=1 SV=2
Bo6g064290	832.48	921.84	697.29	202.31	279.49	179.56	-1.2971	3.3230e-07	2.1767e-06	BnaCnng46650D [Brassica napus]	*	*	*	*	*	*	*	*	*
Bo8g087140	208.68	223.3	230.67	1415.12	1170.73	1133.77	2.9055	1.3880e-84	5.3785e-82	PREDICTED: chlorophyll a-b binding protein 6, chloroplastic isoform X1 [Brassica oleracea var. oleracea]	GO:0009522(photosystem I);GO:0009523(photosystem II);GO:0009535(chloroplast thylakoid membrane);GO:0009765(photosynthesis, light harvesting);GO:0016021(integral component of membrane);GO:0016168(chlorophyll binding);GO:0018298(protein-chromophore linkage)	K08907	LHCA1	http://www.genome.jp/dbget-bin/www_bget?ko:K08907	ko00196(Photosynthesis - antenna proteins)	*	*	sp|Q01667|CAB6_ARATH	Chlorophyll a-b binding protein 6, chloroplastic OS=Arabidopsis thaliana OX=3702 GN=LHCA1 PE=1 SV=1
Bo3g147740	4.46	3.28	4.59	1.21	1.42	1.39	-1.127	1.1766e-03	4.1941e-03	hypothetical protein DY000_02008987 [Brassica cretica]	GO:0005773(vacuole);GO:0005829(cytosol);GO:0008233(peptidase activity)	*	*	*	*	*	*	sp|Q9M069|E137_ARATH	Glucan endo-1,3-beta-glucosidase 7 OS=Arabidopsis thaliana OX=3702 GN=At4g34480 PE=1 SV=2
Bo2g150460	2.26	2.05	1.97	6.29	7.65	5.55	2.0382	5.6730e-21	1.4363e-19	PREDICTED: uncharacterized protein LOC106322945 [Brassica oleracea var. oleracea]	*	*	*	*	*	*	*	*	*
Bo8g005970	2.45	1.4	3.28	0.19	0.38	0.55	-2.0437	6.9571e-05	3.1500e-04	hypothetical protein F2Q68_00038385 [Brassica cretica]	GO:0006633(fatty acid biosynthetic process);GO:0016021(integral component of membrane);GO:0016717(oxidoreductase activity, acting on paired donors, with oxidation of a pair of donors resulting in the reduction of molecular oxygen to two molecules of water)	K20416	FAD5	http://www.genome.jp/dbget-bin/www_bget?ko:K20416	*	KOG1600	Fatty acid desaturase	sp|Q9LND9|ADSL1_ARATH	Delta-9 desaturase-like 1 protein OS=Arabidopsis thaliana OX=3702 GN=At1g06090 PE=2 SV=1
Bo8g092420	5.06	3.3	2.29	0.18	0.24	0.99	-2.2427	1.0423e-04	4.5899e-04	unnamed protein product [Brassica oleracea]	GO:0016021(integral component of membrane)	*	*	*	*	*	*	sp|Q9M2K6|PDCB5_ARATH	PLASMODESMATA CALLOSE-BINDING PROTEIN 5 OS=Arabidopsis thaliana OX=3702 GN=PDCB5 PE=2 SV=2
Bo9g062760	83.42	72.45	67.18	163.11	145.66	147.34	1.4616	1.8789e-23	5.6774e-22	BnaA02g24100D [Brassica napus]	GO:0003735(structural constituent of ribosome);GO:0005840(ribosome);GO:0006412(translation)	K02868	RP-L11e, RPL11	http://www.genome.jp/dbget-bin/www_bget?ko:K02868	ko03010(Ribosome)	KOG0397	60S ribosomal protein L11	sp|P42795|RL111_ARATH	60S ribosomal protein L11-1 OS=Arabidopsis thaliana OX=3702 GN=RPL11A PE=2 SV=2
Bo1g056920	1.71	1.81	1.65	0.57	0.61	0.69	-1.0261	2.0553e-06	1.1996e-05	PREDICTED: protein SUPPRESSOR OF npr1-1, CONSTITUTIVE 1-like isoform X2 [Brassica oleracea var. oleracea]	GO:0007165(signal transduction);GO:0043531(ADP binding)	*	*	*	*	*	*	sp|O23530|SNC1_ARATH	Protein SUPPRESSOR OF npr1-1, CONSTITUTIVE 1 OS=Arabidopsis thaliana OX=3702 GN=SNC1 PE=1 SV=5
Bo3g052740	0.43	0.79	0.37	1.42	1.42	1.58	1.8613	5.0923e-11	5.3506e-10	PREDICTED: BRCT domain-containing protein At4g02110 [Brassica oleracea var. oleracea]	*	K10728	TOPBP1	http://www.genome.jp/dbget-bin/www_bget?ko:K10728	ko03440(Homologous recombination)	*	*	sp|O04251|Y4211_ARATH	BRCT domain-containing protein At4g02110 OS=Arabidopsis thaliana OX=3702 GN=At4g02110 PE=4 SV=3
Bo2g012010	4.69	3.92	4.77	10.92	7.97	9.66	1.5138	5.0991e-13	6.5361e-12	PREDICTED: high affinity nitrate transporter 2.7 [Brassica oleracea var. oleracea]	GO:0005634(nucleus);GO:0005886(plasma membrane);GO:0009705(plant-type vacuole membrane);GO:0015112(nitrate transmembrane transporter activity);GO:0015706(nitrate transport);GO:0016021(integral component of membrane);GO:0042128(nitrate assimilation);GO:0055085(transmembrane transport);GO:0071249(cellular response to nitrate)	K02575	NRT, narK, nrtP, nasA	http://www.genome.jp/dbget-bin/www_bget?ko:K02575	ko00910(Nitrogen metabolism)	*	*	sp|Q9LYK2|NRT27_ARATH	High affinity nitrate transporter 2.7 OS=Arabidopsis thaliana OX=3702 GN=NRT2.7 PE=2 SV=1
Bo2g016590	27.44	28.5	29.64	65.45	63.8	62.38	1.5974	1.6888e-42	1.5265e-40	PREDICTED: GTP-binding protein OBGC, chloroplastic [Brassica oleracea var. oleracea]	GO:0000287(magnesium ion binding);GO:0003924(GTPase activity);GO:0005525(GTP binding);GO:0006364(rRNA processing);GO:0009416(response to light stimulus);GO:0009570(chloroplast stroma);GO:0009658(chloroplast organization);GO:0009706(chloroplast inner membrane);GO:0009793(embryo development ending in seed dormancy);GO:0010027(thylakoid membrane organization)	*	*	*	*	KOG1491	Predicted GTP-binding protein (ODN superfamily)	sp|Q8L7L0|OBGC_ARATH	GTP-binding protein OBGC, chloroplastic OS=Arabidopsis thaliana OX=3702 GN=OBGL PE=2 SV=1
Bo4g104880	1.13	11.01	2.53	0	0	0.19	-2.6003	1.0813e-03	3.8879e-03	PREDICTED: uncharacterized protein LOC106340663 [Brassica oleracea var. oleracea]	GO:0008270(zinc ion binding)	*	*	*	*	*	*	*	*
Bo00581s030	2.43	2.64	1.73	8.02	8.24	10.5	2.3111	4.3745e-14	6.2569e-13	PREDICTED: chaperone protein dnaJ 6 [Brassica oleracea var. oleracea]	GO:0005634(nucleus);GO:0005737(cytoplasm);GO:0010583(response to cyclopentenone);GO:1900034(regulation of cellular response to heat)	*	*	*	*	*	*	sp|Q6P642|DNJB6_XENTR	DnaJ homolog subfamily B member 6 OS=Xenopus tropicalis OX=8364 GN=dnajb6 PE=2 SV=1
novel.6286	4.64	5.5	6.78	0.79	0.35	0.46	-2.8288	1.0092e-17	1.9791e-16	uncharacterized protein LOC106431184 [Brassica napus]	*	*	*	*	*	*	*	*	*
Bo1g017610	62.04	65.2	53.68	100.66	100.94	76.32	1.0561	1.4927e-14	2.2375e-13	PREDICTED: H/ACA ribonucleoprotein complex subunit 1 isoform X1 [Brassica oleracea var. oleracea]	*	K13199	SERBP1	http://www.genome.jp/dbget-bin/www_bget?ko:K13199	*	*	*	sp|O23593|RGGB_ARATH	RGG repeats nuclear RNA binding protein B OS=Arabidopsis thaliana OX=3702 GN=RGGB PE=1 SV=1
Bo7g003220	10.8	6.68	4.95	22.63	16.83	17.84	1.757	9.4270e-11	9.6016e-10	PREDICTED: uncharacterized protein LOC106301958 [Brassica oleracea var. oleracea]	*	*	*	*	*	*	*	*	*
Bo3g145210	181.68	182.26	189.89	49.67	76.67	54.65	-1.1757	7.7745e-16	1.3010e-14	PREDICTED: GDSL esterase/lipase At1g29670 [Brassica oleracea var. oleracea]	GO:0016788(hydrolase activity, acting on ester bonds)	*	*	*	*	*	*	sp|Q9C7N4|GDL15_ARATH	GDSL esterase/lipase At1g29670 OS=Arabidopsis thaliana OX=3702 GN=At1g29670 PE=2 SV=1
Bo2g045820	3.17	2.91	3.62	0.13	0.49	0.21	-2.7955	8.2213e-10	7.5454e-09	PREDICTED: zinc finger protein HD1-like isoform X1 [Brassica oleracea var. oleracea]	GO:0005634(nucleus)	*	*	*	*	*	*	*	*
Bo3g066360	3.91	3.15	3.97	12.99	9.5	10.27	1.9813	1.0794e-20	2.6747e-19	PREDICTED: cytochrome P450 72A15-like [Brassica oleracea var. oleracea]	GO:0004497(monooxygenase activity);GO:0005506(iron ion binding);GO:0016021(integral component of membrane);GO:0016705(oxidoreductase activity, acting on paired donors, with incorporation or reduction of molecular oxygen);GO:0020037(heme binding)	*	*	*	*	KOG0157	Cytochrome P450 CYP4/CYP19/CYP26 subfamilies	sp|Q9LUC5|C7A15_ARATH	Cytochrome P450 72A15 OS=Arabidopsis thaliana OX=3702 GN=CYP72A15 PE=2 SV=1
Bo6g099620	46.91	44.25	45.88	185.24	188.4	189.46	2.47	1.1970e-117	8.6368e-115	PREDICTED: glutamate decarboxylase 2 [Brassica oleracea var. oleracea]	GO:0004351(glutamate decarboxylase activity);GO:0006536(glutamate metabolic process);GO:0030170(pyridoxal phosphate binding)	K01580	E4.1.1.15, gadB, gadA, GAD	http://www.genome.jp/dbget-bin/www_bget?ko:K01580	ko00250(Alanine, aspartate and glutamate metabolism);ko00650(Butanoate metabolism);ko00430(Taurine and hypotaurine metabolism);ko00410(beta-Alanine metabolism)	*	*	sp|Q42472|DCE2_ARATH	Glutamate decarboxylase 2 OS=Arabidopsis thaliana OX=3702 GN=GAD2 PE=1 SV=1
Bo2g134420	20.6	21.86	15.8	5.5	6.29	6.28	-1.2373	1.4153e-16	2.5172e-15	PREDICTED: putative clathrin assembly protein At2g01600 [Brassica oleracea var. oleracea]	GO:0005545(1-phosphatidylinositol binding);GO:0030136(clathrin-coated vesicle);GO:0030276(clathrin binding);GO:0048268(clathrin coat assembly)	*	*	*	*	KOG0251	Clathrin assembly protein AP180 and related proteins, contain ENTH domain	sp|Q8LBH2|CAP8_ARATH	Putative clathrin assembly protein At2g01600 OS=Arabidopsis thaliana OX=3702 GN=At2g01600 PE=2 SV=2
Bo9g078290	15.69	5.28	12.49	41.64	24.86	42.66	2.0249	1.2744e-08	1.0090e-07	probable plastid-lipid-associated protein 1, chloroplastic [Brassica napus]	*	*	*	*	*	*	*	sp|O81439|PAP1_ARATH	Probable plastid-lipid-associated protein 1, chloroplastic OS=Arabidopsis thaliana OX=3702 GN=PAP1 PE=1 SV=1
Bo4g179410	21.68	12.63	12.55	1.48	3.09	1.32	-2.414	1.0216e-12	1.2710e-11	PREDICTED: cyclin-dependent kinase inhibitor 4-like [Brassica oleracea var. oleracea]	GO:0004861(cyclin-dependent protein serine/threonine kinase inhibitor activity);GO:0005634(nucleus);GO:0007050(cell cycle arrest)	*	*	*	*	*	*	sp|Q8GYJ3|KRP4_ARATH	Cyclin-dependent kinase inhibitor 4 OS=Arabidopsis thaliana OX=3702 GN=KRP4 PE=1 SV=2
Bo8g030820	1.01	2.16	0.63	2.55	2.32	3.2	1.458	1.2583e-04	5.4541e-04	unnamed protein product, partial [Brassica oleracea]	GO:0003777(microtubule motor activity);GO:0007018(microtubule-based movement)	*	*	*	*	*	*	sp|F4K0J3|KN4C_ARATH	Kinesin-like protein KIN-4C OS=Arabidopsis thaliana OX=3702 GN=KIN4C PE=2 SV=2
Bo2g011730	1.32	0.36	0.96	2.03	2.69	2.62	1.7717	1.1100e-05	5.7574e-05	PREDICTED: 3-isopropylmalate dehydrogenase 3, chloroplastic isoform X1 [Brassica oleracea var. oleracea]	GO:0000287(magnesium ion binding);GO:0003862(3-isopropylmalate dehydrogenase activity);GO:0009098(leucine biosynthetic process);GO:0051287(NAD binding)	K00052	leuB	http://www.genome.jp/dbget-bin/www_bget?ko:K00052	ko00290(Valine, leucine and isoleucine biosynthesis);ko00660(C5-Branched dibasic acid metabolism)	KOG0784	Isocitrate dehydrogenase, gamma subunit	sp|Q9FMT1|LEU31_ARATH	3-isopropylmalate dehydrogenase 1, chloroplastic OS=Arabidopsis thaliana OX=3702 GN=IMDH1 PE=1 SV=1
Bo1g090150	6.57	5.65	8.97	1.76	1.25	1.51	-1.7485	4.9726e-09	4.1456e-08	PREDICTED: two-pore potassium channel 1-like isoform X1 [Brassica oleracea var. oleracea]	GO:0005623(cell);GO:0005887(integral component of plasma membrane);GO:0009705(plant-type vacuole membrane);GO:0022841(potassium ion leak channel activity);GO:0030007(cellular potassium ion homeostasis)	K05389	KCNKF	http://www.genome.jp/dbget-bin/www_bget?ko:K05389	*	*	*	sp|Q8LBL1|KCO1_ARATH	Two-pore potassium channel 1 OS=Arabidopsis thaliana OX=3702 GN=TPK1 PE=1 SV=2
Bo9g153870	4.76	4.33	3.58	9.04	8.36	10.74	1.5719	1.1767e-15	1.9464e-14	BnaC09g38380D [Brassica napus]	*	K09142	K09142	http://www.genome.jp/dbget-bin/www_bget?ko:K09142	*	KOG3925	Uncharacterized conserved protein	sp|Q5T280|CI114_HUMAN	Putative methyltransferase C9orf114 OS=Homo sapiens OX=9606 GN=SPOUT1 PE=1 SV=3
Bo1g101900	66.19	128.67	43.45	116.53	259.62	129.06	1.423	3.0264e-03	9.7950e-03	PREDICTED: glycine-rich cell wall structural protein 1 [Brassica oleracea var. oleracea]	*	*	*	*	*	*	*	*	*
Bo1g017210	0.49	0.11	0.39	2.22	1.45	2.11	2.7507	7.4257e-10	6.8542e-09	PREDICTED: probable indole-3-pyruvate monooxygenase YUCCA8 [Brassica oleracea var. oleracea]	GO:0004499(N,N-dimethylaniline monooxygenase activity);GO:0050660(flavin adenine dinucleotide binding);GO:0050661(NADP binding)	K11816	YUCCA	http://www.genome.jp/dbget-bin/www_bget?ko:K11816	ko00380(Tryptophan metabolism)	KOG1399	Flavin-containing monooxygenase	sp|Q9SVU0|YUC8_ARATH	Probable indole-3-pyruvate monooxygenase YUCCA8 OS=Arabidopsis thaliana OX=3702 GN=YUC8 PE=2 SV=1
Bo2g136670	15.27	14.29	8.28	1.89	5.85	5.31	-1.0608	2.5650e-03	8.4518e-03	PREDICTED: expansin-A15 [Brassica oleracea var. oleracea]	GO:0005576(extracellular region);GO:0005618(cell wall);GO:0009664(plant-type cell wall organization);GO:0016020(membrane)	*	*	*	*	*	*	sp|O80622|EXP15_ARATH	Expansin-A15 OS=Arabidopsis thaliana OX=3702 GN=EXPA15 PE=2 SV=2
Bo7g097420	39.82	44.23	34.37	6.1	9.38	10.46	-1.8492	8.8614e-26	3.1008e-24	tubulin beta-8 chain [Brassica rapa]	GO:0000226(microtubule cytoskeleton organization);GO:0000278(mitotic cell cycle);GO:0003924(GTPase activity);GO:0005200(structural constituent of cytoskeleton);GO:0005515(protein binding);GO:0005525(GTP binding);GO:0005737(cytoplasm);GO:0005794(Golgi apparatus);GO:0005829(cytosol);GO:0005874(microtubule);GO:0007017(microtubule-based process);GO:0045298(tubulin complex)	K07375	TUBB	http://www.genome.jp/dbget-bin/www_bget?ko:K07375	ko04145(Phagosome)	KOG1375	Beta tubulin	sp|P29516|TBB8_ARATH	Tubulin beta-8 chain OS=Arabidopsis thaliana OX=3702 GN=TUBB8 PE=2 SV=2
Bo4g021130	72.03	22.35	143.06	8.58	9.91	10.38	-2.1753	3.5033e-04	1.3952e-03	PREDICTED: thiocyanate methyltransferase 1 isoform X2 [Brassica oleracea var. oleracea]	GO:0008757(S-adenosylmethionine-dependent methyltransferase activity)	*	*	*	*	*	*	sp|Q93V78|TMT1_BRAOL	Thiocyanate methyltransferase 1 OS=Brassica oleracea OX=3712 GN=TMT1 PE=1 SV=1
Bo8g049980	0.64	1.14	0.64	0	0.03	0	-3.5925	4.6758e-07	2.9954e-06	PREDICTED: probable purine permease 9 isoform X2 [Brassica oleracea var. oleracea]	GO:0015211(purine nucleoside transmembrane transporter activity);GO:0016021(integral component of membrane)	*	*	*	*	*	*	sp|O49726|PUP21_ARATH	Purine permease 21 OS=Arabidopsis thaliana OX=3702 GN=PUP21 PE=2 SV=2
novel.32121	1.37	1.3	1.4	1.73	2.07	2.82	1.0946	1.1048e-04	4.8373e-04	unnamed protein product [Brassica oleracea]	*	K14445	SLC13A2_3_5	http://www.genome.jp/dbget-bin/www_bget?ko:K14445	*	*	*	*	*
Bo9g022580	12.49	9.94	12.79	22.68	29.79	23.58	1.521	1.2617e-17	2.4514e-16	PREDICTED: adenylyl-sulfate kinase 1, chloroplastic [Brassica oleracea var. oleracea]	GO:0000103(sulfate assimilation);GO:0004020(adenylylsulfate kinase activity);GO:0005524(ATP binding);GO:0070814(hydrogen sulfide biosynthetic process)	K00860	cysC	http://www.genome.jp/dbget-bin/www_bget?ko:K00860	ko00920(Sulfur metabolism);ko00230(Purine metabolism)	KOG0635	Adenosine 5'-phosphosulfate kinase	sp|Q43295|APK1_ARATH	Adenylyl-sulfate kinase 1, chloroplastic OS=Arabidopsis thaliana OX=3702 GN=APK1 PE=1 SV=1
Bo7g045070	8.89	4.79	8.38	1.05	0.72	1.43	-2.1502	9.5558e-05	4.2324e-04	unnamed protein product [Brassica oleracea]	*	*	*	*	*	*	*	sp|Q9ASQ6|Y1972_ARATH	Probable LRR receptor-like serine/threonine-protein kinase At1g29720 OS=Arabidopsis thaliana OX=3702 GN=RFK1 PE=2 SV=3
Bo1g007520	6.64	6.31	4.93	1.25	1.37	0.78	-1.8205	3.3369e-08	2.5144e-07	PREDICTED: agamous-like MADS-box protein AGL16 [Brassica oleracea var. oleracea]	GO:0000977(RNA polymerase II regulatory region sequence-specific DNA binding);GO:0003700(DNA-binding transcription factor activity);GO:0005634(nucleus);GO:0045944(positive regulation of transcription by RNA polymerase II);GO:0046983(protein dimerization activity)	K09264	K09264	http://www.genome.jp/dbget-bin/www_bget?ko:K09264	*	*	*	sp|A2RVQ5|AGL16_ARATH	Agamous-like MADS-box protein AGL16 OS=Arabidopsis thaliana OX=3702 GN=AGL16 PE=1 SV=1
Bo6g115790	6.64	7.22	6.64	2.12	2.38	1.86	-1.2355	8.1473e-20	1.8807e-18	tyrosine-sulfated glycopeptide receptor 1-like [Brassica napus]	GO:0004674(protein serine/threonine kinase activity);GO:0005524(ATP binding);GO:0016021(integral component of membrane)	*	*	*	*	*	*	sp|Q9C7S5|PSYR1_ARATH	Tyrosine-sulfated glycopeptide receptor 1 OS=Arabidopsis thaliana OX=3702 GN=PSY1R PE=1 SV=1
Bo9g135290	7.09	5.64	6.73	1.33	1.71	1.66	-1.5925	5.3197e-13	6.8168e-12	unnamed protein product [Brassica oleracea]	*	*	*	*	*	*	*	sp|Q9LYN6|Y3565_ARATH	Probable inactive receptor-like protein kinase At3g56050 OS=Arabidopsis thaliana OX=3702 GN=At3g56050 PE=2 SV=1
Bo2g021880	15.16	13.09	12.62	0.81	1.47	1.15	-3.0552	8.8701e-34	5.0853e-32	unnamed protein product, partial [Brassica oleracea]	GO:0006355(regulation of transcription, DNA-templated);GO:0042393(histone binding);GO:0046872(metal ion binding)	*	*	*	*	KOG1632	Uncharacterized PHD Zn-finger protein	sp|Q5XEM9|ALFL5_ARATH	PHD finger protein ALFIN-LIKE 5 OS=Arabidopsis thaliana OX=3702 GN=AL5 PE=2 SV=1
Bo2g063070	2.74	1.52	2.38	0.31	0.35	0.42	-2.1064	1.3916e-11	1.5556e-10	PREDICTED: protein argonaute 7 [Brassica oleracea var. oleracea]	GO:0003676(nucleic acid binding);GO:0031047(gene silencing by RNA)	K11593	ELF2C, AGO	http://www.genome.jp/dbget-bin/www_bget?ko:K11593	*	KOG1041	Translation initiation factor 2C (eIF-2C) and related proteins	sp|Q9C793|AGO7_ARATH	Protein argonaute 7 OS=Arabidopsis thaliana OX=3702 GN=AGO7 PE=2 SV=1
novel.34859	4.13	2.83	4.02	7.59	4.01	11.29	1.4309	4.0364e-05	1.9019e-04	hypothetical protein DY000_02040257 [Brassica cretica]	*	*	*	*	*	*	*	*	*
Bo8g091760	0.5	2.1	1.18	0.34	0.33	0.55	-1.1248	1.4276e-02	3.9026e-02	PREDICTED: disease resistance protein TAO1-like isoform X1 [Brassica oleracea var. oleracea]	GO:0007165(signal transduction);GO:0043531(ADP binding)	*	*	*	*	*	*	sp|V9M2S5|RPV1_VITRO	Disease resistance protein RPV1 OS=Vitis rotundifolia OX=103349 GN=RPV1 PE=1 SV=1
Bo3g134070	1.92	2.6	1.95	6.14	5.56	6.79	1.9223	4.9260e-19	1.0693e-17	PREDICTED: uncharacterized protein LOC106334458 [Brassica oleracea var. oleracea]	GO:0003690(double-stranded DNA binding);GO:0006355(regulation of transcription, DNA-templated)	K15032	MTERFD	http://www.genome.jp/dbget-bin/www_bget?ko:K15032	*	*	*	*	*
Bo6g031540	53.59	53.46	50.23	92.72	102.31	103.95	1.366	1.5639e-40	1.2759e-38	PREDICTED: heat shock 70 kDa protein 14-like [Brassica oleracea var. oleracea]	*	K09489	HSPA4	http://www.genome.jp/dbget-bin/www_bget?ko:K09489	*	KOG0101	Molecular chaperones HSP70/HSC70, HSP70 superfamily	sp|Q9S7C0|HSP7O_ARATH	Heat shock 70 kDa protein 14 OS=Arabidopsis thaliana OX=3702 GN=HSP70-14 PE=1 SV=1
Bo2g042130	0.66	0.54	0.39	0	0.05	0	-2.8205	9.2227e-05	4.0944e-04	PREDICTED: serine carboxypeptidase-like 42 [Brassica oleracea var. oleracea]	GO:0004185(serine-type carboxypeptidase activity)	K16297	SCPL-II	http://www.genome.jp/dbget-bin/www_bget?ko:K16297	*	*	*	sp|Q9FH05|SCP42_ARATH	Serine carboxypeptidase-like 42 OS=Arabidopsis thaliana OX=3702 GN=SCPL42 PE=2 SV=1
Bo8g051010	148.15	149.43	137.84	47.77	51.79	43.53	-1.0977	4.7081e-09	3.9376e-08	unnamed protein product [Brassica oleracea]	GO:0005886(plasma membrane);GO:0016021(integral component of membrane)	*	*	*	*	*	*	sp|Q8L8U9|CSPLS_ARATH	CASP-like protein 2C1 OS=Arabidopsis thaliana OX=3702 GN=At4g25830 PE=2 SV=1
novel.13882	6.61	7.25	6.85	7.43	8.98	14.76	1.0157	3.3882e-05	1.6206e-04	PREDICTED: xyloglucan 6-xylosyltransferase 1 [Brassica oleracea var. oleracea]	*	K08238	XXT	http://www.genome.jp/dbget-bin/www_bget?ko:K08238	*	*	*	sp|Q9LZJ3|XXT1_ARATH	Xyloglucan 6-xylosyltransferase 1 OS=Arabidopsis thaliana OX=3702 GN=XXT1 PE=1 SV=1
Bo3g017490	1.77	1.81	2.07	0.41	0.41	0.47	-1.6794	2.9904e-11	3.2255e-10	PREDICTED: probable LRR receptor-like serine/threonine-protein kinase At3g47570 [Brassica oleracea var. oleracea]	GO:0004674(protein serine/threonine kinase activity);GO:0005524(ATP binding);GO:0016021(integral component of membrane)	*	*	*	*	*	*	sp|C0LGP4|Y3475_ARATH	Probable LRR receptor-like serine/threonine-protein kinase At3g47570 OS=Arabidopsis thaliana OX=3702 GN=At3g47570 PE=2 SV=1
Bo5g113850	2.15	3.01	4.34	3.32	8.91	12.27	1.6321	5.1978e-05	2.4021e-04	PREDICTED: zinc finger protein AZF2-like [Brassica oleracea var. oleracea]	GO:0003676(nucleic acid binding)	*	*	*	*	*	*	sp|Q9SSW2|AZF2_ARATH	Zinc finger protein AZF2 OS=Arabidopsis thaliana OX=3702 GN=AZF2 PE=2 SV=1
novel.7236	3.97	5.48	4.92	0.75	1.66	0.92	-1.6238	1.1706e-07	8.1676e-07	*	*	*	*	*	*	*	*	*	*
Bo6g056350	2.35	3.09	1.46	3.68	3.42	3.82	1.0853	9.8022e-05	4.3328e-04	PREDICTED: tyrosine aminotransferase [Brassica oleracea var. oleracea]	GO:0004838(L-tyrosine:2-oxoglutarate aminotransferase activity);GO:0005737(cytoplasm);GO:0005829(cytosol);GO:0006520(cellular amino acid metabolic process);GO:0006559(L-phenylalanine catabolic process);GO:0006572(tyrosine catabolic process);GO:0008483(transaminase activity);GO:0009058(biosynthetic process);GO:0009536(plastid);GO:0030170(pyridoxal phosphate binding)	K00815	TAT	http://www.genome.jp/dbget-bin/www_bget?ko:K00815	ko00270(Cysteine and methionine metabolism);ko00360(Phenylalanine metabolism);ko00400(Phenylalanine, tyrosine and tryptophan biosynthesis);ko00350(Tyrosine metabolism);ko00950(Isoquinoline alkaloid biosynthesis);ko00960(Tropane, piperidine and pyridine alkaloid biosynthesis);ko00130(Ubiquinone and other terpenoid-quinone biosynthesis)	KOG0257	Kynurenine aminotransferase, glutamine transaminase K	sp|Q9LVY1|TAT_ARATH	Tyrosine aminotransferase OS=Arabidopsis thaliana OX=3702 GN=TAT PE=2 SV=1
Bo6g121060	25.42	18.09	28.22	37.78	37.05	37.84	1.0644	7.8713e-08	5.6190e-07	PREDICTED: psbP domain-containing protein 4, chloroplastic [Brassica oleracea var. oleracea]	GO:0005509(calcium ion binding);GO:0009534(chloroplast thylakoid);GO:0009570(chloroplast stroma);GO:0009654(photosystem II oxygen evolving complex);GO:0015979(photosynthesis);GO:0019898(extrinsic component of membrane);GO:0031977(thylakoid lumen)	*	*	*	*	*	*	sp|O49292|PPD4_ARATH	PsbP domain-containing protein 4, chloroplastic OS=Arabidopsis thaliana OX=3702 GN=PPD4 PE=1 SV=2
novel.25444	1.67	0.57	0.98	0	0	0	-2.5839	1.1068e-03	3.9677e-03	hypothetical protein CARUB_v10021318mg, partial [Capsella rubella]	*	*	*	*	*	*	*	*	*
Bo4g050910	0.11	0.33	0.17	0.82	1.12	0.55	1.9782	3.3511e-03	1.0740e-02	PREDICTED: cell division cycle 20.2, cofactor of APC complex-like [Brassica oleracea var. oleracea]	GO:0010997(anaphase-promoting complex binding);GO:0097027(ubiquitin-protein transferase activator activity);GO:1904668(positive regulation of ubiquitin protein ligase activity)	K03363	CDC20	http://www.genome.jp/dbget-bin/www_bget?ko:K03363	ko04120(Ubiquitin mediated proteolysis)	KOG0305	Anaphase promoting complex, Cdc20, Cdh1, and Ama1 subunits	sp|Q9SZA4|CDC21_ARATH	Cell division cycle 20.1, cofactor of APC complex OS=Arabidopsis thaliana OX=3702 GN=CDC20-1 PE=1 SV=1
Bo2g096110	0.45	0.25	0.61	0	0.03	0	-2.5299	1.0130e-03	3.6630e-03	PREDICTED: probable 2-oxoglutarate-dependent dioxygenase AOP1 [Brassica oleracea var. oleracea]	GO:0016491(oxidoreductase activity)	*	*	*	*	*	*	sp|Q945B6|AOP1L_ARATH	Probable 2-oxoglutarate-dependent dioxygenase AOP1.2 OS=Arabidopsis thaliana OX=3702 GN=AOP1.2 PE=2 SV=1
Bo06639s010	1.54	5.89	0.65	0	0	0.23	-2.5149	1.5735e-03	5.4537e-03	protein AIG2 A [Brassica napus]	*	*	*	*	*	*	*	sp|Q9MBH2|AIG2B_ARATH	Protein AIG2 B OS=Arabidopsis thaliana OX=3702 GN=AIG2B PE=2 SV=1
Bo5g005140	21.68	38.39	11.81	43.3	38.19	44.41	1.229	4.0666e-05	1.9149e-04	PREDICTED: 1-aminocyclopropane-1-carboxylate oxidase 4 [Brassica oleracea var. oleracea]	GO:0009620(response to fungus);GO:0016491(oxidoreductase activity);GO:0046872(metal ion binding);GO:0071398(cellular response to fatty acid)	K05933	E1.14.17.4	http://www.genome.jp/dbget-bin/www_bget?ko:K05933	ko00270(Cysteine and methionine metabolism)	*	*	sp|Q06588|ACCO4_ARATH	1-aminocyclopropane-1-carboxylate oxidase 4 OS=Arabidopsis thaliana OX=3702 GN=ACO4 PE=1 SV=2
Bo6g026460	15.63	11.67	12.5	4.47	5.28	4.32	-1.0368	1.9283e-06	1.1299e-05	PREDICTED: auxin-responsive protein IAA18-like [Brassica oleracea var. oleracea]	GO:0005634(nucleus);GO:0006355(regulation of transcription, DNA-templated);GO:0009734(auxin-activated signaling pathway)	K14484	IAA	http://www.genome.jp/dbget-bin/www_bget?ko:K14484	ko04075(Plant hormone signal transduction)	*	*	sp|O24408|IAA18_ARATH	Auxin-responsive protein IAA18 OS=Arabidopsis thaliana OX=3702 GN=IAA18 PE=1 SV=2
Bo9g014630	33.25	35.66	32.78	67.94	69.24	79.67	1.5263	6.5859e-35	4.0474e-33	PREDICTED: quinone oxidoreductase [Brassica oleracea var. oleracea]	GO:0005829(cytosol);GO:0009644(response to high light intensity);GO:0016491(oxidoreductase activity)	K00344	qor, CRYZ	http://www.genome.jp/dbget-bin/www_bget?ko:K00344	*	KOG1198	Zinc-binding oxidoreductase	sp|P43903|QOR_PSEAE	Quinone oxidoreductase OS=Pseudomonas aeruginosa (strain ATCC 15692 / DSM 22644 / CIP 104116 / JCM 14847 / LMG 12228 / 1C / PRS 101 / PAO1) OX=208964 GN=qor PE=3 SV=2
Bo9g030770	32.19	22.66	27.31	83.31	76.64	66.21	1.9793	1.9574e-08	1.5134e-07	PREDICTED: mitochondrial import receptor subunit TOM7-2-like [Brassica oleracea var. oleracea]	GO:0005742(mitochondrial outer membrane translocase complex);GO:0030150(protein import into mitochondrial matrix)	K17771	TOM7	http://www.genome.jp/dbget-bin/www_bget?ko:K17771	*	*	*	sp|Q9ASY8|TOM71_ARATH	Mitochondrial import receptor subunit TOM7-1 OS=Arabidopsis thaliana OX=3702 GN=TOM7-1 PE=1 SV=1
Bo3g185290	38.03	31.45	30.49	11.38	12.34	12.05	-1.0332	2.0281e-09	1.7765e-08	TATA-box-binding protein 2 [Brassica rapa]	GO:0003677(DNA binding);GO:0006352(DNA-templated transcription, initiation)	K03120	TBP, tbp	http://www.genome.jp/dbget-bin/www_bget?ko:K03120	ko03022(Basal transcription factors)	KOG3302	TATA-box binding protein (TBP), component of TFIID and TFIIIB	sp|P28148|TBP2_ARATH	TATA-box-binding protein 2 OS=Arabidopsis thaliana OX=3702 GN=TBP2 PE=1 SV=1
Bo2g005360	0.3	1.15	0.23	0.04	0.01	0.08	-2.5333	1.0827e-04	4.7517e-04	PREDICTED: triacylglycerol lipase SDP1-like [Brassica oleracea var. oleracea]	GO:0004806(triglyceride lipase activity);GO:0016021(integral component of membrane);GO:0016042(lipid catabolic process)	K14674	TGL4	http://www.genome.jp/dbget-bin/www_bget?ko:K14674	ko00590(Arachidonic acid metabolism);ko00565(Ether lipid metabolism);ko00561(Glycerolipid metabolism);ko00564(Glycerophospholipid metabolism);ko00591(Linoleic acid metabolism);ko00100(Steroid biosynthesis);ko00592(alpha-Linolenic acid metabolism)	KOG2214	Predicted esterase of the alpha-beta hydrolase superfamily	sp|Q9LZA6|SDP1_ARATH	Triacylglycerol lipase SDP1 OS=Arabidopsis thaliana OX=3702 GN=SDP1 PE=1 SV=1
Bo6g123860	2.21	1.55	2.13	0.23	0.37	0.44	-1.9756	9.0000e-08	6.3927e-07	PREDICTED: organic cation/carnitine transporter 5-like [Brassica oleracea var. oleracea]	GO:0016021(integral component of membrane);GO:0022857(transmembrane transporter activity)	*	*	*	*	KOG0255	Synaptic vesicle transporter SVOP and related transporters (major facilitator superfamily)	sp|Q9SAK7|OCT5_ARATH	Organic cation/carnitine transporter 5 OS=Arabidopsis thaliana OX=3702 GN=OCT5 PE=2 SV=1
Bo4g140780	14.48	16.63	17.39	0.27	0.24	0.17	-5.0267	1.0596e-26	3.8933e-25	PREDICTED: pollen allergen Che a 1 [Brassica oleracea var. oleracea]	*	*	*	*	*	*	*	*	*
Bo3g061350	0.71	1.27	0.18	0.06	0	0	-2.3693	2.4031e-03	7.9770e-03	PREDICTED: cytochrome b561 and DOMON domain-containing protein At3g07570-like [Brassica oleracea var. oleracea]	*	*	*	*	*	*	*	sp|Q0WRW8|B561K_ARATH	Cytochrome b561 and DOMON domain-containing protein At3g07570 OS=Arabidopsis thaliana OX=3702 GN=At3g07570 PE=2 SV=1
Bo2g018100	5.06	6.3	6.76	10.15	11.52	10.58	1.2553	6.5328e-14	9.1777e-13	PREDICTED: tyrosine-specific transport protein [Brassica oleracea var. oleracea]	GO:0003333(amino acid transmembrane transport);GO:0009706(chloroplast inner membrane);GO:0016021(integral component of membrane)	*	*	*	*	*	*	sp|P0AAD4|TYRP_ECOLI	Tyrosine-specific transport protein OS=Escherichia coli (strain K12) OX=83333 GN=tyrP PE=1 SV=1
Bo5g071260	1.23	1.93	0.95	0	0.17	0.31	-2.2487	3.1914e-04	1.2801e-03	PREDICTED: deSI-like protein At4g17486 [Brassica oleracea var. oleracea]	GO:0005737(cytoplasm);GO:0016579(protein deubiquitination);GO:0070646(protein modification by small protein removal);GO:0101005(ubiquitinyl hydrolase activity)	*	*	*	*	KOG0324	Uncharacterized conserved protein	sp|Q93VG8|PPDEX_ARATH	DeSI-like protein At4g17486 OS=Arabidopsis thaliana OX=3702 GN=At4g17486 PE=2 SV=1
Bo9g008210	25.41	24.51	20.55	78.58	68.76	74.98	2.0871	1.4172e-49	1.8306e-47	prohibitin-4, mitochondrial [Brassica rapa]	GO:0005743(mitochondrial inner membrane)	K17080	PHB1	http://www.genome.jp/dbget-bin/www_bget?ko:K17080	*	KOG3083	Prohibitin	sp|Q9LK25|PHB4_ARATH	Prohibitin-4, mitochondrial OS=Arabidopsis thaliana OX=3702 GN=PHB4 PE=1 SV=1
novel.31836	0	0.38	0	1.85	3.78	5.76	4.0034	6.3207e-10	5.8863e-09	*	*	*	*	*	*	*	*	*	*
Bo9g135500	1.61	1.85	1.22	2.09	2.72	2.69	1.1001	2.4832e-06	1.4297e-05	PREDICTED: phosphoinositide phospholipase C 4 [Brassica oleracea var. oleracea]	GO:0004435(phosphatidylinositol phospholipase C activity);GO:0016042(lipid catabolic process);GO:0035556(intracellular signal transduction)	K05857	PLCD	http://www.genome.jp/dbget-bin/www_bget?ko:K05857	ko04070(Phosphatidylinositol signaling system);ko00562(Inositol phosphate metabolism)	KOG0169	Phosphoinositide-specific phospholipase C	sp|Q944C1|PLCD4_ARATH	Phosphoinositide phospholipase C 4 OS=Arabidopsis thaliana OX=3702 GN=PLC4 PE=2 SV=2
Bo1g019130	0.5	0.89	1.25	0	0.12	0.37	-1.6248	1.8030e-02	4.7943e-02	PREDICTED: NAC domain-containing protein 86-like [Brassica oleracea var. oleracea]	GO:0003677(DNA binding);GO:0005634(nucleus);GO:0006355(regulation of transcription, DNA-templated)	*	*	*	*	*	*	sp|O49697|NAC71_ARATH	NAC domain-containing protein 71 OS=Arabidopsis thaliana OX=3702 GN=NAC071 PE=2 SV=1
Bo9g061230	9.15	8.12	8.85	2.48	2.53	3.11	-1.2396	1.6510e-07	1.1260e-06	PREDICTED: NAC domain-containing protein 69-like [Brassica oleracea var. oleracea]	GO:0003677(DNA binding);GO:0003700(DNA-binding transcription factor activity);GO:0005515(protein binding);GO:0005634(nucleus);GO:0005886(plasma membrane);GO:0006355(regulation of transcription, DNA-templated);GO:0016021(integral component of membrane);GO:0045893(positive regulation of transcription, DNA-templated)	*	*	*	*	*	*	sp|Q9M126|NAC69_ARATH	NAC domain-containing protein 69 OS=Arabidopsis thaliana OX=3702 GN=NAC69 PE=1 SV=1
Bo3g039970	110.76	84.96	119.43	41.36	41.97	29.67	-1.0548	3.3005e-08	2.4884e-07	unnamed protein product [Brassica oleracea]	*	K08081	TR1	http://www.genome.jp/dbget-bin/www_bget?ko:K08081	ko00960(Tropane, piperidine and pyridine alkaloid biosynthesis)	KOG0725	Reductases with broad range of substrate specificities	sp|Q9ZW20|TRNHD_ARATH	Tropinone reductase homolog At2g29370 OS=Arabidopsis thaliana OX=3702 GN=At2g29370 PE=3 SV=1
Bo3g185450	398.6	404.27	344.14	784.96	732.55	659.4	1.3626	3.5185e-19	7.7543e-18	PREDICTED: nucleoside diphosphate kinase 1-like [Brassica oleracea var. oleracea]	GO:0004550(nucleoside diphosphate kinase activity);GO:0005524(ATP binding);GO:0006183(GTP biosynthetic process);GO:0006228(UTP biosynthetic process);GO:0006241(CTP biosynthetic process)	K00940	ndk, NME	http://www.genome.jp/dbget-bin/www_bget?ko:K00940	ko04016(MAPK signaling pathway - plant);ko00230(Purine metabolism);ko00240(Pyrimidine metabolism)	KOG0888	Nucleoside diphosphate kinase	sp|P39207|NDK1_ARATH	Nucleoside diphosphate kinase 1 OS=Arabidopsis thaliana OX=3702 GN=NDK1 PE=1 SV=1
Bo9g069900	19.11	15.53	26.51	3.4	5.29	5.41	-1.6372	1.9917e-07	1.3445e-06	PREDICTED: uncharacterized protein LOC106319187 [Brassica oleracea var. oleracea]	GO:0016021(integral component of membrane)	*	*	*	*	*	*	*	*
novel.5495	3.36	2.44	2.12	0.24	0.72	0.35	-2.0395	1.8031e-08	1.4000e-07	BnaA02g20130D [Brassica napus]	*	*	*	*	*	*	*	*	*
Bo8g114030	0.91	1.63	0.5	0.12	0.16	0.28	-1.7754	2.9072e-04	1.1741e-03	PREDICTED: scarecrow-like protein 31 [Brassica oleracea var. oleracea]	*	*	*	*	*	*	*	sp|Q3EDH0|SCL31_ARATH	Scarecrow-like protein 31 OS=Arabidopsis thaliana OX=3702 GN=SCL31 PE=2 SV=3
novel.15229	5.87	5.3	6.84	1.34	2.51	1.42	-1.1164	2.2476e-04	9.2802e-04	hypothetical protein DY000_02008393 [Brassica cretica]	*	K06662	HRAD17, RAD24	http://www.genome.jp/dbget-bin/www_bget?ko:K06662	*	*	*	sp|Q9MBA3|RAD17_ARATH	Cell cycle checkpoint protein RAD17 OS=Arabidopsis thaliana OX=3702 GN=RAD17 PE=1 SV=1
novel.32565	1.43	0.52	1.5	0.08	0.17	0.13	-2.2403	2.8757e-04	1.1629e-03	hypothetical protein F2Q69_00043799 [Brassica cretica]	GO:0002098(tRNA wobble uridine modification);GO:0050660(flavin adenine dinucleotide binding)	K03495	gidA, mnmG, MTO1	http://www.genome.jp/dbget-bin/www_bget?ko:K03495	*	*	*	sp|P30181|TOP1A_ARATH	DNA topoisomerase 1 alpha OS=Arabidopsis thaliana OX=3702 GN=TOP1A PE=1 SV=1
Bo9g024180	20.46	13	19.87	57.5	44.14	53.12	1.9574	4.8558e-23	1.4261e-21	PREDICTED: protein NUCLEAR FUSION DEFECTIVE 4-like [Brassica oleracea var. oleracea]	GO:0016021(integral component of membrane)	*	*	*	*	*	*	sp|F4I9E1|NFD4_ARATH	Protein NUCLEAR FUSION DEFECTIVE 4 OS=Arabidopsis thaliana OX=3702 GN=NFD4 PE=3 SV=1
Bo3g130280	22.18	19.24	15.16	29.39	27.98	26.04	1.0042	2.1356e-05	1.0576e-04	ribosomal protein S15A [Arabidopsis thaliana]	GO:0003735(structural constituent of ribosome);GO:0005618(cell wall);GO:0005739(mitochondrion);GO:0005774(vacuolar membrane);GO:0005794(Golgi apparatus);GO:0005829(cytosol);GO:0005840(ribosome);GO:0005886(plasma membrane);GO:0006412(translation);GO:0009506(plasmodesma);GO:0009507(chloroplast);GO:0022626(cytosolic ribosome);GO:0022627(cytosolic small ribosomal subunit);GO:0042788(polysomal ribosom…	K02957	RP-S15Ae, RPS15A	http://www.genome.jp/dbget-bin/www_bget?ko:K02957	ko03010(Ribosome)	KOG1754	40S ribosomal protein S15/S22	sp|P42798|R15A1_ARATH	40S ribosomal protein S15a-1 OS=Arabidopsis thaliana OX=3702 GN=RPS15AA PE=2 SV=2
Bo7g064720	3.12	2.94	2.14	0.23	0.6	0.51	-2.0793	4.4074e-11	4.6685e-10	BnaCnng26470D [Brassica napus]	*	*	*	*	*	*	*	sp|Q84WJ0|DAR5_ARATH	Protein DA1-related 5 OS=Arabidopsis thaliana OX=3702 GN=DAR5 PE=2 SV=2
Bo4g195720	4.7	5.93	4.12	10.65	8.93	7.66	1.3074	4.1185e-07	2.6632e-06	PREDICTED: MADS-box protein SOC1-like [Brassica oleracea var. oleracea]	GO:0000977(RNA polymerase II regulatory region sequence-specific DNA binding);GO:0003700(DNA-binding transcription factor activity);GO:0005634(nucleus);GO:0045944(positive regulation of transcription by RNA polymerase II);GO:0046983(protein dimerization activity)	*	*	*	*	*	*	sp|O64645|SOC1_ARATH	MADS-box protein SOC1 OS=Arabidopsis thaliana OX=3702 GN=SOC1 PE=1 SV=1
Bo5g155100	24.08	14.01	20.91	4.29	7.16	3.92	-1.4734	1.1477e-08	9.1332e-08	PREDICTED: serine/threonine-protein kinase HT1 [Brassica oleracea var. oleracea]	GO:0004672(protein kinase activity);GO:0005524(ATP binding)	*	*	*	*	*	*	sp|Q9ZQ31|STY13_ARATH	Serine/threonine-protein kinase STY13 OS=Arabidopsis thaliana OX=3702 GN=STY13 PE=1 SV=2
Bo3g170670	25.2	12.54	18.78	0.44	8.2	1.41	-1.5839	1.0205e-02	2.8898e-02	uncharacterized protein LOC103834475 [Brassica rapa]	*	*	*	*	*	*	*	*	*
Bo7g063610	3.54	3.45	4.38	0.29	0.24	0.64	-2.7624	3.0184e-15	4.8069e-14	PREDICTED: BTB/POZ domain-containing protein NPY3-like [Brassica oleracea var. oleracea]	*	*	*	*	*	*	*	sp|Q9FN09|NPY3_ARATH	BTB/POZ domain-containing protein NPY3 OS=Arabidopsis thaliana OX=3702 GN=NPY3 PE=2 SV=1
Bo5g021040	0.36	0.95	0.24	0.75	0.85	1.25	1.2514	2.7223e-03	8.9168e-03	PREDICTED: ABC transporter G family member 40 [Brassica oleracea var. oleracea]	GO:0002229(defense response to oomycetes);GO:0005524(ATP binding);GO:0005886(plasma membrane);GO:0010193(response to ozone);GO:0015692(lead ion transport);GO:0016021(integral component of membrane);GO:0016887(ATPase activity);GO:0080168(abscisic acid transport)	*	*	*	*	KOG0065	Pleiotropic drug resistance proteins (PDR1-15), ABC superfamily	sp|Q9M9E1|AB40G_ARATH	ABC transporter G family member 40 OS=Arabidopsis thaliana OX=3702 GN=ABCG40 PE=1 SV=1
novel.31652	21.24	17.14	18.49	5.72	7.49	4.83	-1.1913	1.5734e-09	1.3960e-08	*	*	*	*	*	*	*	*	*	*
novel.5204	3.85	4.88	4.88	1.7	1.33	1.38	-1.141	5.4811e-04	2.0962e-03	PREDICTED: uncharacterized protein LOC108850548 [Raphanus sativus]	*	*	*	*	*	*	*	*	*
Bo1g034700	2.21	2.21	1.15	3.25	2.9	3.98	1.28	8.8285e-06	4.6406e-05	F-box protein At5g25290-like [Brassica rapa]	*	*	*	*	*	KOG2292	Oligosaccharyltransferase, STT3 subunit	sp|Q93ZY3|STT3A_ARATH	Dolichyl-diphosphooligosaccharide--protein glycosyltransferase subunit STT3A OS=Arabidopsis thaliana OX=3702 GN=STT3A PE=2 SV=1
Bo9g172220	182.93	189.95	168.91	392.88	346.84	331.45	1.4186	1.8067e-28	7.5160e-27	PREDICTED: 40S ribosomal protein S6-2 [Brassica oleracea var. oleracea]	GO:0003735(structural constituent of ribosome);GO:0005840(ribosome);GO:0006412(translation)	K02991	RP-S6e, RPS6	http://www.genome.jp/dbget-bin/www_bget?ko:K02991	ko03010(Ribosome)	KOG1646	40S ribosomal protein S6	sp|P51430|RS62_ARATH	40S ribosomal protein S6-2 OS=Arabidopsis thaliana OX=3702 GN=RPS6B PE=1 SV=3
Bo5g051940	57.95	71.99	43.91	107.55	102.45	73.7	1.2978	2.4564e-04	1.0069e-03	unnamed protein product [Brassica oleracea]	GO:0005783(endoplasmic reticulum);GO:0016021(integral component of membrane)	*	*	*	*	*	*	sp|Q3T073|SERP2_BOVIN	Stress-associated endoplasmic reticulum protein 2 OS=Bos taurus OX=9913 GN=SERP2 PE=3 SV=1
Bo5g013240	9.6	10.15	9.89	15.22	16.75	13.51	1.051	1.0501e-14	1.6004e-13	PREDICTED: ribose-phosphate pyrophosphokinase 3, chloroplastic [Brassica oleracea var. oleracea]	GO:0000287(magnesium ion binding);GO:0004749(ribose phosphate diphosphokinase activity);GO:0009116(nucleoside metabolic process);GO:0009165(nucleotide biosynthetic process)	*	*	*	*	KOG1448	Ribose-phosphate pyrophosphokinase	sp|Q93Z66|KPRS3_ARATH	Ribose-phosphate pyrophosphokinase 3, chloroplastic OS=Arabidopsis thaliana OX=3702 GN=PRS3 PE=2 SV=1
Bo4g003460	9.31	9.91	6.46	1.43	4.79	2.81	-1.0477	6.2630e-04	2.3667e-03	PREDICTED: kinesin-4-like [Brassica oleracea var. oleracea]	GO:0003777(microtubule motor activity);GO:0005524(ATP binding);GO:0007018(microtubule-based movement);GO:0008017(microtubule binding)	K10406	KIFC2_3	http://www.genome.jp/dbget-bin/www_bget?ko:K10406	*	KOG0239	Kinesin (KAR3 subfamily)	sp|F4IL57|KN14I_ARATH	Kinesin-like protein KIN-14I OS=Arabidopsis thaliana OX=3702 GN=KIN14I PE=2 SV=1
Bo5g127030	1.48	3.85	1.33	0.2	0.21	0.59	-2.0463	1.0185e-04	4.4929e-04	PREDICTED: NAC transcription factor 56 [Brassica oleracea var. oleracea]	GO:0003677(DNA binding);GO:0005634(nucleus);GO:0006355(regulation of transcription, DNA-templated)	*	*	*	*	*	*	sp|Q9LD44|NAC56_ARATH	NAC transcription factor 56 OS=Arabidopsis thaliana OX=3702 GN=NAC056 PE=2 SV=1
Bo9g029210	1.36	1	0.81	1.05	2.14	1.87	1.0365	7.2242e-03	2.1320e-02	PREDICTED: disease resistance protein RML1A-like [Brassica oleracea var. oleracea]	GO:0007165(signal transduction);GO:0016021(integral component of membrane)	*	*	*	*	*	*	sp|F4I594|RLM1A_ARATH	Disease resistance protein RML1A OS=Arabidopsis thaliana OX=3702 GN=RLM1A PE=3 SV=1
Bo9g009500	39.51	36.16	38.57	69.25	72.94	66.34	1.2953	1.5744e-31	7.7244e-30	PREDICTED: uncharacterized protein LOC106313407 [Brassica oleracea var. oleracea]	GO:0006355(regulation of transcription, DNA-templated);GO:0042644(chloroplast nucleoid)	*	*	*	*	*	*	sp|Q1H5E9|PRDA1_ARATH	Protein PEP-RELATED DEVELOPMENT ARRESTED 1, chloroplastic OS=Arabidopsis thaliana OX=3702 GN=PRDA1 PE=1 SV=1
Bo5g133220	23.41	24.64	19.31	2.31	6.57	2.93	-2.0073	9.1933e-12	1.0467e-10	PREDICTED: DNA-3-methyladenine glycosylase 1-like [Brassica oleracea var. oleracea]	GO:0006284(base-excision repair);GO:0008725(DNA-3-methyladenine glycosylase activity)	K01246	tag	http://www.genome.jp/dbget-bin/www_bget?ko:K01246	ko03410(Base excision repair)	*	*	sp|P05100|3MG1_ECOLI	DNA-3-methyladenine glycosylase 1 OS=Escherichia coli (strain K12) OX=83333 GN=tag PE=1 SV=1
Bo7g094800	218.98	224.89	225.3	578.07	508.96	616.97	1.7722	1.1379e-49	1.4795e-47	PREDICTED: 60S ribosomal protein L18-2-like [Brassica oleracea var. oleracea]	GO:0003735(structural constituent of ribosome);GO:0005840(ribosome);GO:0006412(translation)	K02883	RP-L18e, RPL18	http://www.genome.jp/dbget-bin/www_bget?ko:K02883	ko03010(Ribosome)	KOG1714	60s ribosomal protein L18	sp|P42791|RL182_ARATH	60S ribosomal protein L18-2 OS=Arabidopsis thaliana OX=3702 GN=RPL18B PE=1 SV=2
Bo00758s120	1.9	2.49	2.14	0.55	0.6	0.28	-1.5885	3.4523e-04	1.3768e-03	F5O11.3 [Arabidopsis lyrata subsp. lyrata]	GO:0006952(defense response);GO:0043531(ADP binding)	*	*	*	*	*	*	sp|P60838|SUMM2_ARATH	Disease resistance protein SUMM2 OS=Arabidopsis thaliana OX=3702 GN=SUMM2 PE=1 SV=1
Bo4g136800	99.61	94.96	95.62	18.61	25.98	24.6	-1.6273	1.6587e-34	9.9025e-33	hypothetical protein DY000_02033414 [Brassica cretica]	*	*	*	*	*	KOG1012	Ca2+-dependent lipid-binding protein CLB1/vesicle protein vp115/Granuphilin A, contains C2 domain	sp|Q9FHP6|CAR1_ARATH	Protein C2-DOMAIN ABA-RELATED 1 OS=Arabidopsis thaliana OX=3702 GN=CAR1 PE=1 SV=1
novel.21433	5.03	3.76	4.8	10.05	10.04	7.6	1.4445	5.6576e-14	8.0073e-13	*	*	*	*	*	*	*	*	*	*
Bo2g028570	42.6	42.24	31.75	90.02	85.82	87.56	1.6093	6.2032e-31	2.9670e-29	unnamed protein product, partial [Brassica oleracea]	GO:0003735(structural constituent of ribosome);GO:0005840(ribosome);GO:0006412(translation);GO:0019843(rRNA binding)	K02987	RP-S4e, RPS4	http://www.genome.jp/dbget-bin/www_bget?ko:K02987	ko03010(Ribosome)	KOG0378	40S ribosomal protein S4	sp|Q93VH9|RS41_ARATH	40S ribosomal protein S4-1 OS=Arabidopsis thaliana OX=3702 GN=RPS4A PE=2 SV=1
Bo2g070770	12.72	10.67	2.57	36.68	45.29	24.21	2.1276	1.5697e-04	6.6775e-04	myb-like transcription factor 2 [Brassica napus]	*	K09422	MYBP	http://www.genome.jp/dbget-bin/www_bget?ko:K09422	*	*	*	sp|Q38851|MYB6_ARATH	Transcription repressor MYB6 OS=Arabidopsis thaliana OX=3702 GN=MYB6 PE=1 SV=1
Bo9g173400	35.83	31.67	40.97	7.2	6.35	9.33	-1.8455	7.5788e-19	1.6232e-17	PREDICTED: MADS-box protein FLOWERING LOCUS C-like [Brassica oleracea var. oleracea]	GO:0000977(RNA polymerase II regulatory region sequence-specific DNA binding);GO:0003700(DNA-binding transcription factor activity);GO:0005634(nucleus);GO:0045944(positive regulation of transcription by RNA polymerase II);GO:0046983(protein dimerization activity)	*	*	*	*	*	*	sp|Q9S7Q7|FLC_ARATH	MADS-box protein FLOWERING LOCUS C OS=Arabidopsis thaliana OX=3702 GN=FLC PE=1 SV=1
Bo8g076980	2.47	4.78	0.57	10.35	10.88	11.57	2.2662	4.0970e-06	2.2759e-05	PREDICTED: uncharacterized protein LOC106310447 [Brassica oleracea var. oleracea]	*	*	*	*	*	*	*	*	*
Bo5g139780	2.39	2.96	2.54	0.86	1.12	0.87	-1.0083	6.0384e-06	3.2612e-05	PREDICTED: DNA topoisomerase 2-like [Brassica oleracea var. oleracea]	GO:0003677(DNA binding);GO:0003918(DNA topoisomerase type II );GO:0005524(ATP binding);GO:0006265(DNA topological change)	K03164	TOP2	http://www.genome.jp/dbget-bin/www_bget?ko:K03164	*	KOG0355	DNA topoisomerase type II	sp|P30182|TOP2_ARATH	DNA topoisomerase 2 OS=Arabidopsis thaliana OX=3702 GN=TOP2 PE=2 SV=2
Bo7g104680	7.52	10.77	5.17	0.45	0.41	0.43	-3.4717	6.1176e-18	1.2250e-16	PREDICTED: pheophorbidase-like [Brassica oleracea var. oleracea]	*	K13544	PPD, MES16	http://www.genome.jp/dbget-bin/www_bget?ko:K13544	ko00860(Porphyrin and chlorophyll metabolism)	*	*	sp|Q2V0W1|PPD_RAPSA	Pheophorbidase OS=Raphanus sativus OX=3726 GN=PPD PE=1 SV=1
Bo5g024040	0.61	0.67	0.89	1.18	1.64	1.79	1.4728	2.2790e-08	1.7500e-07	PREDICTED: leucine-rich repeat receptor-like protein kinase PEPR2 [Brassica oleracea var. oleracea]	GO:0004674(protein serine/threonine kinase activity);GO:0005524(ATP binding);GO:0016021(integral component of membrane)	*	*	*	*	*	*	sp|Q9FZ59|PEPR2_ARATH	Leucine-rich repeat receptor-like protein kinase PEPR2 OS=Arabidopsis thaliana OX=3702 GN=PEPR2 PE=1 SV=1
Bo5g131930	0.8	1.34	0.7	0.11	0.23	0.2	-1.859	3.4524e-07	2.2569e-06	PREDICTED: putative phospholipid-transporting ATPase 7 [Brassica oleracea var. oleracea]	GO:0000287(magnesium ion binding);GO:0005524(ATP binding);GO:0005739(mitochondrion);GO:0005886(plasma membrane);GO:0009860(pollen tube growth);GO:0012505(endomembrane system);GO:0015662(ATPase activity, coupled to transmembrane movement of ions, phosphorylative mechanism);GO:0015914(phospholipid transport);GO:0016021(integral component of membrane);GO:0045332(phospholipid translocation);GO:014032…	K01530	E3.6.3.1	http://www.genome.jp/dbget-bin/www_bget?ko:K01530	*	KOG0206	P-type ATPase	sp|Q9LVK9|ALA7_ARATH	Probable phospholipid-transporting ATPase 7 OS=Arabidopsis thaliana OX=3702 GN=ALA7 PE=3 SV=3
novel.15315	4.36	2.85	4.81	8.83	8.78	8	1.4591	1.2326e-04	5.3527e-04	unnamed protein product, partial [Brassica oleracea]	*	*	*	*	*	*	*	sp|Q9SF57|OST4C_ARATH	Dolichyl-diphosphooligosaccharide--protein glycosyltransferase subunit 4C OS=Arabidopsis thaliana OX=3702 GN=OST4C PE=3 SV=1
Bo2g028400	46.71	50.09	48.87	14.54	17.05	15.28	-1.2032	2.9614e-30	1.3620e-28	PREDICTED: uncharacterized protein LOC106327515 isoform X1 [Brassica oleracea var. oleracea]	*	*	*	*	*	*	*	sp|O65573|Y5872_ARATH	SMR domain-containing protein At5g58720 OS=Arabidopsis thaliana OX=3702 GN=PIPC PE=1 SV=1
Bo8g112940	2.61	4.07	2.21	0.59	0.5	0.66	-1.7819	6.2201e-06	3.3503e-05	PREDICTED: dof zinc finger protein DOF1.1-like [Brassica oleracea var. oleracea]	GO:0003677(DNA binding);GO:0005634(nucleus);GO:0006355(regulation of transcription, DNA-templated)	*	*	*	*	*	*	sp|Q8L9V6|DOF11_ARATH	Dof zinc finger protein DOF1.1 OS=Arabidopsis thaliana OX=3702 GN=DOF1.1 PE=1 SV=2
Bo3g031660	75.25	75.83	60.8	182.76	160.92	177.59	1.7287	1.2444e-37	8.8122e-36	unnamed protein product [Brassica rapa]	GO:0003723(RNA binding);GO:0003735(structural constituent of ribosome);GO:0006412(translation);GO:0015935(small ribosomal subunit)	K02989	RP-S5e, RPS5	http://www.genome.jp/dbget-bin/www_bget?ko:K02989	ko03010(Ribosome)	KOG3291	Ribosomal protein S7	sp|Q9ZUT9|RS51_ARATH	40S ribosomal protein S5-1 OS=Arabidopsis thaliana OX=3702 GN=RPS5A PE=1 SV=1
Bo7g078160	1.79	1.14	1.94	0.15	0.31	0.42	-1.8294	6.6799e-04	2.5099e-03	PREDICTED: uncharacterized protein LOC106303550 [Brassica oleracea var. oleracea]	GO:0008270(zinc ion binding);GO:0016021(integral component of membrane)	*	*	*	*	KOG1609	Protein involved in mRNA turnover and stability	sp|Q0IH10|MARH3_XENLA	E3 ubiquitin-protein ligase MARCHF3 OS=Xenopus laevis OX=8355 GN=marchf3 PE=2 SV=1
Bo8g070540	0.47	0.28	0.44	4.75	4.07	4.42	3.6513	4.2933e-21	1.0963e-19	PREDICTED: uncharacterized protein LOC106309951 [Brassica oleracea var. oleracea]	GO:0008270(zinc ion binding)	*	*	*	*	*	*	*	*
Bo5g103530	69.89	75.94	61.02	111.66	114.27	100.39	1.0965	1.0123e-21	2.6968e-20	PREDICTED: glutamyl-tRNA reductase-binding protein, chloroplastic-like [Brassica oleracea var. oleracea]	GO:0048037	*	*	*	*	*	*	sp|Q9LU39|GLUBP_ARATH	Glutamyl-tRNA reductase-binding protein, chloroplastic OS=Arabidopsis thaliana OX=3702 GN=GLUTRBP PE=1 SV=1
Bo8g030500	52.61	51.01	54.04	85.92	76.18	81.11	1.054	2.7880e-14	4.0683e-13	PREDICTED: eukaryotic translation initiation factor isoform 4E-like [Brassica oleracea var. oleracea]	GO:0003743(translation initiation factor activity);GO:0005737(cytoplasm)	K03259	EIF4E	http://www.genome.jp/dbget-bin/www_bget?ko:K03259	ko03013(RNA transport)	KOG1669	Predicted mRNA cap-binding protein related to eIF-4E	sp|O04663|IF4E4_ARATH	Eukaryotic translation initiation factor isoform 4E OS=Arabidopsis thaliana OX=3702 GN=EIF(ISO)4E PE=1 SV=2
Bo9g043950	0.5	0.81	0.16	1.11	1.55	1.5	1.7799	1.0370e-04	4.5682e-04	unnamed protein product [Brassica oleracea]	*	*	*	*	*	KOG4328	WD40 protein	sp|Q4KLQ5|WDR76_XENLA	WD repeat-containing protein 76 OS=Xenopus laevis OX=8355 GN=wdr76 PE=2 SV=1
Bo3g017520	7.01	5.33	4.73	1.28	1.55	0.74	-1.6989	1.3773e-07	9.5178e-07	PREDICTED: dof zinc finger protein DOF5.3-like [Brassica oleracea var. oleracea]	GO:0003677(DNA binding);GO:0005634(nucleus);GO:0006355(regulation of transcription, DNA-templated)	*	*	*	*	*	*	sp|Q84TE9|DOF53_ARATH	Dof zinc finger protein DOF5.3 OS=Arabidopsis thaliana OX=3702 GN=DOF5.3 PE=2 SV=1
Bo9g184750	10.45	8.99	9.56	19.13	19.08	19.06	1.4732	1.0440e-17	2.0399e-16	PREDICTED: uncharacterized protein LOC106313164 isoform X1 [Brassica oleracea var. oleracea]	GO:0005737(cytoplasm);GO:0009637(response to blue light);GO:0010218(response to far red light);GO:0016607(nuclear speck);GO:0042803(protein homodimerization activity);GO:0051457(maintenance of protein location in nucleus)	*	*	*	*	*	*	sp|A8MR65|FHL_ARATH	Protein FAR-RED-ELONGATED HYPOCOTYL 1-LIKE OS=Arabidopsis thaliana OX=3702 GN=FHL PE=1 SV=1
Bo7g014710	0.89	0.3	0.85	0	0.05	0	-3.6701	9.3071e-09	7.4863e-08	PREDICTED: glutamate receptor 3.1 isoform X1 [Brassica oleracea var. oleracea]	GO:0004930(G protein-coupled receptor activity);GO:0015276(ligand-gated ion channel activity);GO:0016021(integral component of membrane)	K05387	GRIP	http://www.genome.jp/dbget-bin/www_bget?ko:K05387	*	KOG1052	Glutamate-gated kainate-type ion channel receptor subunit GluR5 and related subunits	sp|Q7XJL2|GLR31_ARATH	Glutamate receptor 3.1 OS=Arabidopsis thaliana OX=3702 GN=GLR3.1 PE=2 SV=3
Bo3g175630	45.72	142.67	63.61	2.17	1.46	3.58	-4.0711	1.6200e-14	2.4197e-13	xyloglucan endotransglucosylase/hydrolase protein 24 [Brassica rapa]	GO:0004553(hydrolase activity, hydrolyzing O-glycosyl compounds);GO:0005618(cell wall);GO:0010411(xyloglucan metabolic process);GO:0016762(xyloglucan:xyloglucosyl transferase activity);GO:0042546(cell wall biogenesis);GO:0048046(apoplast);GO:0071555(cell wall organization)	K08235	E2.4.1.207	http://www.genome.jp/dbget-bin/www_bget?ko:K08235	*	*	*	sp|P24806|XTH24_ARATH	Xyloglucan endotransglucosylase/hydrolase protein 24 OS=Arabidopsis thaliana OX=3702 GN=XTH24 PE=1 SV=2
Bo1g014320	0.48	0.27	0.4	2.89	4.11	1.52	3.0442	1.7804e-11	1.9676e-10	PREDICTED: probable xyloglucan endotransglucosylase/hydrolase protein 18 [Brassica oleracea var. oleracea]	GO:0004553(hydrolase activity, hydrolyzing O-glycosyl compounds);GO:0005618(cell wall);GO:0010411(xyloglucan metabolic process);GO:0016762(xyloglucan:xyloglucosyl transferase activity);GO:0042546(cell wall biogenesis);GO:0048046(apoplast);GO:0071555(cell wall organization)	K08235	E2.4.1.207	http://www.genome.jp/dbget-bin/www_bget?ko:K08235	*	*	*	sp|Q9M0D2|XTH18_ARATH	Probable xyloglucan endotransglucosylase/hydrolase protein 18 OS=Arabidopsis thaliana OX=3702 GN=XTH18 PE=2 SV=1
novel.35942	3.91	3.87	3.71	1.79	0.9	0.91	-1.1203	1.7462e-02	4.6597e-02	unnamed protein product [Brassica oleracea]	GO:0005739(mitochondrion);GO:0008150(biological_process)	*	*	*	*	*	*	sp|Q9SAB4|PPR33_ARATH	Pentatricopeptide repeat-containing protein At1g11630, mitochondrial OS=Arabidopsis thaliana OX=3702 GN=At1g11630 PE=1 SV=1
novel.24107	1.39	0.78	1.09	0.33	0.27	0.28	-1.3373	8.2881e-04	3.0528e-03	uncharacterized protein LOC111206904 [Brassica napus]	*	*	*	*	*	*	*	*	*
Bo8g067290	2.3	2.59	1.11	7.31	6.59	10.07	2.309	2.6592e-11	2.8846e-10	PREDICTED: mitochondrial import inner membrane translocase subunit TIM23-1-like [Brassica oleracea var. oleracea]	*	K17794	TIM23	http://www.genome.jp/dbget-bin/www_bget?ko:K17794	*	*	*	sp|Q9LNQ1|TI231_ARATH	Mitochondrial import inner membrane translocase subunit TIM23-1 OS=Arabidopsis thaliana OX=3702 GN=TIM23-1 PE=2 SV=1
Bo8g077210	25.35	22.02	22.51	36.43	34.51	37.06	1.0576	6.0404e-14	8.5174e-13	PREDICTED: gamma carbonic anhydrase-like 2, mitochondrial [Brassica oleracea var. oleracea]	GO:0005515(protein binding);GO:0005739(mitochondrion);GO:0005747(mitochondrial respiratory chain complex I);GO:0005774(vacuolar membrane);GO:0005829(cytosol);GO:0009507(chloroplast);GO:0009651(response to salt stress);GO:0009737(response to abscisic acid);GO:0009853(photorespiration);GO:0010228(vegetative to reproductive phase transition of meristem);GO:0031966(mitochondrial membrane);GO:0045271(…	*	*	*	*	*	*	sp|Q9SMN1|GCAL2_ARATH	Gamma carbonic anhydrase-like 2, mitochondrial OS=Arabidopsis thaliana OX=3702 GN=GAMMACAL2 PE=1 SV=1
Bo9g148120	44.85	85.96	20.05	145.47	115.11	123.92	1.6288	9.1619e-04	3.3479e-03	histone H2B.10 [Brassica rapa]	GO:0000786(nucleosome);GO:0003677(DNA binding);GO:0005634(nucleus);GO:0046982(protein heterodimerization activity)	K11252	H2B	http://www.genome.jp/dbget-bin/www_bget?ko:K11252	*	*	*	sp|Q9FFC0|H2B10_ARATH	Histone H2B.10 OS=Arabidopsis thaliana OX=3702 GN=At5g22880 PE=1 SV=3
Bo6g121880	11.96	9.43	11.18	23.87	24.36	25.26	1.6018	3.4486e-27	1.3073e-25	PREDICTED: probable pectin methyltransferase QUA2 [Brassica oleracea var. oleracea]	GO:0008168(methyltransferase activity);GO:0016021(integral component of membrane);GO:0032259(methylation)	*	*	*	*	*	*	sp|Q9C9Q8|PMTT_ARATH	Probable pectin methyltransferase QUA2 OS=Arabidopsis thaliana OX=3702 GN=QUA2 PE=1 SV=2
Bo9g120190	1.14	1.1	1.31	3.94	4.35	5.26	2.309	1.1157e-21	2.9628e-20	PREDICTED: glucan endo-1,3-beta-glucosidase 13 [Brassica oleracea var. oleracea]	GO:0004553(hydrolase activity, hydrolyzing O-glycosyl compounds);GO:0005975(carbohydrate metabolic process)	*	*	*	*	*	*	sp|Q9FJU9|E1313_ARATH	Glucan endo-1,3-beta-glucosidase 13 OS=Arabidopsis thaliana OX=3702 GN=At5g56590 PE=2 SV=1
Bo9g031090	4.02	3	3.64	5.55	8.94	4.2	1.2033	3.3423e-06	1.8865e-05	PREDICTED: uncharacterized protein LOC106313899 [Brassica oleracea var. oleracea]	GO:0016021(integral component of membrane)	*	*	*	*	*	*	sp|Q8LFX7|BDG1_ARATH	Probable lysophospholipase BODYGUARD 1 OS=Arabidopsis thaliana OX=3702 GN=BDG1 PE=2 SV=1
Bo6g015480	0.3	0.49	0.45	0	0	0	-2.4505	2.0350e-03	6.8810e-03	PREDICTED: agamous-like MADS-box protein AGL93 [Brassica oleracea var. oleracea]	GO:0003677(DNA binding);GO:0005634(nucleus);GO:0046983(protein dimerization activity)	*	*	*	*	*	*	sp|Q7X9N2|AGL53_ARATH	Agamous-like MADS-box protein AGL53 OS=Arabidopsis thaliana OX=3702 GN=AGL53 PE=1 SV=1
Bo2g010730	0.78	1.41	0.3	0.94	3.87	2.52	1.7067	2.0888e-03	7.0402e-03	unnamed protein product [Brassica oleracea]	GO:0005634(nucleus);GO:0005737(cytoplasm);GO:0005829(cytosol);GO:0005886(plasma membrane);GO:0009691(cytokinin biosynthetic process);GO:0016787(hydrolase activity);GO:0016799(hydrolase activity, hydrolyzing N-glycosyl compounds);GO:0042803(protein homodimerization activity)	*	*	*	*	*	*	sp|Q84MC2|LOG8_ARATH	Cytokinin riboside 5&apos;-monophosphate phosphoribohydrolase LOG8 OS=Arabidopsis thaliana OX=3702 GN=LOG8 PE=1 SV=1
Bo4g122870	111.15	111.55	83.15	311.29	287.75	281.93	1.9546	4.1637e-37	2.8707e-35	60S ribosomal protein L24-2 [Brassica rapa]	*	K02896	RP-L24e, RPL24	http://www.genome.jp/dbget-bin/www_bget?ko:K02896	ko03010(Ribosome)	KOG1723	60s ribosomal protein L30 isolog	sp|P38666|RL242_ARATH	60S ribosomal protein L24-2 OS=Arabidopsis thaliana OX=3702 GN=RPL24B PE=1 SV=2
Bo4g038770	40.85	48.56	52.96	157.49	132.72	126.88	1.9719	5.3305e-33	2.8786e-31	PREDICTED: uncharacterized protein LOC106336847 [Brassica oleracea var. oleracea]	GO:0004197(cysteine-type endopeptidase activity);GO:0016021(integral component of membrane);GO:0071586(CAAX-box protein processing)	*	*	*	*	*	*	*	*
Bo4g176400	3.18	2.19	1.66	6.68	3.2	4.81	1.4342	3.2826e-04	1.3127e-03	PREDICTED: uncharacterized protein LOC106339275 [Brassica oleracea var. oleracea]	*	*	*	*	*	*	*	*	*
Bo6g066620	28.05	27.77	23.95	40.62	40.68	39.71	1.0405	7.4061e-20	1.7134e-18	PREDICTED: UPF0160 protein-like [Brassica oleracea var. oleracea]	*	*	*	*	*	KOG2948	Predicted metal-binding protein	sp|Q9JK81|MYG1_MOUSE	UPF0160 protein MYG1, mitochondrial OS=Mus musculus OX=10090 GN=Myg1 PE=1 SV=1
Bo5g003340	0.11	0.37	0.2	0.35	0.45	1.2	1.7428	9.3038e-04	3.3957e-03	BnaC05g01390D [Brassica napus]	GO:0005634(nucleus);GO:0005737(cytoplasm);GO:0006606(protein import into nucleus);GO:0061608(nuclear import signal receptor activity)	*	*	*	*	KOG0166	Karyopherin (importin) alpha	sp|F4JL11|IMPA2_ARATH	Importin subunit alpha-2 OS=Arabidopsis thaliana OX=3702 GN=IMPA2 PE=1 SV=1
Bo3g148940	11.38	9.39	10.71	1.39	1.36	1.66	-2.3734	1.3805e-30	6.4844e-29	PREDICTED: uncharacterized protein LOC106329044 [Brassica oleracea var. oleracea]	*	*	*	*	*	*	*	*	*
Bo6g046650	15.18	13.33	13.33	3.94	4.88	4.83	-1.1993	5.2585e-08	3.8562e-07	PREDICTED: uncharacterized protein LOC106299992 isoform X1 [Brassica oleracea var. oleracea]	GO:0009642(response to light intensity)	*	*	*	*	*	*	*	*
Bo5g143200	388	316.53	354.1	765.23	649.94	641.2	1.5861	1.9586e-11	2.1548e-10	60S ribosomal protein L29-1 [Brassica rapa]	GO:0003735(structural constituent of ribosome);GO:0005840(ribosome);GO:0006412(translation)	K02905	RP-L29e, RPL29	http://www.genome.jp/dbget-bin/www_bget?ko:K02905	ko03010(Ribosome)	KOG3504	60S ribosomal protein L29	sp|Q9M7X7|RL291_ARATH	60S ribosomal protein L29-1 OS=Arabidopsis thaliana OX=3702 GN=RPL29A PE=1 SV=1
Bo4g195870	11.26	14.5	11.09	3.53	4.44	2.81	-1.3073	7.7194e-13	9.7016e-12	PREDICTED: O-glucosyltransferase rumi homolog [Brassica oleracea var. oleracea]	GO:0016021(integral component of membrane)	*	*	*	*	*	*	sp|Q8NBL1|PGLT1_HUMAN	Protein O-glucosyltransferase 1 OS=Homo sapiens OX=9606 GN=POGLUT1 PE=1 SV=1
Bo2g004070	32.39	25.64	35.13	9.67	10.37	10.15	-1.1791	6.0320e-12	6.9795e-11	PREDICTED: FAD synthase-like [Brassica oleracea var. oleracea]	GO:0003824(catalytic activity)	*	*	*	*	KOG2644	3'-phosphoadenosine 5'-phosphosulfate sulfotransferase (PAPS reductase)/FAD synthetase and related enzymes	sp|Q8NFF5|FAD1_HUMAN	FAD synthase OS=Homo sapiens OX=9606 GN=FLAD1 PE=1 SV=1
Bo1g039040	4.84	5.56	4.59	1.4	1.35	1.24	-1.4645	1.1257e-15	1.8635e-14	unnamed protein product, partial [Brassica oleracea]	*	K00327	POR	http://www.genome.jp/dbget-bin/www_bget?ko:K00327	*	KOG1159	NADP-dependent flavoprotein reductase	sp|Q9SB48|NCPR1_ARATH	NADPH--cytochrome P450 reductase 1 OS=Arabidopsis thaliana OX=3702 GN=ATR1 PE=1 SV=1
Bo3g068280	58.15	59.12	63.68	18.88	19	14.05	-1.5895	1.8662e-28	7.7407e-27	unnamed protein product, partial [Brassica oleracea]	*	K18666	ASCC1	http://www.genome.jp/dbget-bin/www_bget?ko:K18666	*	KOG2814	Transcription coactivator complex, P50 component (LigT RNA ligase/phosphodiesterase family)	sp|Q9D8Z1|ASCC1_MOUSE	Activating signal cointegrator 1 complex subunit 1 OS=Mus musculus OX=10090 GN=Ascc1 PE=1 SV=1
Bo2g092680	0.19	0.08	0.15	0.75	3	1.45	3.6287	7.2623e-11	7.4841e-10	PREDICTED: caffeic acid 3-O-methyltransferase-like [Brassica oleracea var. oleracea]	GO:0005634(nucleus);GO:0005829(cytosol);GO:0008152(metabolic process);GO:0008171(O-methyltransferase activity);GO:0008757(S-adenosylmethionine-dependent methyltransferase activity);GO:0019438(aromatic compound biosynthetic process);GO:0032259(methylation);GO:0046983(protein dimerization activity)	K13066	E2.1.1.68, COMT	http://www.genome.jp/dbget-bin/www_bget?ko:K13066	ko00940(Phenylpropanoid biosynthesis)	*	*	sp|Q9LPU8|IGMT4_ARATH	Indole glucosinolate O-methyltransferase 4 OS=Arabidopsis thaliana OX=3702 GN=IGMT4 PE=1 SV=1
Bo5g086590	13.99	13.33	14.31	5.44	4.01	3.19	-1.297	4.7411e-05	2.2059e-04	PREDICTED: uncharacterized protein LOC106294913 isoform X2 [Brassica oleracea var. oleracea]	GO:0009642(response to light intensity)	*	*	*	*	*	*	*	*
Bo7g093470	20.37	20.32	19.08	5	5.64	6.31	-1.3749	5.7419e-23	1.6758e-21	PREDICTED: gibberellin receptor GID1C [Brassica oleracea var. oleracea]	GO:0009939(positive regulation of gibberellic acid mediated signaling pathway);GO:0010476(gibberellin mediated signaling pathway);GO:0010629(negative regulation of gene expression);GO:0016787(hydrolase activity);GO:0048444(floral organ morphogenesis);GO:0048530(fruit morphogenesis)	K14493	GID1	http://www.genome.jp/dbget-bin/www_bget?ko:K14493	ko04075(Plant hormone signal transduction)	KOG1515	Arylacetamide deacetylase	sp|Q940G6|GID1C_ARATH	Gibberellin receptor GID1C OS=Arabidopsis thaliana OX=3702 GN=GID1C PE=1 SV=1
Bo3g145170	0.29	0.79	0.62	3.24	3.27	11.76	3.1407	4.7406e-08	3.5003e-07	PREDICTED: uncharacterized protein LOC106332949 [Brassica oleracea var. oleracea]	GO:0003674(molecular_function);GO:0005634(nucleus);GO:0008150(biological_process)	*	*	*	*	*	*	*	*
Bo5g030380	0.78	1.17	0.57	2.52	2.7	2.17	1.9447	2.4135e-12	2.8884e-11	PREDICTED: uncharacterized protein LOC106344155 [Brassica oleracea var. oleracea]	GO:0071249(cellular response to nitrate)	*	*	*	*	*	*	sp|A0A178VBJ0|APSR1_ARATH	Protein ALTERED PHOSPHATE STARVATION RESPONSE 1 OS=Arabidopsis thaliana OX=3702 GN=APSR1 PE=2 SV=1
Bo5g025310	1.78	2.26	1.76	30.87	32.43	24.2	4.3073	9.8540e-136	9.8190e-133	unnamed protein product, partial [Brassica oleracea]	GO:0003677(DNA binding);GO:0005634(nucleus)	*	*	*	*	*	*	sp|B3H5A8|RVE7_ARATH	Protein REVEILLE 7 OS=Arabidopsis thaliana OX=3702 GN=RVE7 PE=2 SV=1
novel.17403	476.29	463.22	491.88	141.34	129.23	108.98	-1.429	8.2003e-21	2.0489e-19	*	*	*	*	*	*	*	*	*	*
Bo4g053680	97.39	86.89	100.67	21.91	17.73	19.49	-1.8075	1.8798e-29	8.2638e-28	PREDICTED: transcription factor TCP10 [Brassica oleracea var. oleracea]	GO:0003700(DNA-binding transcription factor activity);GO:0009965(leaf morphogenesis);GO:0010150(leaf senescence);GO:0030154(cell differentiation);GO:0045962(positive regulation of development, heterochronic)	*	*	*	*	*	*	sp|O82277|TCP10_ARATH	Transcription factor TCP10 OS=Arabidopsis thaliana OX=3702 GN=TCP10 PE=1 SV=1
Bo3g010800	7.28	4.66	3.75	9.63	13.04	10.05	1.4417	6.4213e-04	2.4208e-03	unnamed protein product [Brassica oleracea]	*	*	*	*	*	*	*	*	*
Bo3g146500	30.51	29.29	29.62	8.49	13.23	10.58	-1.0248	2.9036e-09	2.4988e-08	PREDICTED: transcription factor bHLH144-like [Brassica oleracea var. oleracea]	GO:0046983(protein dimerization activity)	*	*	*	*	*	*	sp|Q9ASX9|BH144_ARATH	Transcription factor bHLH144 OS=Arabidopsis thaliana OX=3702 GN=BHLH144 PE=1 SV=1
Bo3g022050	26.18	19.92	26.06	51.56	45.49	43.41	1.3816	3.4554e-11	3.6947e-10	PREDICTED: ELAV-like protein 2 [Brassica oleracea var. oleracea]	GO:0003723(RNA binding)	*	*	*	*	KOG0145	RNA-binding protein ELAV/HU (RRM superfamily)	sp|Q9FIU6|ORRM2_ARATH	Organelle RRM domain-containing protein 2, mitochondrial OS=Arabidopsis thaliana OX=3702 GN=ORRM2 PE=1 SV=1
Bo3g177100	2.73	1.52	2.8	4.93	5.18	4.91	1.4711	2.6919e-07	1.7851e-06	PREDICTED: probable acyl-[acyl-carrier-protein]--UDP-N-acetylglucosamine O-acyltransferase, mitochondrial isoform X1 [Brassica oleracea var. oleracea]	GO:0008610(lipid biosynthetic process);GO:0008780(acyl-[acyl-carrier-protein]-UDP-N-acetylglucosamine O-acyltransferase activity)	K00677	lpxA	http://www.genome.jp/dbget-bin/www_bget?ko:K00677	*	*	*	sp|Q9SU91|LPXA_ARATH	Probable acyl-[acyl-carrier-protein]--UDP-N-acetylglucosamine O-acyltransferase, mitochondrial OS=Arabidopsis thaliana OX=3702 GN=LPXA PE=1 SV=1
Bo2g158590	33.66	27.78	21.41	5.56	5.68	4.8	-1.6208	4.7011e-13	6.0463e-12	PREDICTED: polyadenylate-binding protein-interacting protein 6-like [Brassica oleracea var. oleracea]	*	*	*	*	*	*	*	sp|Q6NQH9|CID6_ARATH	Polyadenylate-binding protein-interacting protein 6 OS=Arabidopsis thaliana OX=3702 GN=CID6 PE=2 SV=1
Bo1g019590	2.46	2.45	1.98	5.04	4.23	5.66	1.5467	9.6419e-15	1.4743e-13	unnamed protein product [Brassica oleracea]	*	K01756	purB, ADSL	http://www.genome.jp/dbget-bin/www_bget?ko:K01756	ko00250(Alanine, aspartate and glutamate metabolism);ko00230(Purine metabolism)	*	*	sp|P44797|PUR8_HAEIN	Adenylosuccinate lyase OS=Haemophilus influenzae (strain ATCC 51907 / DSM 11121 / KW20 / Rd) OX=71421 GN=purB PE=3 SV=1
novel.36417	14.89	12.1	10.37	0	1.54	1.17	-2.4603	1.9738e-04	8.2383e-04	*	*	*	*	*	*	*	*	*	*
Bo1g005550	4.52	4.18	3.48	9.15	6.45	7.01	1.3828	3.0750e-10	2.9632e-09	PREDICTED: monoacylglycerol lipase ABHD6-like isoform X1 [Brassica oleracea var. oleracea]	*	*	*	*	*	*	*	sp|Q8IUS5|EPHX4_HUMAN	Epoxide hydrolase 4 OS=Homo sapiens OX=9606 GN=EPHX4 PE=1 SV=2
Bo9g037370	286	194.59	276.32	76.15	89.83	81.6	-1.1688	1.2741e-11	1.4311e-10	1-aminocyclopropane-1-carboxylate oxidase [Brassica rapa]	GO:0016491(oxidoreductase activity);GO:0046872(metal ion binding)	K05933	E1.14.17.4	http://www.genome.jp/dbget-bin/www_bget?ko:K05933	ko00270(Cysteine and methionine metabolism)	*	*	sp|Q09052|ACCO1_BRAJU	1-aminocyclopropane-1-carboxylate oxidase OS=Brassica juncea OX=3707 GN=ACO PE=2 SV=1
Bo8g108420	38.19	30.54	9.97	3.15	12.98	7.67	-1.1526	1.4935e-02	4.0584e-02	PREDICTED: histone H3.v1-like [Brassica oleracea var. oleracea]	*	*	*	*	*	*	*	*	*
Bo6g117880	1.94	1.31	0.55	2.37	6.38	11.06	2.5242	1.3962e-07	9.6360e-07	PREDICTED: thaumatin-like protein isoform X1 [Brassica oleracea var. oleracea]	GO:0009506(plasmodesma)	*	*	*	*	*	*	sp|P50699|TLPH_ARATH	Thaumatin-like protein OS=Arabidopsis thaliana OX=3702 GN=At1g18250 PE=2 SV=2
novel.35665	1.27	1.77	2.11	0.35	0.54	0.63	-1.2667	7.4575e-03	2.1928e-02	uncharacterized protein LOC111205801 [Brassica napus]	*	*	*	*	*	*	*	*	*
Bo3g017140	3.95	3.01	1.41	0.06	1.16	0.1	-1.7217	8.4752e-03	2.4533e-02	PREDICTED: uncharacterized protein LOC106332013 [Brassica oleracea var. oleracea]	*	*	*	*	*	*	*	*	*
Bo9g163570	4.2	4.68	4.53	8.68	11.8	7.09	1.4473	1.5347e-12	1.8764e-11	PREDICTED: histone-lysine N-methyltransferase, H3 lysine-79 specific isoform X2 [Brassica oleracea var. oleracea]	*	*	*	*	*	*	*	*	*
Bo2g158880	2.92	1.78	2.54	0.67	0.47	0.7	-1.5639	3.0989e-06	1.7588e-05	PREDICTED: LOW QUALITY PROTEIN: G-type lectin S-receptor-like serine/threonine-protein kinase At4g11900 [Brassica oleracea var. oleracea]	GO:0004674(protein serine/threonine kinase activity);GO:0005516(calmodulin binding);GO:0005524(ATP binding);GO:0005576(extracellular region);GO:0005634(nucleus);GO:0005886(plasma membrane);GO:0006468(protein phosphorylation);GO:0016021(integral component of membrane);GO:0030246(carbohydrate binding);GO:0048544(recognition of pollen)	*	*	*	*	*	*	sp|Q9T058|Y4119_ARATH	G-type lectin S-receptor-like serine/threonine-protein kinase At4g11900 OS=Arabidopsis thaliana OX=3702 GN=At4g11900 PE=2 SV=1
Bo5g112460	19.14	18.6	14.02	29.51	32.06	32.75	1.2998	6.0799e-20	1.4183e-18	PREDICTED: cytosolic Fe-S cluster assembly factor NBP35 [Brassica oleracea var. oleracea]	GO:0005524(ATP binding);GO:0005737(cytoplasm);GO:0016226(iron-sulfur cluster assembly);GO:0046872(metal ion binding);GO:0051539(4 iron, 4 sulfur cluster binding)	*	*	*	*	KOG3022	Predicted ATPase, nucleotide-binding	sp|Q8H1Q2|NBP35_ARATH	Cytosolic Fe-S cluster assembly factor NBP35 OS=Arabidopsis thaliana OX=3702 GN=NBP35 PE=1 SV=1
Bo3g021230	122.87	109.2	101.25	353.47	415.12	387.58	2.2251	1.7890e-99	9.8513e-97	PREDICTED: heat shock protein 90-2-like [Brassica oleracea var. oleracea]	GO:0003729(mRNA binding);GO:0005515(protein binding);GO:0005524(ATP binding);GO:0005618(cell wall);GO:0005634(nucleus);GO:0005737(cytoplasm);GO:0005739(mitochondrion);GO:0005794(Golgi apparatus);GO:0005829(cytosol);GO:0006457(protein folding);GO:0006952(defense response);GO:0009408(response to heat);GO:0009414(response to water deprivation);GO:0009506(plasmodesma);GO:0009536(plastid);GO:0009651(r…	K04079	htpG, HSP90A	http://www.genome.jp/dbget-bin/www_bget?ko:K04079	ko04141(Protein processing in endoplasmic reticulum);ko04626(Plant-pathogen interaction)	KOG0019	Molecular chaperone (HSP90 family)	sp|P55737|HS902_ARATH	Heat shock protein 90-2 OS=Arabidopsis thaliana OX=3702 GN=HSP90-2 PE=1 SV=1
Bo8g102600	100.08	89.09	86.74	179.13	192.92	187.1	1.4616	2.9363e-21	7.5530e-20	60S ribosomal protein L31-1 [Brassica rapa]	GO:0003735(structural constituent of ribosome);GO:0005840(ribosome);GO:0006412(translation)	K02910	RP-L31e, RPL31	http://www.genome.jp/dbget-bin/www_bget?ko:K02910	ko03010(Ribosome)	KOG0893	60S ribosomal protein L31	sp|Q9SLL7|RL311_ARATH	60S ribosomal protein L31-1 OS=Arabidopsis thaliana OX=3702 GN=RPL31A PE=3 SV=1
Bo3g053140	1.47	1.73	1.3	0.4	0.46	0.43	-1.2831	1.9228e-04	8.0440e-04	unnamed protein product [Brassica oleracea]	GO:0016021(integral component of membrane);GO:0022857(transmembrane transporter activity)	*	*	*	*	*	*	sp|Q9M129|WTR30_ARATH	WAT1-related protein At4g01450 OS=Arabidopsis thaliana OX=3702 GN=At4g01450 PE=2 SV=1
Bo9g109790	3.14	2.83	2.59	0.59	1.18	0.86	-1.2154	2.0487e-04	8.5219e-04	PREDICTED: spermine synthase [Brassica oleracea var. oleracea]	GO:0006596(polyamine biosynthetic process);GO:0016740(transferase activity)	K00797	speE, SRM	http://www.genome.jp/dbget-bin/www_bget?ko:K00797	ko00330(Arginine and proline metabolism);ko00270(Cysteine and methionine metabolism);ko00480(Glutathione metabolism)	KOG1562	Spermidine synthase	sp|Q94BN2|SPSY_ARATH	Spermine synthase OS=Arabidopsis thaliana OX=3702 GN=SPMS PE=1 SV=1
Bo1g139320	85.42	89.31	78.01	152.93	157.29	149.12	1.2957	3.8535e-33	2.1027e-31	nascent polypeptide-associated complex subunit alpha-like protein 1 [Brassica napus]	GO:0005854(nascent polypeptide-associated complex)	K03626	EGD2, NACA	http://www.genome.jp/dbget-bin/www_bget?ko:K03626	*	KOG2239	Transcription factor containing NAC and TS-N domains	sp|Q9LHG9|NACA1_ARATH	Nascent polypeptide-associated complex subunit alpha-like protein 1 OS=Arabidopsis thaliana OX=3702 GN=At3g12390 PE=1 SV=1
Bo5g140100	0.8	0.61	0.59	0.24	0.22	0.12	-1.161	1.1260e-02	3.1542e-02	PREDICTED: uncharacterized protein At1g04910 [Brassica oleracea var. oleracea]	GO:0006004(fucose metabolic process);GO:0016021(integral component of membrane);GO:0016757(transferase activity, transferring glycosyl groups)	*	*	*	*	*	*	sp|Q9SFC4|OFT24_ARATH	O-fucosyltransferase 24 OS=Arabidopsis thaliana OX=3702 GN=OFUT24 PE=2 SV=1
Bo1g138410	8.35	6.59	7.31	2.36	2.84	1.82	-1.2059	3.4220e-10	3.2825e-09	unnamed protein product [Brassica oleracea]	*	*	*	*	*	*	*	sp|Q94AV5|WIP3_ARATH	WPP domain-interacting protein 3 OS=Arabidopsis thaliana OX=3702 GN=WIP3 PE=1 SV=1
Bo6g018220	11.05	5.67	4.51	0.51	0.8	0.63	-2.7925	9.2200e-12	1.0491e-10	PREDICTED: dehydration-responsive protein RD22-like [Brassica oleracea var. oleracea]	*	*	*	*	*	*	*	sp|O65009|BNM2A_BRANA	BURP domain-containing protein BNM2A OS=Brassica napus OX=3708 GN=BNM2A PE=2 SV=1
Bo3g092100	0.46	1.24	0.61	0.06	0.07	0.1	-2.6396	4.2233e-08	3.1400e-07	PREDICTED: disease resistance protein RPS4 [Brassica oleracea var. oleracea]	*	*	*	*	*	*	*	sp|Q9FHF0|RPS4B_ARATH	Disease resistance protein RPS4B OS=Arabidopsis thaliana OX=3702 GN=RPS4B PE=1 SV=1
Bo3g139950	2.35	1.89	1.6	0.45	0.91	0.51	-1.1084	4.9224e-03	1.5154e-02	BnaCnng04810D [Brassica napus]	GO:0016021(integral component of membrane)	*	*	*	*	*	*	sp|O82343|Y2626_ARATH	BTB/POZ domain-containing protein At2g46260 OS=Arabidopsis thaliana OX=3702 GN=At2g46260 PE=1 SV=2
Bo1g053210	3.73	2.66	3.49	1	1.45	1.03	-1.0367	1.8342e-04	7.6993e-04	PREDICTED: uncharacterized protein DDB_G0284459-like [Brassica oleracea var. oleracea]	GO:0016021(integral component of membrane)	*	*	*	*	*	*	*	*
Bo3g045200	39.27	36.8	34.15	98.83	108.52	106.23	1.9395	7.9793e-81	2.6931e-78	unnamed protein product [Brassica oleracea]	GO:0005789(endoplasmic reticulum membrane);GO:0016021(integral component of membrane)	*	*	*	*	*	*	sp|Q9SUT9|RTNLB_ARATH	Reticulon-like protein B2 OS=Arabidopsis thaliana OX=3702 GN=RTNLB2 PE=1 SV=1
Bo1g046450	2.27	2.22	1.81	6.03	4.63	4.62	1.7041	2.2021e-16	3.8593e-15	PREDICTED: 25S rRNA (cytosine-C(5))-methyltransferase nop2 [Brassica oleracea var. oleracea]	GO:0003723(RNA binding);GO:0006364(rRNA processing);GO:0008757(S-adenosylmethionine-dependent methyltransferase activity);GO:0032259(methylation)	K14835	NOP2	http://www.genome.jp/dbget-bin/www_bget?ko:K14835	*	KOG2198	tRNA cytosine-5-methylases and related enzymes of the NOL1/NOP2/sun superfamily	sp|Q8VYM6|NOP2B_ARATH	26S rRNA (cytosine-C(5))-methyltransferase NOP2B OS=Arabidopsis thaliana OX=3702 GN=NOP2B PE=1 SV=1
Bo04609s010	0.22	0.07	0.12	0.91	0.6	0.95	2.2476	1.0580e-03	3.8117e-03	unnamed protein product [Brassica oleracea]	*	K03798	ftsH, hflB	http://www.genome.jp/dbget-bin/www_bget?ko:K03798	*	KOG0731	AAA+-type ATPase containing the peptidase M41 domain	sp|Q1PDW5|FTSH6_ARATH	ATP-dependent zinc metalloprotease FTSH 6, chloroplastic OS=Arabidopsis thaliana OX=3702 GN=FTSH6 PE=2 SV=1
Bo5g030690	41.85	23.66	33.53	3.97	4.7	4.59	-2.4215	5.1948e-30	2.3529e-28	PREDICTED: monosaccharide-sensing protein 1 [Brassica oleracea var. oleracea]	GO:0016021(integral component of membrane);GO:0022857(transmembrane transporter activity)	*	*	*	*	KOG0254	Predicted transporter (major facilitator superfamily)	sp|Q96290|MSSP1_ARATH	Monosaccharide-sensing protein 1 OS=Arabidopsis thaliana OX=3702 GN=MSSP1 PE=1 SV=2
Bo5g034160	19.08	16.01	20.54	6.34	5.05	5.9	-1.2149	3.3965e-11	3.6381e-10	PREDICTED: wall-associated receptor kinase 5-like [Brassica oleracea var. oleracea]	GO:0004672(protein kinase activity);GO:0005509(calcium ion binding);GO:0005524(ATP binding);GO:0016021(integral component of membrane);GO:0030247(polysaccharide binding)	*	*	*	*	*	*	sp|Q9LMP1|WAK2_ARATH	Wall-associated receptor kinase 2 OS=Arabidopsis thaliana OX=3702 GN=WAK2 PE=1 SV=1
Bo7g081420	5.33	5.14	4.43	11.79	10.08	11.34	1.5918	5.7276e-23	1.6739e-21	PREDICTED: putative G3BP-like protein [Brassica oleracea var. oleracea]	*	*	*	*	*	KOG2104	Nuclear transport factor 2	sp|Q9FME2|NTF2_ARATH	Nuclear transport factor 2 OS=Arabidopsis thaliana OX=3702 GN=NTF2 PE=1 SV=1
Bo3g061900	182.35	194.57	156.82	285.77	281.97	285.17	1.1149	6.0762e-18	1.2173e-16	unnamed protein product, partial [Brassica oleracea]	GO:0003735(structural constituent of ribosome);GO:0005737(cytoplasm);GO:0005794(Golgi apparatus);GO:0005840(ribosome);GO:0005886(plasma membrane);GO:0006412(translation);GO:0015935(small ribosomal subunit);GO:0022626(cytosolic ribosome);GO:0022627(cytosolic small ribosomal subunit);GO:0042788(polysomal ribosome)	K02973	RP-S23e, RPS23	http://www.genome.jp/dbget-bin/www_bget?ko:K02973	ko03010(Ribosome)	KOG1750	Mitochondrial/chloroplast ribosomal protein S12	sp|P49201|RS232_ARATH	40S ribosomal protein S23-2 OS=Arabidopsis thaliana OX=3702 GN=RPS23B PE=2 SV=2
Bo2g097500	159.83	138.42	141	236.18	281.01	263.82	1.3678	6.2649e-10	5.8355e-09	PREDICTED: probable 26S proteasome complex subunit sem1-2 [Brassica oleracea var. oleracea]	GO:0006406(mRNA export from nucleus);GO:0008541(proteasome regulatory particle, lid subcomplex);GO:0043248(proteasome assembly)	K10881	SHFM1, DSS1	http://www.genome.jp/dbget-bin/www_bget?ko:K10881	ko03050(Proteasome);ko03440(Homologous recombination)	*	*	sp|Q9XIR8|SEM11_ARATH	Protein DELETION OF SUV3 SUPPRESSOR 1(I) OS=Arabidopsis thaliana OX=3702 GN=DSS1(I) PE=1 SV=1
Bo4g173560	0.23	0.15	0.25	1.49	2.56	2.02	3.5009	1.2014e-17	2.3398e-16	PREDICTED: probable 2-oxoacid dependent dioxygenase [Brassica oleracea var. oleracea]	GO:0016491(oxidoreductase activity);GO:0046872(metal ion binding)	*	*	*	*	*	*	sp|Q9SKK4|GSL_ARATH	Probable 2-oxoacid dependent dioxygenase OS=Arabidopsis thaliana OX=3702 GN=GSL-OH PE=1 SV=1
Bo3g061770	9.98	8.5	10.2	28.88	30.89	26.56	2.004	5.7922e-50	7.6955e-48	PREDICTED: threonine dehydratase biosynthetic, chloroplastic-like [Brassica oleracea var. oleracea]	GO:0004794(L-threonine ammonia-lyase activity);GO:0009097(isoleucine biosynthetic process)	K01754	E4.3.1.19, ilvA, tdcB	http://www.genome.jp/dbget-bin/www_bget?ko:K01754	ko00260(Glycine, serine and threonine metabolism);ko00290(Valine, leucine and isoleucine biosynthesis)	KOG1251	Serine racemase	sp|Q9ZSS6|THD1_ARATH	Threonine dehydratase biosynthetic, chloroplastic OS=Arabidopsis thaliana OX=3702 GN=OMR1 PE=1 SV=1
novel.12289	1.48	1.73	2.52	0.06	0.48	0	-2.2401	4.7997e-04	1.8589e-03	*	*	*	*	*	*	*	*	*	*
Bo2g085140	124.56	143.61	123.53	218.59	183.19	191.63	1.0353	9.8023e-13	1.2217e-11	unnamed protein product, partial [Brassica oleracea]	GO:0000786(nucleosome);GO:0003677(DNA binding);GO:0005634(nucleus);GO:0016021(integral component of membrane);GO:0046982(protein heterodimerization activity)	K11253	H3	http://www.genome.jp/dbget-bin/www_bget?ko:K11253	*	KOG1745	Histones H3 and H4	sp|P59169|H33_ARATH	Histone H3.3 OS=Arabidopsis thaliana OX=3702 GN=HTR4 PE=1 SV=2
novel.16415	6.46	8.42	7.34	18.56	19.66	18.27	1.7721	9.9066e-35	6.0000e-33	PREDICTED: uncharacterized protein LOC106295969 [Brassica oleracea var. oleracea]	GO:0003735(structural constituent of ribosome);GO:0005840(ribosome);GO:0006412(translation)	*	*	*	*	*	*	sp|P62659|RS18_THET2	30S ribosomal protein S18 OS=Thermus thermophilus (strain HB27 / ATCC BAA-163 / DSM 7039) OX=262724 GN=rpsR PE=1 SV=2
Bo9g175060	0	0.03	0	0.57	0.26	0.16	3.0981	5.0437e-05	2.3360e-04	PREDICTED: cytosolic sulfotransferase 15-like [Brassica oleracea var. oleracea]	GO:0008146(sulfotransferase activity)	*	*	*	*	KOG1584	Sulfotransferase	sp|Q8L5A7|SOT15_ARATH	Cytosolic sulfotransferase 15 OS=Arabidopsis thaliana OX=3702 GN=SOT15 PE=1 SV=1
Bo9g176240	10.64	9.55	8.58	29.9	25.17	24.63	1.8843	1.3283e-32	6.9927e-31	hypothetical protein F2Q68_00023205 [Brassica cretica]	*	K14842	NSA2	http://www.genome.jp/dbget-bin/www_bget?ko:K14842	*	KOG3163	Uncharacterized conserved protein related to ribosomal protein S8E	sp|O95478|NSA2_HUMAN	Ribosome biogenesis protein NSA2 homolog OS=Homo sapiens OX=9606 GN=NSA2 PE=1 SV=1
Bo3g004570	3.64	3.79	2.13	7.87	5.33	6.29	1.4523	3.0282e-08	2.2909e-07	PREDICTED: uncharacterized acetyltransferase At3g50280-like [Brassica oleracea var. oleracea]	GO:0016747(transferase activity, transferring acyl groups other than amino-acyl groups)	*	*	*	*	*	*	sp|Q9SND9|Y3028_ARATH	Uncharacterized acetyltransferase At3g50280 OS=Arabidopsis thaliana OX=3702 GN=At3g50280 PE=3 SV=1
Bo3g036600	96.99	94.76	95.6	163.27	144.01	202.45	1.3586	4.6723e-11	4.9341e-10	60S ribosomal protein L38 [Brassica rapa]	GO:0003735(structural constituent of ribosome);GO:0005737(cytoplasm);GO:0005829(cytosol);GO:0005840(ribosome);GO:0006412(translation);GO:0022618(ribonucleoprotein complex assembly);GO:0022625(cytosolic large ribosomal subunit);GO:0022626(cytosolic ribosome)	K02923	RP-L38e, RPL38	http://www.genome.jp/dbget-bin/www_bget?ko:K02923	ko03010(Ribosome)	KOG3499	60S ribosomal protein L38	sp|O22860|RL38_ARATH	60S ribosomal protein L38 OS=Arabidopsis thaliana OX=3702 GN=RPL38A PE=3 SV=1
novel.4376	1.27	1.3	1.14	0.09	0.13	0.32	-2.0584	3.8594e-04	1.5244e-03	hypothetical protein F2Q69_00019419 [Brassica cretica]	*	*	*	*	*	*	*	*	*
Bo8g058190	0	0	0	0.52	0.9	4.26	4.7877	6.5989e-11	6.8291e-10	PREDICTED: F-box protein PP2-B15 [Brassica oleracea var. oleracea]	*	*	*	*	*	*	*	sp|O80494|P2B15_ARATH	F-box protein PP2-B15 OS=Arabidopsis thaliana OX=3702 GN=PP2B15 PE=2 SV=2
Bo8g025760	3.7	3.61	3.65	9.13	11.13	10.43	1.8958	2.4762e-26	8.8879e-25	PREDICTED: annexin D1-like [Brassica oleracea var. oleracea]	GO:0005509(calcium ion binding);GO:0005544(calcium-dependent phospholipid binding)	*	*	*	*	KOG0819	Annexin	sp|Q9SYT0|ANXD1_ARATH	Annexin D1 OS=Arabidopsis thaliana OX=3702 GN=ANN1 PE=1 SV=1
Bo5g030410	121.47	114.73	121.98	37.24	42.2	37.73	-1.1691	7.9195e-30	3.5638e-28	PREDICTED: probable acyl-activating enzyme 1, peroxisomal [Brassica oleracea var. oleracea]	GO:0003824(catalytic activity);GO:0005777(peroxisome)	*	*	*	*	*	*	sp|F4HUK6|AAE1_ARATH	Probable acyl-activating enzyme 1, peroxisomal OS=Arabidopsis thaliana OX=3702 GN=AAE1 PE=2 SV=1
Bo8g100500	46.18	36.9	41.94	88.89	70.74	70.7	1.3147	1.9964e-15	3.2271e-14	PREDICTED: polyadenylate-binding protein 4-like [Brassica oleracea var. oleracea]	GO:0003723(RNA binding);GO:0005737(cytoplasm);GO:1990904(ribonucleoprotein complex)	K13126	PABPC	http://www.genome.jp/dbget-bin/www_bget?ko:K13126	ko03018(RNA degradation);ko03013(RNA transport);ko03015(mRNA surveillance pathway)	KOG0123	Polyadenylate-binding protein (RRM superfamily)	sp|O22173|PABP4_ARATH	Polyadenylate-binding protein 4 OS=Arabidopsis thaliana OX=3702 GN=PAB4 PE=1 SV=1
Bo2g041780	11.04	12.07	7.77	22.99	23.56	21.75	1.5707	7.2095e-17	1.3130e-15	PREDICTED: uncharacterized protein LOC106321921 [Brassica oleracea var. oleracea]	*	*	*	*	*	*	*	sp|Q8VYN9|PHO32_ARATH	Universal stress protein PHOS32 OS=Arabidopsis thaliana OX=3702 GN=PHOS32 PE=1 SV=1
Bo3g003470	21.74	20.79	20.98	31.52	33.68	30.64	1.0307	3.3612e-23	9.9979e-22	PREDICTED: anthranilate synthase alpha subunit 1, chloroplastic isoform X2 [Brassica oleracea var. oleracea]	GO:0000162(tryptophan biosynthetic process);GO:0004049(anthranilate synthase activity)	K01657	trpE	http://www.genome.jp/dbget-bin/www_bget?ko:K01657	ko00400(Phenylalanine, tyrosine and tryptophan biosynthesis)	KOG1223	Isochorismate synthase	sp|P32068|TRPE_ARATH	Anthranilate synthase alpha subunit 1, chloroplastic OS=Arabidopsis thaliana OX=3702 GN=ASA1 PE=1 SV=1
Bo7g064880	5.74	5.36	5.94	1.7	2.08	1.58	-1.2104	9.1438e-11	9.3222e-10	PREDICTED: pentatricopeptide repeat-containing protein At5g66520 [Brassica oleracea var. oleracea]	GO:0008270(zinc ion binding);GO:0009507(chloroplast);GO:0016554(cytidine to uridine editing);GO:1900865(chloroplast RNA modification)	*	*	*	*	*	*	sp|Q9FJY7|PP449_ARATH	Pentatricopeptide repeat-containing protein At5g66520 OS=Arabidopsis thaliana OX=3702 GN=PCMP-H61 PE=2 SV=1
novel.3059	5.21	6.13	6.21	1.64	1.06	1.28	-1.6404	1.4508e-07	9.9731e-07	Retrovirus-related Pol polyprotein from transposon TNT 1-94 [Vitis vinifera]	*	*	*	*	*	*	*	sp|P10978|POLX_TOBAC	Retrovirus-related Pol polyprotein from transposon TNT 1-94 OS=Nicotiana tabacum OX=4097 PE=2 SV=1
novel.35159	5.39	5.71	4.88	1.64	1.57	0.99	-1.3798	2.9407e-05	1.4206e-04	unnamed protein product [Microthlaspi erraticum]	*	*	*	*	*	*	*	*	*
Bo4g190350	1.6	2.01	1.95	2.73	3.46	2.86	1.1073	1.9485e-05	9.7181e-05	PREDICTED: pre-mRNA-splicing factor 38-like [Brassica oleracea var. oleracea]	*	K12849	PRPF38A	http://www.genome.jp/dbget-bin/www_bget?ko:K12849	ko03040(Spliceosome)	KOG2889	Predicted PRP38-like splicing factor	sp|Q8LB54|PRP38_ARATH	Pre-mRNA-splicing factor 38 OS=Arabidopsis thaliana OX=3702 GN=PRP38 PE=1 SV=1
Bo5g007480	0.52	0.49	1.01	1.03	1.18	1.39	1.1699	5.5356e-03	1.6811e-02	PREDICTED: protein ROOT PRIMORDIUM DEFECTIVE 1-like [Brassica oleracea var. oleracea]	*	*	*	*	*	*	*	sp|Q689D6|RPD1_ARATH	Protein ROOT PRIMORDIUM DEFECTIVE 1 OS=Arabidopsis thaliana OX=3702 GN=RPD1 PE=1 SV=1
Bo5g020550	46.06	43.88	39.47	87.53	83.38	77.47	1.3735	1.2715e-20	3.1340e-19	unnamed protein product, partial [Brassica oleracea]	GO:0005743(mitochondrial inner membrane);GO:0006122(mitochondrial electron transport, ubiquinol to cytochrome c);GO:0008121(ubiquinol-cytochrome-c reductase activity);GO:0070469(respiratory chain)	K00416	QCR6, UQCRH	http://www.genome.jp/dbget-bin/www_bget?ko:K00416	ko00190(Oxidative phosphorylation)	*	*	sp|Q0WWE3|QCR61_ARATH	Cytochrome b-c1 complex subunit 6-1, mitochondrial OS=Arabidopsis thaliana OX=3702 GN=QCR6-1 PE=1 SV=1
Bo01156s030	176.65	194.8	154.96	361.03	340.42	324.13	1.3971	1.6323e-24	5.2590e-23	60S ribosomal protein L12-2 [Brassica rapa]	GO:0000027(ribosomal large subunit assembly);GO:0003735(structural constituent of ribosome);GO:0005515(protein binding);GO:0005737(cytoplasm);GO:0005794(Golgi apparatus);GO:0005829(cytosol);GO:0005840(ribosome);GO:0006412(translation);GO:0015934(large ribosomal subunit);GO:0019843(rRNA binding);GO:0022625(cytosolic large ribosomal subunit);GO:0070180(large ribosomal subunit rRNA binding)	K02870	RP-L12e, RPL12	http://www.genome.jp/dbget-bin/www_bget?ko:K02870	ko03010(Ribosome)	KOG0886	40S ribosomal protein S2	sp|Q9LFH5|RL122_ARATH	60S ribosomal protein L12-2 OS=Arabidopsis thaliana OX=3702 GN=RPL12B PE=1 SV=1
Bo8g092180	8.8	7.47	8.97	2.09	2.23	2.42	-1.5206	5.6350e-09	4.6598e-08	PREDICTED: non-functional pseudokinase ZED1-like [Brassica oleracea var. oleracea]	GO:0004672(protein kinase activity);GO:0005524(ATP binding)	*	*	*	*	*	*	sp|Q8VZF4|ZRK3_ARATH	Serine/threonine-protein kinase ZRK3 OS=Arabidopsis thaliana OX=3702 GN=ZRK3 PE=1 SV=1
Bo9g002240	7.57	7.09	8.38	1.96	1.15	1.41	-1.9133	1.0722e-13	1.4761e-12	unnamed protein product [Brassica oleracea]	*	*	*	*	*	*	*	sp|Q2HIJ8|RHB1A_ARATH	Probable E3 ubiquitin-protein ligase RHB1A OS=Arabidopsis thaliana OX=3702 GN=RHB1A PE=2 SV=1
Bo1g007820	0.35	0	0	0.64	2.25	1.35	2.684	2.6698e-04	1.0862e-03	PREDICTED: uncharacterized protein LOC106299121 [Brassica oleracea var. oleracea]	*	*	*	*	*	*	*	*	*
Bo7g078070	5.23	5.49	4.76	45.18	49.62	55.5	3.6575	1.7457e-82	6.1393e-80	PREDICTED: probable E3 ubiquitin-protein ligase RHA2B [Brassica oleracea var. oleracea]	*	K16282	RHA2	http://www.genome.jp/dbget-bin/www_bget?ko:K16282	*	KOG0800	FOG: Predicted E3 ubiquitin ligase	sp|Q9ZU51|RHA2B_ARATH	E3 ubiquitin-protein ligase RHA2B OS=Arabidopsis thaliana OX=3702 GN=RHA2B PE=1 SV=2
Bo5g136590	1.52	2	1.41	2.74	3.83	4.19	1.5244	3.6545e-10	3.4974e-09	PREDICTED: uncharacterized protein LOC106343591 [Brassica oleracea var. oleracea]	GO:0016021(integral component of membrane)	*	*	*	*	*	*	*	*
Bo9g130820	3.49	2.58	2.93	0.56	0.87	1.04	-1.4078	3.9601e-08	2.9557e-07	PREDICTED: uncharacterized protein LOC106318908 [Brassica oleracea var. oleracea]	GO:0019538(protein metabolic process)	*	*	*	*	*	*	sp|Q9LU73|SMXL5_ARATH	Protein SMAX1-LIKE 5 OS=Arabidopsis thaliana OX=3702 GN=SMXL5 PE=2 SV=1
Bo5g079850	3.77	1.52	2.28	0	0	0	-1.9646	1.3695e-02	3.7596e-02	BnaC05g26570D [Brassica napus]	*	*	*	*	*	*	*	*	*
Bo5g152710	4.06	5.57	4.19	12.12	10.89	12.45	1.614	6.4890e-22	1.7521e-20	PREDICTED: RCC1 and BTB domain-containing protein 1 [Brassica oleracea var. oleracea]	*	*	*	*	*	KOG1426	FOG: RCC1 domain	sp|Q9FN03|UVR8_ARATH	Ultraviolet-B receptor UVR8 OS=Arabidopsis thaliana OX=3702 GN=UVR8 PE=1 SV=1
Bo8g106300	10.45	10.53	12.07	2.64	3.25	3.02	-1.4409	2.5256e-15	4.0529e-14	PREDICTED: serine carboxypeptidase-like 50 [Brassica oleracea var. oleracea]	GO:0004185(serine-type carboxypeptidase activity)	K09645	CPVL	http://www.genome.jp/dbget-bin/www_bget?ko:K09645	*	KOG1282	Serine carboxypeptidases (lysosomal cathepsin A)	sp|Q9M9Q6|SCP50_ARATH	Serine carboxypeptidase-like 50 OS=Arabidopsis thaliana OX=3702 GN=SCPL50 PE=2 SV=1
Bo8g102270	9.9	7.11	7.74	2.07	4.22	2.53	-1.0312	6.8116e-05	3.0879e-04	PREDICTED: tyrosine aminotransferase-like [Brassica oleracea var. oleracea]	GO:0006520(cellular amino acid metabolic process);GO:0008483(transaminase activity);GO:0009058(biosynthetic process);GO:0030170(pyridoxal phosphate binding)	K00815	TAT	http://www.genome.jp/dbget-bin/www_bget?ko:K00815	ko00270(Cysteine and methionine metabolism);ko00360(Phenylalanine metabolism);ko00400(Phenylalanine, tyrosine and tryptophan biosynthesis);ko00350(Tyrosine metabolism);ko00950(Isoquinoline alkaloid biosynthesis);ko00960(Tropane, piperidine and pyridine alkaloid biosynthesis);ko00130(Ubiquinone and other terpenoid-quinone biosynthesis)	KOG0257	Kynurenine aminotransferase, glutamine transaminase K	sp|Q9LVY1|TAT_ARATH	Tyrosine aminotransferase OS=Arabidopsis thaliana OX=3702 GN=TAT PE=2 SV=1
Bo4g187490	23.15	17.03	18.43	6.89	7.52	6.76	-1.0216	5.4182e-10	5.0877e-09	PREDICTED: ammonium transporter 2-like [Brassica oleracea var. oleracea]	GO:0008519(ammonium transmembrane transporter activity);GO:0016021(integral component of membrane)	K03320	amt, AMT, MEP	http://www.genome.jp/dbget-bin/www_bget?ko:K03320	*	KOG0682	Ammonia permease	sp|Q9M6N7|AMT2_ARATH	Ammonium transporter 2 OS=Arabidopsis thaliana OX=3702 GN=AMT2 PE=1 SV=2
Bo5g139370	21.05	20.94	20.85	91.38	96.27	96.85	2.6069	6.5939e-136	6.7308e-133	PREDICTED: hsp70 nucleotide exchange factor fes1-like [Brassica oleracea var. oleracea]	*	K09562	HSPBP1	http://www.genome.jp/dbget-bin/www_bget?ko:K09562	ko04141(Protein processing in endoplasmic reticulum)	KOG2160	Armadillo/beta-catenin-like repeat-containing protein	sp|Q4R588|HPBP1_MACFA	Hsp70-binding protein 1 OS=Macaca fascicularis OX=9541 GN=HSPBP1 PE=2 SV=1
Bo5g101160	0.03	0.03	0.09	2.52	3.51	3.21	5.4208	7.5369e-26	2.6418e-24	PREDICTED: transcription factor bHLH87 [Brassica oleracea var. oleracea]	GO:0046983(protein dimerization activity)	*	*	*	*	*	*	sp|Q8S3D2|BH087_ARATH	Transcription factor bHLH87 OS=Arabidopsis thaliana OX=3702 GN=BHLH87 PE=1 SV=1
Bo8g089780	2.93	4.23	2.49	1.22	0.69	0.71	-1.3337	2.3584e-04	9.6985e-04	PREDICTED: F-box/kelch-repeat protein At2g22050-like [Brassica oleracea var. oleracea]	*	*	*	*	*	*	*	sp|Q9ZVC1|FBK42_ARATH	Putative F-box/kelch-repeat protein At2g41360 OS=Arabidopsis thaliana OX=3702 GN=At2g41360 PE=4 SV=1
Bo1g040670	4.03	3.35	4.75	0.33	0.28	0.29	-3.1996	1.5397e-25	5.3168e-24	PREDICTED: putative clathrin assembly protein At4g25940 [Brassica oleracea var. oleracea]	GO:0005545(1-phosphatidylinositol binding);GO:0030136(clathrin-coated vesicle);GO:0030276(clathrin binding);GO:0048268(clathrin coat assembly)	K20044	PICALM	http://www.genome.jp/dbget-bin/www_bget?ko:K20044	*	KOG0251	Clathrin assembly protein AP180 and related proteins, contain ENTH domain	sp|Q8VYT2|CAP6_ARATH	Putative clathrin assembly protein At4g25940 OS=Arabidopsis thaliana OX=3702 GN=At4g25940 PE=2 SV=1
Bo2g158640	2.19	5.45	1.91	0.05	0.39	0.4	-2.653	2.0923e-06	1.2203e-05	PREDICTED: B3 domain-containing protein At5g25470-like [Brassica oleracea var. oleracea]	GO:0003677(DNA binding);GO:0005634(nucleus)	*	*	*	*	*	*	sp|Q1PDT6|Y5547_ARATH	B3 domain-containing protein At5g25470 OS=Arabidopsis thaliana OX=3702 GN=At5g25470 PE=2 SV=1
novel.4960	30.29	25.16	29.07	8.7	11.43	9.02	-1.093	7.1789e-10	6.6427e-09	uncharacterized protein LOC103874058 isoform X1 [Brassica rapa]	*	*	*	*	*	*	*	*	*
Bo4g115380	30.23	31.25	31.79	9.2	8.63	8.61	-1.2862	2.1621e-15	3.4856e-14	PREDICTED: uncharacterized protein LOC106341604 [Brassica oleracea var. oleracea]	GO:0016021(integral component of membrane)	*	*	*	*	*	*	*	*
Bo3g167550	4.88	5.3	7.15	0.64	0.42	0.29	-3.1262	1.3772e-23	4.2039e-22	PREDICTED: uncharacterized protein LOC106324599 [Brassica oleracea var. oleracea]	*	*	*	*	*	*	*	sp|P10978|POLX_TOBAC	Retrovirus-related Pol polyprotein from transposon TNT 1-94 OS=Nicotiana tabacum OX=4097 PE=2 SV=1
Bo1g063720	6.23	4.3	4.32	1.13	1.15	2.06	-1.3109	3.8068e-05	1.8031e-04	PREDICTED: NAC domain-containing protein 60 isoform X1 [Brassica oleracea var. oleracea]	GO:0003677(DNA binding);GO:0005623(cell);GO:0005634(nucleus);GO:0006355(regulation of transcription, DNA-templated);GO:0016021(integral component of membrane);GO:0071333(cellular response to glucose stimulus)	*	*	*	*	*	*	sp|Q9LXL9|NAC60_ARATH	NAC domain-containing protein 60 OS=Arabidopsis thaliana OX=3702 GN=NAC60 PE=2 SV=1
Bo8g102190	87.07	79.81	76.31	126.75	112.26	132.7	1.0924	6.4527e-09	5.2951e-08	PREDICTED: uncharacterized protein LOC106310073 [Brassica oleracea var. oleracea]	*	*	*	*	*	*	*	*	*
Bo9g111140	47.69	32.97	44.28	7.62	12.4	8.38	-1.6867	2.1178e-17	4.0288e-16	PREDICTED: probable pectinesterase/pectinesterase inhibitor 61 [Brassica oleracea var. oleracea]	GO:0004857(enzyme inhibitor activity);GO:0016021(integral component of membrane);GO:0030599(pectinesterase activity);GO:0042545(cell wall modification);GO:0045330(aspartyl esterase activity);GO:0045490(pectin catabolic process)	*	*	*	*	*	*	sp|Q9FK05|PME61_ARATH	Probable pectinesterase/pectinesterase inhibitor 61 OS=Arabidopsis thaliana OX=3702 GN=PME61 PE=2 SV=1
Bo4g190070	0.84	0.84	1.26	0.1	0.09	0.08	-2.3144	4.0120e-04	1.5794e-03	hypothetical protein BRARA_D02453, partial [Brassica rapa]	GO:0005634(nucleus);GO:0035556(intracellular signal transduction)	*	*	*	*	*	*	*	*
Bo4g120420	6.98	5.14	4.99	1.22	1.44	1.89	-1.4473	7.8214e-07	4.8494e-06	PREDICTED: uncharacterized protein LOC106337475 [Brassica oleracea var. oleracea]	*	*	*	*	*	*	*	*	*
Bo4g012840	6.79	3.1	3.18	1.26	1.57	0.62	-1.3693	4.2410e-04	1.6616e-03	PREDICTED: WAT1-related protein At2g40900-like [Brassica oleracea var. oleracea]	GO:0016021(integral component of membrane);GO:0022857(transmembrane transporter activity)	*	*	*	*	*	*	sp|F4IJ08|WTR15_ARATH	WAT1-related protein At2g40900 OS=Arabidopsis thaliana OX=3702 GN=At2g40900 PE=2 SV=1
Bo2g139010	5.77	4.53	7.84	0.16	0.21	0.28	-4.2221	1.3475e-41	1.1628e-39	unnamed protein product [Brassica oleracea]	GO:0004497(monooxygenase activity);GO:0005506(iron ion binding);GO:0016705(oxidoreductase activity, acting on paired donors, with incorporation or reduction of molecular oxygen);GO:0020037(heme binding)	K00517	E1.14.-.-	http://www.genome.jp/dbget-bin/www_bget?ko:K00517	*	*	*	sp|O65785|C71B3_ARATH	Cytochrome P450 71B3 OS=Arabidopsis thaliana OX=3702 GN=CYP71B3 PE=2 SV=2
Bo8g091780	1.04	0.68	0.85	0.09	0.19	0.26	-1.6738	7.5235e-04	2.8005e-03	PREDICTED: EGF domain-specific O-linked N-acetylglucosamine transferase isoform X1 [Brassica oleracea var. oleracea]	GO:0016021(integral component of membrane);GO:0016757(transferase activity, transferring glycosyl groups)	*	*	*	*	*	*	sp|Q9SS43|MUC21_ARATH	Xylan glycosyltransferase MUCI21 OS=Arabidopsis thaliana OX=3702 GN=MUCI21 PE=1 SV=1
Bo8g076970	5.22	6.73	4.96	1.53	1.11	1.35	-1.5918	1.7345e-09	1.5318e-08	PREDICTED: GDSL esterase/lipase At3g48460-like [Brassica oleracea var. oleracea]	GO:0016788(hydrolase activity, acting on ester bonds)	*	*	*	*	*	*	sp|Q9STM6|GDL57_ARATH	GDSL esterase/lipase At3g48460 OS=Arabidopsis thaliana OX=3702 GN=At3g48460 PE=2 SV=1
novel.31688	6.36	5.79	7.71	1.11	0.99	0.67	-2.3477	4.2091e-20	9.9578e-19	hypothetical protein 24.t00076 [Brassica oleracea]	*	*	*	*	*	*	*	*	*
Bo6g123910	15.33	12.98	11.97	30.21	27.68	24.56	1.4684	1.0864e-22	3.0930e-21	PREDICTED: inosine-5&apos;-monophosphate dehydrogenase 1 [Brassica oleracea var. oleracea]	GO:0000166(nucleotide binding);GO:0003938(IMP dehydrogenase activity);GO:0005829(cytosol);GO:0006177(GMP biosynthetic process);GO:0046872(metal ion binding)	K00088	guaB	http://www.genome.jp/dbget-bin/www_bget?ko:K00088	ko00230(Purine metabolism)	KOG2550	IMP dehydrogenase/GMP reductase	sp|P47996|IMDH1_ARATH	Inosine-5&apos;-monophosphate dehydrogenase 1 OS=Arabidopsis thaliana OX=3702 GN=IMPDH PE=2 SV=1
Bo1g147260	120.45	116.36	104.74	180.55	178.98	168.21	1.0813	5.4486e-11	5.7022e-10	small nuclear ribonucleoprotein SmD1a [Brassica rapa]	GO:0000387(spliceosomal snRNP assembly);GO:0005634(nucleus)	K11087	SNRPD1, SMD1	http://www.genome.jp/dbget-bin/www_bget?ko:K11087	ko03040(Spliceosome)	KOG3428	Small nuclear ribonucleoprotein SMD1 and related snRNPs	sp|Q9SSF1|SMD1A_ARATH	Small nuclear ribonucleoprotein SmD1a OS=Arabidopsis thaliana OX=3702 GN=SMD1A PE=3 SV=1
Bo6g031630	19.58	23.48	26.75	46.74	44.02	42.9	1.3699	4.8638e-15	7.6096e-14	PREDICTED: peptide methionine sulfoxide reductase B1, chloroplastic [Brassica oleracea var. oleracea]	GO:0006979(response to oxidative stress);GO:0009570(chloroplast stroma);GO:0030091(protein repair);GO:0033743(peptide-methionine );GO:0046872(metal ion binding)	K07305	msrB	http://www.genome.jp/dbget-bin/www_bget?ko:K07305	*	KOG0856	Predicted pilin-like transcription factor	sp|Q9C8M2|MSRB1_ARATH	Peptide methionine sulfoxide reductase B1, chloroplastic OS=Arabidopsis thaliana OX=3702 GN=MSRB1 PE=1 SV=1
Bo1g147570	1.38	1.88	1.37	2.84	2.55	2.86	1.2394	4.1157e-06	2.2847e-05	PREDICTED: thiamine-repressible mitochondrial transport protein THI74-like [Brassica oleracea var. oleracea]	GO:0016021(integral component of membrane);GO:0022857(transmembrane transporter activity)	K15289	SLC35F5	http://www.genome.jp/dbget-bin/www_bget?ko:K15289	*	KOG2765	Predicted membrane protein	sp|Q04083|THI74_YEAST	Thiamine-repressible mitochondrial transport protein THI74 OS=Saccharomyces cerevisiae (strain ATCC 204508 / S288c) OX=559292 GN=THI74 PE=1 SV=1
Bo3g119570	0.07	0.13	0.14	0	0	0	-2.0585	9.8624e-03	2.8055e-02	hypothetical protein DY000_02006777 [Brassica cretica]	*	*	*	*	*	*	*	*	*
Bo4g165160	6.67	7.79	7.9	3	1.59	1.63	-1.3275	1.9293e-05	9.6307e-05	PREDICTED: zinc finger protein ZAT5-like [Brassica oleracea var. oleracea]	GO:0003676(nucleic acid binding)	*	*	*	*	*	*	sp|Q681X4|ZAT5_ARATH	Zinc finger protein ZAT5 OS=Arabidopsis thaliana OX=3702 GN=ZAT5 PE=2 SV=1
Bo9g075870	0.86	0.99	1.99	9.36	9.48	16.82	3.4281	4.2296e-22	1.1532e-20	PREDICTED: allene oxide cyclase 3, chloroplastic [Brassica oleracea var. oleracea]	GO:0005774(vacuolar membrane);GO:0005886(plasma membrane);GO:0009620(response to fungus);GO:0009695(jasmonic acid biosynthetic process);GO:0046423(allene-oxide cyclase activity)	K10525	AOC	http://www.genome.jp/dbget-bin/www_bget?ko:K10525	ko00592(alpha-Linolenic acid metabolism)	*	*	sp|Q9LS01|AOC3_ARATH	Allene oxide cyclase 3, chloroplastic OS=Arabidopsis thaliana OX=3702 GN=AOC3 PE=2 SV=1
Bo7g087020	26.79	22.04	19.59	57.48	52.22	48.8	1.6489	5.1109e-30	2.3199e-28	PREDICTED: ABC transporter B family member 19 [Brassica oleracea var. oleracea]	GO:0005524(ATP binding);GO:0016021(integral component of membrane);GO:0016887(ATPase activity);GO:0042626(ATPase activity, coupled to transmembrane movement of substances)	K05658	ABCB1	http://www.genome.jp/dbget-bin/www_bget?ko:K05658	ko02010(ABC transporters)	*	*	sp|Q9LJX0|AB19B_ARATH	ABC transporter B family member 19 OS=Arabidopsis thaliana OX=3702 GN=ABCB19 PE=1 SV=1
Bo2g082410	1.83	1.74	1.72	3.52	4.96	5	1.7083	8.0054e-09	6.4879e-08	PREDICTED: protein TIFY 10B-like [Brassica oleracea var. oleracea]	*	K13464	JAZ	http://www.genome.jp/dbget-bin/www_bget?ko:K13464	ko04075(Plant hormone signal transduction)	*	*	sp|Q9S7M2|TI10B_ARATH	Protein TIFY 10B OS=Arabidopsis thaliana OX=3702 GN=TIFY10B PE=1 SV=1
Bo4g177530	6	1.07	4.7	0	0	0	-4.6023	2.1248e-10	2.0889e-09	PREDICTED: UDP-glycosyltransferase 74C1-like [Brassica oleracea var. oleracea]	GO:0016758(transferase activity, transferring hexosyl groups)	*	*	*	*	*	*	sp|Q9SKC1|U74C1_ARATH	UDP-glycosyltransferase 74C1 OS=Arabidopsis thaliana OX=3702 GN=UGT74C1 PE=2 SV=1
novel.1661	79.87	65.59	67.73	13.98	18.81	15.19	-1.6993	1.4936e-27	5.8312e-26	PREDICTED: U-box domain-containing protein 4-like [Tarenaya hassleriana]	*	*	*	*	*	*	*	sp|Q5XEZ8|PUB2_ARATH	U-box domain-containing protein 2 OS=Arabidopsis thaliana OX=3702 GN=PUB2 PE=2 SV=1
Bo7g118410	11.47	15.67	10.77	3.03	2.85	4.69	-1.4695	2.3063e-09	2.0046e-08	PREDICTED: CBS domain-containing protein CBSX1, chloroplastic-like [Brassica oleracea var. oleracea]	GO:0005623(cell);GO:0009507(chloroplast);GO:0045454(cell redox homeostasis)	*	*	*	*	*	*	sp|O23193|CBSX1_ARATH	CBS domain-containing protein CBSX1, chloroplastic OS=Arabidopsis thaliana OX=3702 GN=CBSX1 PE=1 SV=2
Bo9g149750	30.05	37.42	28.44	81.05	95.46	98.93	1.9205	2.7622e-50	3.7532e-48	PREDICTED: chaperone protein dnaJ 3-like [Brassica oleracea var. oleracea]	GO:0005524(ATP binding);GO:0006457(protein folding);GO:0009408(response to heat);GO:0031072(heat shock protein binding);GO:0046872(metal ion binding);GO:0051082(unfolded protein binding)	K09503	DNAJA2	http://www.genome.jp/dbget-bin/www_bget?ko:K09503	ko04141(Protein processing in endoplasmic reticulum)	KOG0713	Molecular chaperone (DnaJ superfamily)	sp|Q94AW8|DNAJ3_ARATH	Chaperone protein dnaJ 3 OS=Arabidopsis thaliana OX=3702 GN=ATJ3 PE=1 SV=2
Bo11282s010	5.11	3.24	3.77	12.1	11.2	5.88	1.6352	2.2844e-05	1.1251e-04	PREDICTED: probable carboxylesterase 13 [Brassica oleracea var. oleracea]	GO:0016787(hydrolase activity)	*	*	*	*	*	*	sp|Q9SMN0|CXE12_ARATH	Probable carboxylesterase 12 OS=Arabidopsis thaliana OX=3702 GN=CXE12 PE=1 SV=1
Bo1g108950	14.04	14.35	6.75	1.5	0.62	0.55	-2.6512	2.8689e-06	1.6362e-05	PREDICTED: uncharacterized protein LOC106338075 [Brassica oleracea var. oleracea]	*	*	*	*	*	*	*	*	*
Bo9g153690	181.54	162.54	155.84	252.96	246.8	240.92	1.0005	9.8113e-18	1.9251e-16	PREDICTED: elongation factor 1-beta 2-like [Brassica oleracea var. oleracea]	GO:0003746(translation elongation factor activity);GO:0005853(eukaryotic translation elongation factor 1 complex)	K03232	EEF1B	http://www.genome.jp/dbget-bin/www_bget?ko:K03232	*	KOG1668	Elongation factor 1 beta/delta chain	sp|Q84WM9|EF1B1_ARATH	Elongation factor 1-beta 1 OS=Arabidopsis thaliana OX=3702 GN=At5g12110 PE=2 SV=2
Bo3g141520	0.63	1.29	0	8.04	5.03	8.36	3.4049	3.5809e-10	3.4286e-09	PREDICTED: 60S ribosomal protein L17-1-like [Brassica oleracea var. oleracea]	GO:0003735(structural constituent of ribosome);GO:0006412(translation);GO:0015934(large ribosomal subunit)	K02880	RP-L17e, RPL17	http://www.genome.jp/dbget-bin/www_bget?ko:K02880	ko03010(Ribosome)	KOG3353	60S ribosomal protein L22	sp|Q93VI3|RL171_ARATH	60S ribosomal protein L17-1 OS=Arabidopsis thaliana OX=3702 GN=RPL17A PE=2 SV=1
novel.35085	21.75	23.36	26.56	5.95	6.24	4.79	-1.5568	2.4987e-09	2.1632e-08	PREDICTED: uncharacterized protein LOC106321137, partial [Brassica oleracea var. oleracea]	*	*	*	*	*	*	*	*	*
Bo9g014800	3.12	3.35	3.21	0	0	0.63	-2.3486	2.1955e-03	7.3612e-03	PREDICTED: uncharacterized protein LOC106317205 [Brassica oleracea var. oleracea]	GO:0016021(integral component of membrane)	*	*	*	*	*	*	*	*
Bo1g155100	2.41	3.44	3	0	0	0	-2.4324	2.2007e-03	7.3765e-03	gibberellin-regulated protein 5 [Brassica rapa]	GO:0005576(extracellular region);GO:0005618(cell wall);GO:0009408(response to heat);GO:0009506(plasmodesma);GO:0009740(gibberellic acid mediated signaling pathway);GO:0009751(response to salicylic acid);GO:0010286(heat acclimation)	*	*	*	*	*	*	sp|Q84J95|GASA5_ARATH	Gibberellin-regulated protein 5 OS=Arabidopsis thaliana OX=3702 GN=GASA5 PE=2 SV=1
Bo3g143050	14.5	11.2	12.18	1.74	2.64	2.5	-1.9996	2.1120e-22	5.9124e-21	PREDICTED: serine carboxypeptidase-like 45 [Brassica oleracea var. oleracea]	GO:0004185(serine-type carboxypeptidase activity)	K16297	SCPL-II	http://www.genome.jp/dbget-bin/www_bget?ko:K16297	*	*	*	sp|Q93Y09|SCP45_ARATH	Serine carboxypeptidase-like 45 OS=Arabidopsis thaliana OX=3702 GN=SCPL45 PE=2 SV=1
novel.5316	1.55	2.2	2.5	0.48	0.81	0.41	-1.2379	1.8486e-02	4.9015e-02	PREDICTED: uncharacterized protein LOC106323085 [Brassica oleracea var. oleracea]	*	*	*	*	*	*	*	*	*
Bo3g001690	2.94	2.45	2.85	0.73	0.94	0.45	-1.4475	4.5973e-07	2.9482e-06	PREDICTED: BEL1-like homeodomain protein 9 [Brassica oleracea var. oleracea]	GO:0000978(RNA polymerase II proximal promoter sequence-specific DNA binding);GO:0003677(DNA binding);GO:0003700(DNA-binding transcription factor activity);GO:0005515(protein binding);GO:0005634(nucleus);GO:0005829(cytosol);GO:0006355(regulation of transcription, DNA-templated);GO:0006357(regulation of transcription by RNA polymerase II);GO:0007389(pattern specification process);GO:0010051(xylem …	*	*	*	*	KOG0773	Transcription factor MEIS1 and related HOX domain proteins	sp|Q9LZM8|BLH9_ARATH	BEL1-like homeodomain protein 9 OS=Arabidopsis thaliana OX=3702 GN=BLH9 PE=1 SV=1
Bo8g028960	0.28	0.62	0.31	0.61	1.8	1.11	1.7743	1.0779e-04	4.7317e-04	hypothetical protein F2Q69_00059221 [Brassica cretica]	GO:0004497(monooxygenase activity);GO:0005506(iron ion binding);GO:0005576(extracellular region);GO:0009536(plastid);GO:0016021(integral component of membrane);GO:0016705(oxidoreductase activity, acting on paired donors, with incorporation or reduction of molecular oxygen);GO:0020037(heme binding)	*	*	*	*	*	*	sp|Q9FVS9|C96AF_ARATH	Alkane hydroxylase MAH1 OS=Arabidopsis thaliana OX=3702 GN=CYP96A15 PE=2 SV=1
Bo1g136160	1.31	1.31	1.35	0.2	0.06	0.32	-2.1253	5.1883e-05	2.3982e-04	unnamed protein product [Brassica oleracea]	*	K06892	F6H1	http://www.genome.jp/dbget-bin/www_bget?ko:K06892	ko00940(Phenylpropanoid biosynthesis)	*	*	sp|Q9LHN8|F6H1_ARATH	Feruloyl CoA ortho-hydroxylase 1 OS=Arabidopsis thaliana OX=3702 GN=F6&apos;H1 PE=1 SV=1
Bo8g117840	1.47	2.42	0.48	3.45	3.79	3.37	1.571	1.0309e-03	3.7231e-03	PREDICTED: histone H3-like centromeric protein HTR12 isoform X1 [Brassica oleracea var. oleracea]	GO:0000775(chromosome, centromeric region);GO:0000786(nucleosome);GO:0003677(DNA binding);GO:0005634(nucleus);GO:0009567(double fertilization forming a zygote and endosperm);GO:0034508(centromere complex assembly);GO:0046982(protein heterodimerization activity);GO:0051301(cell division);GO:0051307(meiotic chromosome separation)	K11253	H3	http://www.genome.jp/dbget-bin/www_bget?ko:K11253	*	KOG1745	Histones H3 and H4	sp|Q8RVQ9|HTR12_ARATH	Histone H3-like centromeric protein HTR12 OS=Arabidopsis thaliana OX=3702 GN=HTR12 PE=1 SV=3
Bo5g136600	64.89	68.77	64.93	15	26.74	21.74	-1.2048	2.1595e-12	2.6008e-11	PREDICTED: protein phosphatase 2C 37 [Brassica oleracea var. oleracea]	GO:0004722(protein serine/threonine phosphatase activity);GO:0046872(metal ion binding)	K14497	PP2C	http://www.genome.jp/dbget-bin/www_bget?ko:K14497	ko04016(MAPK signaling pathway - plant);ko04075(Plant hormone signal transduction)	*	*	sp|P49598|P2C37_ARATH	Protein phosphatase 2C 37 OS=Arabidopsis thaliana OX=3702 GN=PP2CA PE=1 SV=1
Bo3g149530	29.47	23.24	26.48	74.24	76.72	89.16	2.0087	5.7779e-41	4.7883e-39	PREDICTED: peptidyl-prolyl cis-trans isomerase CYP18-3 [Brassica oleracea var. oleracea]	GO:0000413(protein peptidyl-prolyl isomerization);GO:0001932(regulation of protein phosphorylation);GO:0003755(peptidyl-prolyl cis-trans isomerase activity);GO:0005737(cytoplasm);GO:0005794(Golgi apparatus);GO:0005829(cytosol);GO:0005886(plasma membrane);GO:0006457(protein folding);GO:0007165(signal transduction);GO:0009416(response to light stimulus);GO:0009507(chloroplast);GO:0009585(red, far-r…	K01802	E5.2.1.8	http://www.genome.jp/dbget-bin/www_bget?ko:K01802	*	KOG0865	Cyclophilin type peptidyl-prolyl cis-trans isomerase	sp|P34790|CP18C_ARATH	Peptidyl-prolyl cis-trans isomerase CYP18-3 OS=Arabidopsis thaliana OX=3702 GN=CYP18-3 PE=1 SV=1
Bo5g003680	13.58	17	15	4.45	4.85	4.33	-1.2894	1.4524e-12	1.7805e-11	PREDICTED: uncharacterized isomerase BH0283 [Brassica oleracea var. oleracea]	GO:0003824(catalytic activity);GO:0009058(biosynthetic process)	*	*	*	*	KOG3033	Predicted PhzC/PhzF-type epimerase	sp|Q9KG32|Y283_BACHD	Uncharacterized isomerase BH0283 OS=Bacillus halodurans (strain ATCC BAA-125 / DSM 18197 / FERM 7344 / JCM 9153 / C-125) OX=272558 GN=BH0283 PE=3 SV=1
Bo1g087490	0.13	0.19	0.07	1.31	1.21	1.51	3.5481	7.6195e-16	1.2755e-14	unnamed protein product [Brassica oleracea]	GO:0005524(ATP binding);GO:0016021(integral component of membrane);GO:0016887(ATPase activity);GO:0042626(ATPase activity, coupled to transmembrane movement of substances)	*	*	*	*	KOG0059	Lipid exporter ABCA1 and related proteins, ABC superfamily	sp|Q9FLT5|AB9A_ARATH	ABC transporter A family member 9 OS=Arabidopsis thaliana OX=3702 GN=ABCA9 PE=1 SV=1
novel.17671	3.63	4.02	3.66	0.44	0.56	0.55	-2.2488	9.5838e-08	6.7706e-07	hypothetical protein DY000_02064198 [Brassica cretica]	*	*	*	*	*	*	*	*	*
Bo9g032130	25.06	27.81	20.29	6.39	10.6	6.24	-1.1881	1.0856e-07	7.6103e-07	PREDICTED: early nodulin-like protein 1 [Brassica oleracea var. oleracea]	GO:0009055(electron transfer activity)	*	*	*	*	*	*	sp|P80728|MAVI_CUCPE	Mavicyanin OS=Cucurbita pepo OX=3663 PE=1 SV=1
Bo5g127640	13.26	10.59	12.09	3.27	4.66	1.8	-1.3566	2.1520e-05	1.0648e-04	hypothetical protein F2Q69_00031594 [Brassica cretica]	GO:0016021(integral component of membrane);GO:0046872(metal ion binding)	K15707	RNF170	http://www.genome.jp/dbget-bin/www_bget?ko:K15707	*	*	*	*	*
Bo2g146410	54.64	52.07	64.86	7.12	7.1	6.4	-2.5063	5.3495e-60	1.0317e-57	PREDICTED: cytochrome P450 81D11-like [Brassica oleracea var. oleracea]	GO:0004497(monooxygenase activity);GO:0005506(iron ion binding);GO:0016021(integral component of membrane);GO:0016705(oxidoreductase activity, acting on paired donors, with incorporation or reduction of molecular oxygen);GO:0020037(heme binding)	*	*	*	*	*	*	sp|Q9LHA1|C8D11_ARATH	Cytochrome P450 81D11 OS=Arabidopsis thaliana OX=3702 GN=CYP81D11 PE=2 SV=1
[truncated: 7,140 more rows]

## Sheet: downregulated genes in HCT
GeneID	H1CK2	H2CK2	H3CK2	H1CT2	H2CT2	H3CT2	logFC	Pvalue	FDR	NR_def	GO	KO_ID	KO_gene	KO_Hyperlink	KEGG_Pathway	KOG_ID	KOG_Description	Swiss-Prot_Id	Swiss-Prot_Annotation
[truncated: 4,129 more rows]

## Sheet: upregulated genes in HCT
GeneID	H1CK2	H2CK2	H3CK2	H1CT2	H2CT2	H3CT2	logFC	Pvalue	FDR	NR_def	GO	KO_ID	KO_gene	KO_Hyperlink	KEGG_Pathway	KOG_ID	KOG_Description	Swiss-Prot_Id	Swiss-Prot_Annotation
[truncated: 4,044 more rows]
