# Supplementary material for: Identification of Leaf Waxy Candidate Gene and Expression Changes in Related Genes in Response to Cold Stress of Cabbage (Brassica oleracea L.)
Source: Curr Issues Mol Biol. 2026 Jan 30;48(2):152. doi: 10.3390/cimb48020152 (PMC12939698; doi:10.3390/cimb48020152)
Supplement: Supplementary file 1 [file cimb-48-00152-s001.zip › supplementary table S6.xlsx]

## Sheet: Sheet1
Supplementary table S6. Differentially expressed genes involved in the wax formation under cold stress.
GeneID	H1CK2	H2CK2	H3CK2	H1CT2	H2CT2	H3CT2	KO_gene	KEGG_Pathway
Bo1g139700	0.43	0.15	0.23	0	0	0	FAR	ko00073
Bo2g068430	9.41	7.23	8.54	0.32	1.2	0.72	PXG	ko00073
Bo2g005360	0.3	1.15	0.23	0.04	0.01	0.08	TGL4	ko00592
Bo2g050630	0.03	0.12	0.32	0.01	0	0	LOX2S	ko00591
Bo3g123410	0.36	0.25	0.28	0	0.04	0	FAR	ko00073
Bo3g113750	2.03	3.39	3.35	0.5	0.54	0.16	E1.2.1.3	ko00071
Bo5g155180	0.1	0.48	0.13	0	0	0	DOX1	ko00592
Bo5g146580	5.37	5.66	2.28	0.3	0.45	1.47	DOX1	ko00592
Bo9g076040	0.89	0.76	1.41	0.06	0.33	0.06	CYP86B1	ko00073
novel.14461	16.62	8.78	10.34	0.99	1.98	0	ACSL	ko00071
Bo4g004690	0.73	0.93	0.58	0.07	0.23	0.13	ACSL	ko00071
Bo9g069740	87.85	83.29	64.19	15.95	18.62	17.32	atoB	ko00071
Bo2g091100	61.05	65.34	49.67	12.29	14.43	13.86	OPR	ko00592
Bo5g146590	15.31	27.95	15.21	3.07	6.52	4.78	DOX1	ko00592
Bo7g077530	0.46	0.92	0.94	0.18	0.17	0.06	PPT	ko00062
Bo6g064900	1.01	0.95	0.72	0.22	0.2	0.16	HHT1	ko00073
Bo9g163350	5.65	4.49	2.71	1	1.42	1.21	FAB2	ko01040
Bo9g148400	2.34	1.97	1.77	0.36	0.75	0.68	FAR	ko00073
Bo9g030940	3.88	5.08	4.73	1.26	2.11	1.58	ACSL	ko00071
Bo4g020990	91.49	95.8	100.2	157.91	137.52	138.5	FAB2	ko01040
Bo4g181650	9	10.33	10.22	14.25	14.51	16.41	ACAA1	ko00592
Bo6g096080	16.02	17.08	18.24	25.02	29.44	28.52	KCS	ko00062
Bo6g088140	7.38	12.58	5.46	8.28	17.46	16.11	ACE	ko00073
Bo5g002690	7.17	8.72	8.15	13.03	17.97	12.65	KCS	ko00062
Bo7g117850	24.33	40.58	19.93	42.63	59.07	52.55	E1.2.1.3	ko00071
Bo3g100490	6.85	9.73	6.14	14.62	12.8	13.37	ACOX1	ko00592
Bo8g104870	2.09	2.94	1.78	4.02	4.51	4.34	LOX2S	ko00591
Bo9g163590	13.58	13.4	12.91	24.36	27.56	24.37	CER10	ko01040;ko00062
Bo9g181450	2.02	2.06	1.53	4.47	2.8	4	TGL4	ko00591
Bo2g056010	0.72	0.67	0.6	1.42	1.32	1.49	LOX2S	ko00591
Bo3g010830	5.39	5.9	5.05	13.03	10.26	11.88	CER10	ko01040;ko00062
Bo5g039830	2.64	2.63	2.13	5.59	6.49	4.73	E1.2.1.3	ko00071
Bo9g181470	7.83	9.27	6.51	21.93	16.44	15.61	TGL4	ko00591
Bo1g026920	1.02	0.56	0.9	1.58	2.65	1.85	frmA	ko00071
Bo3g081900	0.47	0.92	0.54	1.83	1.17	1.85	ACSL	ko00071
Bo5g007430	8.27	10.34	9.12	23.54	22.41	24.99	ACOX1	ko00592
Bo2g116210	23.4	20.53	30.26	82.19	72.3	74.09	AOS	ko00592
Bo4g181860	29.52	33.35	25.88	99.31	94.01	111.75	PXG	ko00073
Bo3g054710	0.69	0.93	0.93	2.88	2.84	3.46	ACOT1-2-4	ko01040;ko00062
Bo3g086880	15.95	12.81	16.08	58.83	52.16	51.42	OPR	ko00592
Bo4g187140	0.61	0.45	0.75	2.33	2.68	1.86	CER1	ko00073
Bo8g102710	6.67	6.82	5.01	27.49	25.54	26.43	KCS	ko00062
novel.13234	1.65	2.26	1.77	6.23	9.47	10.35	PXG	ko00073
Bo3g027260	0.09	0	0.22	1.67	0.47	1.13	PXG	ko00073
Bo4g187160	0	0.19	0.09	0.9	0.87	0.84	CER1	ko00073
Bo9g075870	0.86	0.99	1.99	9.36	9.48	16.82	AOC	ko00592
Bo8g070230	5.5	4.37	4.36	54.05	48.54	52	OPCL1	ko00592
Bo8g067210	0.27	0.28	0.27	3.03	2.91	4.05	LOX2S	ko00591
Bo8g070240	5.66	5.1	6.15	77.28	66.83	65.52	OPCL1	ko00592
Bo7g082010	0	0	0	0.76	0.56	1.27	AOC	ko00592
Bo4g187150	0.71	0.38	0.6	9.16	10.07	6.84	CER1	ko00073
Bo2g076880	0.48	0.36	0.61	7.82	8.27	8.97	LOX2S	ko00591
Bo9g161750	0	0	0	0.54	0.87	0.73	OPR	ko00592
Bo9g075840	0	0.09	0.04	1.84	2.03	4.32	AOC	ko00592
Bo7g082020	0	0	0	3.6	2.87	3.18	AOC	ko00592
